# Supplementary material for: Structural and Pharmacological Network Analysis of miRNAs Involved in Acute Ischemic Stroke: A Systematic Review
Source: Int J Mol Sci. 2022 Apr 23;23(9):4663. doi: 10.3390/ijms23094663 (PMC9105699; doi:10.3390/ijms23094663)
Supplement: Supplementary file 1 [file ijms-23-04663-s001.zip]

Archive with 8 entries (6 files):
- ijms-1639567supp/
- ijms-1639567supp/Supplementary Files Figures/
- ijms-1639567supp/Supplementary Files Figures/Figure 4S-2.tif
- ijms-1639567supp/Supplementary Files Figures/Figure S2.png
- ijms-1639567supp/Supplementary Files Figures/Figure S3.png
- ijms-1639567supp/Supplementary Files Figures/Figure S4-1.png
- ijms-1639567supp/Supplementary Files Figures/Figure S5.png
- ijms-1639567supp/Supplementary Files Figures/Table S1_Metanalisis_miRNAs_ischemia_FINAL.xlsx
