# Supplementary material for: Structural and Pharmacological Network Analysis of miRNAs Involved in Acute Ischemic Stroke: A Systematic Review
Source: Int J Mol Sci. 2022 Apr 23;23(9):4663. doi: 10.3390/ijms23094663 (PMC9105699; doi:10.3390/ijms23094663)
Supplement: Supplementary file 1 [file ijms-23-04663-s001.zip › ijms-1639567supp/Supplementary Files Figures/Table S1_Metanalisis_miRNAs_ischemia_FINAL.xlsx]

## Sheet: Hoja1
#	Disease	References	miRNA complete	miRNA abb	Cases Exp	Controls Exp	ΔCt	P	Expression	Region	Genotyping	Source	Cases n	Controls n	Cases Age	Controls Age	rtPA	Outcome	Cases Cholesterol	Controls Cholesterol	Cases TG	Controls TG	Cases HTN	Controls HTN	Cases Smoking	Controls Smoking	Cases Diabetes	Controls Diabetes	DOI
1	Stroke	(Salinas et al., 2019)	miR-574-3p	miR-574	12.72	10.52	2.2	0.00019	Up	USA	RT-qPCR	Blood	55	2360	66±9	73±9	No	ND	186±37	174±40	ND	ND	ND	ND	ND	ND	ND	ND	10.1371/journal.pone.0219261
1	Stroke	(Salinas et al., 2019)	miR-483-3p	miR-483	22.13	23.68	-1.55	0.00019	Down	USA	RT-qPCR	Blood	55	2360	66±9	73±9	No	ND	186±37	174±40	ND	ND	ND	ND	ND	ND	ND	ND	10.1371/journal.pone.0219262
1	Stroke	(Salinas et al., 2019)	RNU48-b2	RNU48-b2	4.25	3.24	1.01	0.00019	Up	USA	RT-qPCR	Blood	55	2360	66±9	73±9	No	ND	186±37	174±40	ND	ND	ND	ND	ND	ND	ND	ND	10.1371/journal.pone.0219263
1	Stroke	(Salinas et al., 2019)	miR-28-5p	miR-28	14.55	12.13	2.42	0.00019	Up	USA	RT-qPCR	Blood	55	2360	66±9	73±9	No	ND	186±37	174±40	ND	ND	ND	ND	ND	ND	ND	ND	10.1371/journal.pone.0219264
1	Stroke	(Salinas et al., 2019)	miR-320b	miR-320b	11.3	9.22	2.08	0.00019	Up	USA	RT-qPCR	Blood	55	2360	66±9	73±9	No	ND	186±37	174±40	ND	ND	ND	ND	ND	ND	ND	ND	10.1371/journal.pone.0219265
1	Stroke	(Salinas et al., 2019)	RNU48-a2	RNU48-a2	4.32	3.48	0.84	0.00019	Up	USA	RT-qPCR	Blood	55	2360	66±9	73±9	No	ND	186±37	174±40	ND	ND	ND	ND	ND	ND	ND	ND	10.1371/journal.pone.0219266
1	Stroke	(Salinas et al., 2019)	U6-snRNA-a1	U6-snRNA-a1	8.92	11.13	-2.21	0.00019	Down	USA	RT-qPCR	Blood	55	2360	66±9	73±9	No	ND	186±37	174±40	ND	ND	ND	ND	ND	ND	ND	ND	10.1371/journal.pone.0219267
1	Stroke	(Salinas et al., 2019)	RNU48-b1	RNU48-b1	4.24	3.47	0.77	0.00019	Up	USA	RT-qPCR	Blood	55	2360	66±9	73±9	No	ND	186±37	174±40	ND	ND	ND	ND	ND	ND	ND	ND	10.1371/journal.pone.0219268
1	Stroke	(Salinas et al., 2019)	miR-324-3p	miR-324	11.69	10.27	1.42	0.00019	Up	USA	RT-qPCR	Blood	55	2360	66±9	73±9	No	ND	186±37	174±40	ND	ND	ND	ND	ND	ND	ND	ND	10.1371/journal.pone.0219269
1	Stroke	(Salinas et al., 2019)	miR-625-3p	miR-625	15.15	15.48	-0.33	0.00019	Down	USA	RT-qPCR	Blood	55	2360	66±9	73±9	No	ND	186±37	174±40	ND	ND	ND	ND	ND	ND	ND	ND	10.1371/journal.pone.0219270
1	Stroke	(Salinas et al., 2019)	miR-484	miR-484	4.58	4.78	-0.2	0.00019	Down	USA	RT-qPCR	Blood	80	2360	66±9	73±9	No	ND	186±37	174±40	ND	ND	ND	ND	ND	ND	ND	ND	10.1371/journal.pone.0219271
1	Stroke	(Salinas et al., 2019)	miR-29b-2-5p	miR-29b-2	21.67	21.02	0.65	0.00019	Up	USA	RT-qPCR	Blood	80	2360	66±9	73±9	No	ND	186±37	174±40	ND	ND	ND	ND	ND	ND	ND	ND	10.1371/journal.pone.0219272
1	Stroke	(Salinas et al., 2019)	miR-193b-3p	miR-193b	18.23	18.9	-0.67	0.00019	Down	USA	RT-qPCR	Blood	80	2360	66±9	73±9	No	ND	186±37	174±40	ND	ND	ND	ND	ND	ND	ND	ND	10.1371/journal.pone.0219273
1	Stroke	(Salinas et al., 2019)	miR-26b-5p	miR-26b	18.14	16.76	1.38	0.00019	Up	USA	RT-qPCR	Blood	80	2360	66±9	73±9	No	ND	186±37	174±40	ND	ND	ND	ND	ND	ND	ND	ND	10.1371/journal.pone.0219274
1	Stroke	(Salinas et al., 2019)	miR-1271-5p-b1	miR-1271	18.4	18.68	-0.28	0.00019	Down	USA	RT-qPCR	Blood	80	2360	66±9	73±9	No	ND	186±37	174±40	ND	ND	ND	ND	ND	ND	ND	ND	10.1371/journal.pone.0219275
1	Stroke	(Salinas et al., 2019)	let-7d-3p	let-7d	21.11	22.34	-1.23	0.00019	Down	USA	RT-qPCR	Blood	80	2360	66±9	73±9	No	ND	186±37	174±40	ND	ND	ND	ND	ND	ND	ND	ND	10.1371/journal.pone.0219276
1	Stroke	(Salinas et al., 2019)	miR-129-1-3p	miR-129-1	22.93	23.51	-0.58	0.00019	Down	USA	RT-qPCR	Blood	80	2360	66±9	73±9	No	ND	186±37	174±40	ND	ND	ND	ND	ND	ND	ND	ND	10.1371/journal.pone.0219277
1	Stroke	(Salinas et al., 2019)	miR-629-3p	miR-629	18.59	19.05	-0.46	0.00019	Down	USA	RT-qPCR	Blood	80	2360	66±9	73±9	No	ND	186±37	174±40	ND	ND	ND	ND	ND	ND	ND	ND	10.1371/journal.pone.0219278
1	Stroke	(Salinas et al., 2019)	miR-16-1-3p	miR-16-1	22.69	22.23	0.46	0.00019	Up	USA	RT-qPCR	Blood	80	2360	66±9	73±9	No	ND	186±37	174±40	ND	ND	ND	ND	ND	ND	ND	ND	10.1371/journal.pone.0219279
1	Stroke	(Salinas et al., 2019)	miR-320b	miR-320b	9.41	9.21	0.2	0.00019	Up	USA	RT-qPCR	Blood	80	2360	66±9	73±9	No	ND	186±37	174±40	ND	ND	ND	ND	ND	ND	ND	ND	10.1371/journal.pone.0219280
2	Stroke	(Luque et al., 2018)	miR-638	miR-638	ND	ND	ND	0.001	Down	Spain	RT-qPCR	Serum	22	36	63.8±11	67±13.4	No	ND	1712.97	1408.44	122.5	166.25	19 (86.4%)	21 (58.3%)	10 (45%)	10 (27.8%)	7 (31.8 %)	8 (22.2%)	10.3171/2018.2.JNS171899
3	Stroke	(Tiedt et al., 2017)	miR-125a-5p	miR-125a	1.8	1	1.8	1.5x10^-6	Up	Germany	RT-qPCR	Plasma	20	20	74.7±9.7	72.7±10.1	No	ND	208.2	222.3	113.5	134.7	16 (80%)	10 (50%)	8 (40%)	9 (45%)	4 (20%)	0 (0%)	10.1161/CIRCRESAHA.117.311572
3	Stroke	(Tiedt et al., 2017)	miR-125b-5p	miR-125b	2.5	1.25	2.5	5.6x10^-6	Up	Germany	RT-qPCR	Plasma	20	20	74.7±9.7	72.7±10.1	No	ND	208.2	222.3	113.5	134.7	16 (80%)	10 (50%)	8 (40%)	9 (45%)	4 (20%)	0 (0%)	10.1161/CIRCRESAHA.117.311573
3	Stroke	(Tiedt et al., 2017)	miR-143-3p	miR-143	4.8	1	4.8	7.8x10^-9	Up	Germany	RT-qPCR	Plasma	20	20	74.7±9.7	72.7±10.1	No	ND	208.2	222.3	113.5	134.7	16 (80%)	10 (50%)	8 (40%)	9 (45%)	4 (20%)	0 (0%)	10.1161/CIRCRESAHA.117.311574
4	Stroke	(He et al., 2019)	miR-124-3p	miR-124	ND	ND	ND	0.001	Down	China	RT-qPCR	Plasma	55	0	66.3±10.9	ND	Yes	Favorable	ND	ND	ND	ND	46 (83.6%)	ND	25 (45.5%)	ND	19 (34.5%)	ND	10.1161/CIRCRESAHA.117.311575
4	Stroke	(He et al., 2019)	miR-125b-5p	miR-125b	ND	ND	ND	0.004	Down	China	RT-qPCR	Plasma	55	0	66.3±10.9	ND	Yes	Favorable	ND	ND	ND	ND	46 (83.6%)	ND	25 (45.5%)	ND	19 (34.5%)	ND	10.1161/CIRCRESAHA.117.311576
4	Stroke	(He et al., 2019)	miR-192-5p	miR-192	ND	ND	ND	0.038	Down	China	RT-qPCR	Plasma	55	0	66.3±10.9	ND	Yes	Favorable	ND	ND	ND	ND	46 (83.6%)	ND	25 (45.5%)	ND	19 (34.5%)	ND	10.1161/CIRCRESAHA.117.311577
4	Stroke	(He et al., 2019)	miR-124-3p	miR-124	ND	ND	ND	0.001	Up	China	RT-qPCR	Plasma	29	0	72.2±14.8	ND	Yes	Unfavorable	ND	ND	ND	ND	24 (82.8%)	ND	7 (24.1%)	ND	12 (41.4%)	ND	10.1161/CIRCRESAHA.117.311578
4	Stroke	(He et al., 2019)	miR-125b-5p	miR-125b	ND	ND	ND	0.004	Up	China	RT-qPCR	Plasma	29	0	72.2±14.8	ND	Yes	Unfavorable	ND	ND	ND	ND	24 (82.8%)	ND	7 (24.1%)	ND	12 (41.4%)	ND	10.1161/CIRCRESAHA.117.311579
4	Stroke	(He et al., 2019)	miR-192-5p	miR-192	ND	ND	ND	0.038	Up	China	RT-qPCR	Plasma	29	0	72.2±14.8	ND	Yes	Unfavorable	ND	ND	ND	ND	24 (82.8%)	ND	7 (24.1%)	ND	12 (41.4%)	ND	10.1161/CIRCRESAHA.117.311580
5	Stroke	(Rainer et al., 2016)	miR-124-3p	miR-124	ND	ND	2.5	0.0052	Up	China	RT-qPCR	Plasma	12	0	43-92	ND	No	Unfavorable	ND	ND	ND	ND	8 (67%)	ND	1 (8.3%)	ND	3 (25%)	ND	10.1016/j.clinbiochem.2016.02.016
5	Stroke	(Rainer et al., 2016)	miR-16	miR-16	ND	ND	1.5	0.0394	Up	China	RT-qPCR	Plasma	72	0	61-85	ND	No	Favorable	ND	ND	ND	ND	54 (75%)	ND	12 (17%)	ND	26 (36%)	ND	10.1016/j.clinbiochem.2016.02.017
6	Stroke	(Tian et al., 2016)	miR-140-3p	miR-140	ND	ND	ND	<0.01	Up	China	Microarray	Plasma	33	23	68	63.70±14.31	No	ND	1918.53	1796.92	105	138.25	22 (66.7%)	17 (73.9%)	9 (27.2%)	9 (39.1%)	8 (24.2%)	3 (13%)	10.1371/journal.pone.0166688
6	Stroke	(Tian et al., 2016)	miR-106b-5p	miR-106b	ND	ND	ND	<0.01	Up	China	Microarray	Plasma	33	23	68	63.70±14.31	No	ND	1918.53	1796.92	105	138.25	22 (66.7%)	17 (73.9%)	9 (27.2%)	9 (39.1%)	8 (24.2%)	3 (13%)	10.1371/journal.pone.0166689
6	Stroke	(Tian et al., 2016)	miR-130a-3p	miR-130a	ND	ND	ND	<0.05	Up	China	Microarray	Plasma	33	23	68	63.70±14.31	No	ND	1918.53	1796.92	105	138.25	22 (66.7%)	17 (73.9%)	9 (27.2%)	9 (39.1%)	8 (24.2%)	3 (13%)	10.1371/journal.pone.0166690
6	Stroke	(Tian et al., 2016)	miR-16-5p	miR-16	ND	ND	ND	<0.05	Up	China	Microarray	Plasma	33	23	68	63.70±14.31	No	Unfavorable	1918.53	1796.92	105	138.25	22 (66.7%)	17 (73.9%)	9 (27.2%)	9 (39.1%)	8 (24.2%)	3 (13%)	10.1371/journal.pone.0166691
6	Stroke	(Tian et al., 2016)	miR-223-3p	miR-223	ND	ND	ND	<0.05	Up	China	Microarray	Plasma	33	23	68	63.70±14.31	No	ND	1918.53	1796.92	105	138.25	22 (66.7%)	17 (73.9%)	9 (27.2%)	9 (39.1%)	8 (24.2%)	3 (13%)	10.1371/journal.pone.0166692
6	Stroke	(Tian et al., 2016)	miR-93-5p	miR-93	ND	ND	ND	<0.05	Up	China	Microarray	Plasma	33	23	68	63.70±14.31	No	ND	1918.53	1796.92	105	138.25	22 (66.7%)	17 (73.9%)	9 (27.2%)	9 (39.1%)	8 (24.2%)	3 (13%)	10.1371/journal.pone.0166693
6	Stroke	(Tian et al., 2016)	miR-484	miR-484	ND	ND	ND	<0.05	Up	China	Microarray	Plasma	33	23	68	63.70±14.31	No	ND	1918.53	1796.92	105	138.25	22 (66.7%)	17 (73.9%)	9 (27.2%)	9 (39.1%)	8 (24.2%)	3 (13%)	10.1371/journal.pone.0166694
6	Stroke	(Tian et al., 2016)	miR-25-3p	miR-25	ND	ND	ND	<0.05	Up	China	Microarray	Plasma	33	23	68	63.70±14.31	No	ND	1918.53	1796.92	105	138.25	22 (66.7%)	17 (73.9%)	9 (27.2%)	9 (39.1%)	8 (24.2%)	3 (13%)	10.1371/journal.pone.0166695
6	Stroke	(Tian et al., 2016)	miR-130b-3p	miR-130b	ND	ND	ND	<0.05	Up	China	Microarray	Plasma	33	23	68	63.70±14.31	No	ND	1918.53	1796.92	105	138.25	22 (66.7%)	17 (73.9%)	9 (27.2%)	9 (39.1%)	8 (24.2%)	3 (13%)	10.1371/journal.pone.0166696
6	Stroke	(Tian et al., 2016)	miR-107	miR-107	ND	ND	ND	<0.05	Up	China	Microarray	Plasma	33	23	68	63.70±14.31	No	ND	1918.53	1796.92	105	138.25	22 (66.7%)	17 (73.9%)	9 (27.2%)	9 (39.1%)	8 (24.2%)	3 (13%)	10.1371/journal.pone.0166697
6	Stroke	(Tian et al., 2016)	miR-151a-3p	miR-151a	ND	ND	ND	<0.05	Up	China	Microarray	Plasma	33	23	68	63.70±14.31	No	ND	1918.53	1796.92	105	138.25	22 (66.7%)	17 (73.9%)	9 (27.2%)	9 (39.1%)	8 (24.2%)	3 (13%)	10.1371/journal.pone.0166698
6	Stroke	(Tian et al., 2016)	miR-4454	miR-4454	ND	ND	ND	<0.01	Down	China	Microarray	Plasma	33	23	68	63.70±14.31	No	ND	1918.53	1796.92	105	138.25	22 (66.7%)	17 (73.9%)	9 (27.2%)	9 (39.1%)	8 (24.2%)	3 (13%)	10.1371/journal.pone.0166699
7	Stroke	(Yang et al., 2016)	miR-107	miR-107	ND	ND	2.78±0.10	<0.01	Up	China	q-PCR	Plasma	114	58	61±11.3	56±3.9	No	ND	1895.69	1808.14	154	162.75	92 (80.7%)	9 (15.5%)	49 (43%)	17 (29.3%)	37 (32.5%)	4 (6.8%)	10.2169/internalmedicine.55.5925
7	Stroke	(Yang et al., 2016)	miR-128b	miR-128b	ND	ND	1.83±0.13	<0.01	Up	China	q-PCR	Plasma	114	58	61±11.3	56±3.9	No	ND	1895.69	1808.14	154	162.75	92 (80.7%)	9 (15.5%)	49 (43%)	17 (29.3%)	37 (32.5%)	4(6.8%)	10.2169/internalmedicine.55.5926
7	Stroke	(Yang et al., 2016)	miR-153	miR-153	ND	ND	2.13±0.10	<0.01	Up	China	q-PCR	Plasma	114	58	61±11.3	56±3.9	No	ND	1895.69	1808.14	154	162.75	92 (80.7%)	9 (15.5%)	49 (43%)	17 (29.3%)	37 (32.5%)	4 (6.8%)	10.2169/internalmedicine.55.5927
8	Stroke	(Yuan et al., 2016)	miR-181d-5p	miR-181d	ND	ND	ND	<0.05	Up	China	q-PCR	Blood	5	5			No	ND	ND	ND	ND	ND	ND	ND	ND	ND	ND	ND	10.1038/srep20429
8	Stroke	(Yuan et al., 2016)	miR-181b-3p	miR-181b	ND	ND	ND	<0.001	Up	China	q-PCR	Blood	5	5			No	ND	ND	ND	ND	ND	ND	ND	ND	ND	ND	ND	10.1038/srep20430
8	Stroke	(Yuan et al., 2016)	miR-605-3p	miR-605	ND	ND	ND	<0.001	Up	China	q-PCR	Blood	5	5			No	ND	ND	ND	ND	ND	ND	ND	ND	ND	ND	ND	10.1038/srep20431
8	Stroke	(Yuan et al., 2016)	miR-605-5p	miR-605	ND	ND	ND	<0.01	Up	China	q-PCR	Blood	5	5			No	ND	ND	ND	ND	ND	ND	ND	ND	ND	ND	ND	10.1038/srep20432
9	Stroke	(Jin and Xing, 2017)	miR-126	miR-126	6.4±4.13	10.24±3.53	-3.84	<0.001	Down	China	qPCR	Plasma	106	110	60.8 ± 9.7	58.6 ± 15.2	No	ND	ND	ND	ND	ND	8 (80%)	7 (70%)	3 (30%)	3 (30%)	2 (20%)	2 (20%)	10.1007/s10072-018-3499-7
9	Stroke	(Jin and Xing, 2017)	miR-378	miR-378	7.8±4.26	11.89±3.12	-4.09	<0.033	Down	China	qPCR	Plasma	106	110	60.8 ± 9.7	58.6 ± 15.2	No	ND	ND	ND	ND	ND	8 (80%)	7 (70%)	3 (30%)	3 (30%)	2 (20%)	2 (20%)	10.1007/s10072-018-3499-8
9	Stroke	(Jin and Xing, 2017)	miR-130a	miR-130a	6.58±4.85	12.6±6.02	-6.02	<0.001	Down	China	qPCR	Plasma	106	110	60.8 ± 9.7	58.6 ± 15.2	No	ND	ND	ND	ND	ND	8 (80%)	7 (70%)	3 (30%)	3 (30%)	2 (20%)	2 (20%)	10.1007/s10072-018-3499-9
9	Stroke	(Jin and Xing, 2017)	miR-222	miR-222	9.75±4.93	5.47±1.98	4.28	<0.032	Up	China	qPCR	Plasma	106	110	60.8 ± 9.7	58.6 ± 15.2	No	ND	ND	ND	ND	ND	8 (80%)	7 (70%)	3 (30%)	3 (30%)	2 (20%)	2 (20%)	10.1007/s10072-018-3499-10
9	Stroke	(Jin and Xing, 2017)	miR-218	miR-218	8.83±4.77	3.39±1.89	5.44	<0.002	Up	China	qPCR	Plasma	106	110	60.8 ± 9.7	58.6 ± 15.2	No	ND	ND	ND	ND	ND	8 (80%)	7 (70%)	3 (30%)	3 (30%)	2 (20%)	2 (20%)	10.1007/s10072-018-3499-11
9	Stroke	(Jin and Xing, 2017)	miR-185	miR-185	7.02±2.39	2.87±1.33	4.15	<0.011	Up	China	qPCR	Plasma	106	110	60.8 ± 9.7	58.6 ± 15.2	No	ND	ND	ND	ND	ND	8 (80%)	7 (70%)	3 (30%)	3 (30%)	2 (20%)	2 (20%)	10.1007/s10072-018-3499-12
9	Stroke	(Jin and Xing, 2017)	miR-19a	miR-19a	ND	ND	-4.5	0.034	Down	China	qPCR	Plasma	106	110	60.8 ± 9.7	58.6 ± 15.2	No	ND	ND	ND	ND	ND	8 (80%)	7 (70%)	3 (30%)	3 (30%)	2 (20%)	2 (20%)	10.1007/s10072-018-3499-13
9	Stroke	(Jin and Xing, 2017)	miR-296	miR-296	ND	ND	-4.02	0.023	Down	China	qPCR	Plasma	106	110	60.8 ± 9.7	58.6 ± 15.2	No	ND	ND	ND	ND	ND	8 (80%)	7 (70%)	3 (30%)	3 (30%)	2 (20%)	2 (20%)	10.1007/s10072-018-3499-14
9	Stroke	(Jin and Xing, 2017)	miR-101	miR-101	ND	ND	-2.99	0.041	Down	China	qPCR	Plasma	106	110	60.8 ± 9.7	58.6 ± 15.2	No	ND	ND	ND	ND	ND	8 (80%)	7 (70%)	3 (30%)	3 (30%)	2 (20%)	2 (20%)	10.1007/s10072-018-3499-15
10	Stroke	(Sørensen et al., 2017)	miR-9-3p	miR-9	ND	ND	2.8	<0.06	Up	Denmark	qPCR	CSF	21	21	66.6	66	No	ND	ND	ND	ND	ND	ND	ND	ND	ND	ND	ND	10.1186/s40364-017-0104-9
10	Stroke	(Sørensen et al., 2017)	miR-128-3p	miR-128	ND	ND	2.5	<0.04	Up	Denmark	qPCR	CSF	21	21	66.6	66	No	ND	ND	ND	ND	ND	ND	ND	ND	ND	ND	ND	10.1186/s40364-017-0104-10
10	Stroke	(Sørensen et al., 2017)	miR-107	miR-107	ND	ND	ND	ND	Up	Denmark	qPCR	CSF	21	21	66.6	66	No	ND	ND	ND	ND	ND	ND	ND	ND	ND	ND	ND	10.1186/s40364-017-0104-11
10	Stroke	(Sørensen et al., 2017)	miR-1246	miR-1246	ND	ND	ND	ND	Up	Denmark	qPCR	CSF	21	21	66.6	66	No	ND	ND	ND	ND	ND	ND	ND	ND	ND	ND	ND	10.1186/s40364-017-0104-12
10	Stroke	(Sørensen et al., 2017)	miR-124-3p	miR-124	ND	ND	2.7	<0.99	Up	Denmark	qPCR	CSF	21	21	66.6	66	No	ND	ND	ND	ND	ND	ND	ND	ND	ND	ND	ND	10.1186/s40364-017-0104-13
11	Stroke	(Wang et al., 2017)	miR-221-3p	miR-221	ND	ND	ND	<0.01	Down	China	RT-qPCR	Serum	78	39	60 ± 10.47	61 ± 5.14	No	ND	1830.97	2188.8	133	167.13	51 (65.4%)	15 (38.5%)	ND	ND	15 (19.2%)	8 (20.5%)	10.1016/j.jstrokecerebrovasdis.2016.12.019
11	Stroke	(Wang et al., 2017)	miR-382-5p	miR-382	ND	ND	ND	<0.01	Down	China	RT-qPCR	Serum	78	39	60 ± 10.47	61 ± 5.14	No	ND	1830.97	2188.8	133	167.13	51 (65.4%)	15 (38.5%)	ND	ND	15 (19.2%)	8 (20.5%)	10.1016/j.jstrokecerebrovasdis.2016.12.020
12	Stroke	(Wu et al., 2017)	miR-23b-3p	miR-23b	8.93	22.96	16715.7	<0.001	Up	China	TDLA array	Serum	227	92	60.1±11.3	58.3±9.5	No	Unfavorable	1633.03	1640.64	116.38	83.13	153 (67.4%)	0 (0%)	96 (42.3%)	25 (25.5%)	69 (30.4%)	0 (0%)	10.1160/TH16-08-0606
12	Stroke	(Wu et al., 2017)	miR-29b-3p	miR-29b	6.58	10.21	13.37	<0.001	Up	China	TDLA array	Serum	227	92	60.1±11.3	58.3±9.5	No	Unfavorable	1633.03	1640.64	116.38	83.13	153 (67.4%)	0 (0%)	96 (42.3%)	25 (25.5%)	69 (30.4%)	0 (0%)	10.1160/TH16-08-0607
12	Stroke	(Wu et al., 2017)	miR-21-5p	miR-21	0.7124	4.045	10.07	<0.001	Up	China	TDLA array	Serum	227	92	60.1±11.3	58.3±9.5	No	Unfavorable	1633.03	1640.64	116.38	83.13	153 (67.4%)	0 (0%)	96 (42.3%)	25 (25.5%)	69 (30.4%)	0 (0%)	10.1160/TH16-08-0608
12	Stroke	(Wu et al., 2017)	miR-181a-5p	miR-181a	10.75	12.84	4.27	<0.001	Up	China	TDLA array	Serum	227	92	60.1±11.3	58.3±9.5	No	Unfavorable	1633.03	1640.64	116.38	83.13	153 (67.4%)	0 (0%)	96 (42.3%)	25 (25.5%)	69 (30.4%)	0 (0%)	10.1160/TH16-08-0609
13	Stroke	(Xiang et al., 2017)	let-7i-5p	let-7i	-0.8	0.008	4	< 0.01	Up	China	Microarray	Plasma	40	39	67.1 ± 11.1	65.5±11.4	Yes	ND	ND	ND	ND	ND	ND	ND	ND	ND	ND	ND	10.1016/j.thromres.2017.09.004
13	Stroke	(Xiang et al., 2017)	miR-15a	miR-15a	ND	ND	ND	< 0.01	Down	China	Microarray	Plasma	46	39	63.1 ± 11.7	65.5 ± 11.4	No	ND	ND	ND	ND	ND	ND	ND	ND	ND	ND	ND	10.1016/j.thromres.2017.09.005
13	Stroke	(Xiang et al., 2017)	let-7i-5p	let-7i	ND	ND	ND	< 0.01	Down	China	Microarray	Plasma	46	39	63.1 ± 11.7	65.5 ± 11.4	No	ND	ND	ND	ND	ND	ND	ND	ND	ND	ND	ND	10.1016/j.thromres.2017.09.006
14	Stroke	(Chen et al., 2018)	miR-21	miR-21	21.3±1.6	24.6±1.8	-3.3	0.0026	Up	China	RT-qPCR	Serum	30	30	68.42±17.26	65.36±16.32	No	ND	ND	ND	ND	ND	113 (88.3%)	68(66.7%)	63 (49.2%)	53(51.9%)	55 (42.9%)	38(37.3%)	10.1159/000490034
14	Stroke	(Chen et al., 2018)	miR-145	miR-145	25.4±1.5	28.5±1.3	-3.1	0.0042	Up	China	RT-qPCR	Serum	30	30	68.42±17.26	65.36±16.32	No	ND	ND	ND	ND	ND	113 (88.3%)	68(66.7%)	63 (49.2%)	53(51.9%)	55 (42.9%)	38(37.3%)	10.1159/000490034
14	Stroke	(Chen et al., 2018)	miR-29b	miR-29b	25.6±2.5	28.2±1.9	-2.6	0.0054	Up	China	RT-qPCR	Serum	30	30	68.42±17.26	65.36±16.32	No	ND	ND	ND	ND	ND	113 (88.3%)	68(66.7%)	63 (49.2%)	53(51.9%)	55 (42.9%)	38(37.3%)	10.1159/000490034
14	Stroke	(Chen et al., 2018)	miR-146b	miR-146b	25.4±1.5	29.2±2.1	-3.8	0.0042	Up	China	RT-qPCR	Serum	30	30	68.42±17.26	65.36±16.32	No	ND	ND	ND	ND	ND	113 (88.3%)	68(66.7%)	63 (49.2%)	53(51.9%)	55 (42.9%)	38(37.3%)	10.1159/000490034
14	Stroke	(Chen et al., 2018)	miR-23a	miR-23a	30.2±2.3	28.6±1.8	1.6	0.0083	Down	China	RT-qPCR	Serum	30	30	68.42±17.26	65.36±16.32	No	ND	ND	ND	ND	ND	113 (88.3%)	68(66.7%)	63 (49.2%)	53(51.9%)	55 (42.9%)	38(37.3%)	10.1159/000490034
14	Stroke	(Chen et al., 2018)	miR-221	miR-221	28.6±1.5	25.8±1.5	2.8	0.0053	Down	China	RT-qPCR	Serum	30	30	68.42±17.26	65.36±16.32	No	ND	ND	ND	ND	ND	113 (88.3%)	68(66.7%)	63 (49.2%)	53(51.9%)	55 (42.9%)	38(37.3%)	10.1159/000490034
15	Stroke	(Cheng et al., 2018)	miR-148b-3p	miR-148b	ND	ND	ND	<0.05	Down	China	RT-qPCR	Serum	77	42	61±10.4	59±4.7	No	ND	ND	ND	ND	ND	54 (70.13%)	20 (47.62%)	29 (37.66 %)	15 (35.71%)	15 (19.48%)	6 (14.29%)	10.1159/000490034
15	Stroke	(Cheng et al., 2018)	miR-151b	miR-151b	ND	ND	ND	<0.05	Up	China	RT-qPCR	Serum	77	42	61±10.4	59±4.7	No	ND	ND	ND	ND	ND	54 (70.13%)	20 (47.62%)	29 (37.66 %)	15 (35.71%)	15 (19.48%)	6 (14.29%)	10.1159/000490034
15	Stroke	(Cheng et al., 2018)	miR-27b-3p	miR-27b	ND	ND	ND	<0.05	Up	China	RT-qPCR	Serum	77	42	61±10.4	59±4.7	No	ND	ND	ND	ND	ND	54 (70.13%)	20 (47.62%)	29 (37.66 %)	15 (35.71%)	15 (19.48%)	6 (14.29%)	10.1042/BSR20181034
16	Stroke	(Jin and Xing, 2018)	miR-126	miR-126	ND	ND	ND	<0.001	Down	China	RT-qPCR	Plasma	148	148	61.5 ± 9.2	59.8 ± 9.6	No	ND	ND	ND	ND	ND	118 (79.7%)	112 (75.7%)	74 (50 %)	63 (42.6 %)	41 (27.7%)	33 (22.3%)	10.1007/s10072-018-3499-7
16	Stroke	(Jin and Xing, 2018)	miR-130a	miR-130a	ND	ND	ND	<0.001	Down	China	RT-qPCR	Plasma	148	148	61.5 ± 9.2	59.8 ± 9.6	No	ND	ND	ND	ND	ND	118 (79.7%)	112 (75.7%)	74 (50 %)	63 (42.6 %)	41 (27.7%)	33 (22.3%)	10.1007/s10072-018-3499-7
16	Stroke	(Jin and Xing, 2018)	miR-222	miR-222	ND	ND	ND	<0.001	Up	China	RT-qPCR	Plasma	148	148	61.5 ± 9.2	59.8 ± 9.6	No	ND	ND	ND	ND	ND	118 (79.7%)	112 (75.7%)	74 (50 %)	63 (42.6 %)	41 (27.7%)	33 (22.3%)	10.1007/s10072-018-3499-7
16	Stroke	(Jin and Xing, 2018)	miR-218	miR-218	ND	ND	ND	<0.001	Up	China	RT-qPCR	Plasma	148	148	61.5 ± 9.2	59.8 ± 9.6	No	ND	ND	ND	ND	ND	118 (79.7%)	112 (75.7%)	74 (50 %)	63 (42.6 %)	41 (27.7%)	33 (22.3%)	10.1007/s10072-018-3499-7
16	Stroke	(Jin and Xing, 2018)	miR-185	miR-185	ND	ND	ND	<0.001	Up	China	RT-qPCR	Plasma	148	148	61.5 ± 9.2	59.8 ± 9.6	No	ND	ND	ND	ND	ND	118 (79.7%)	112 (75.7%)	74 (50 %)	63 (42.6 %)	41 (27.7%)	33 (22.3%)	10.1007/s10072-018-3499-7
17	Stroke	(Li et al., 2018a)	miR-424	miR-424	ND	ND	2.8	<0.01	Up	China	RT-qPCR	Immune cells	40	27	64.6±10.3	62.2±12.7	No	ND	ND	ND	ND	ND	14 (35%)	8 (29.62%)	ND	ND	8 (20%)	4 (14.81%)	10.14336/AD.2017.0602
18	Stroke	(Wang et al., 2018)	miR-30a-5p	miR-30a	ND	ND	5.7	<0.05	Up	China	RT-qPCR	Exosomes	33	24	57.79±10.63	56.58±9.2	No	ND	ND	ND	ND	ND	22 (66.7%)	7 (29.2%)	16 (48.5%)	6 (25%)	9 (27.3%)	5 (20.8%)	10.1159/000488365
19	Stroke	(Xue et al., 2018)	miR-30d-5p	miR-30d	ND	ND	7.15	6.60x10^-5	Up	China	Microarray	Blood	17	25	57.79±10.63	56.58±9.2	No	ND	ND	ND	ND	ND	ND	ND	ND	ND	ND	ND	10.1016/j.neuroscience.2018.04.001
19	Stroke	(Xue et al., 2018)	miR-4634	miR-4634	ND	ND	6.31	1.74x10^-3	Up	China	Microarray	Blood	17	25	57.79±10.63	56.58±9.2	No	ND	ND	ND	ND	ND	ND	ND	ND	ND	ND	ND	10.1016/j.neuroscience.2018.04.001
19	Stroke	(Xue et al., 2018)	miR-320d	miR-320d	ND	ND	6.25	3.99x10^-6	Up	China	Microarray	Blood	17	25	57.79±10.63	56.58±9.2	No	ND	ND	ND	ND	ND	ND	ND	ND	ND	ND	ND	10.1016/j.neuroscience.2018.04.001
19	Stroke	(Xue et al., 2018)	miR-320b	miR-320b	ND	ND	6.08	2.97x10^-7	Up	China	Microarray	Blood	17	25	57.79±10.63	56.58±9.2	No	ND	ND	ND	ND	ND	ND	ND	ND	ND	ND	ND	10.1016/j.neuroscience.2018.04.001
19	Stroke	(Xue et al., 2018)	miR-320e	miR-320e	ND	ND	5.9	2.7x10^-7	Up	China	Microarray	Blood	17	25	57.79±10.63	56.58±9.2	No	ND	ND	ND	ND	ND	ND	ND	ND	ND	ND	ND	10.1016/j.neuroscience.2018.04.001
19	Stroke	(Xue et al., 2018)	miR-335-3p	miR-335	ND	ND	-4.96	2.13x10^-2	Down	China	Microarray	Blood	17	25	57.79±10.63	56.58±9.2	No	ND	ND	ND	ND	ND	ND	ND	ND	ND	ND	ND	10.1016/j.neuroscience.2018.04.001
19	Stroke	(Xue et al., 2018)	miR-5100	miR-5100	ND	ND	-2.53	1.82x10^-6	Down	China	Microarray	Blood	17	25	57.79±10.63	56.58±9.2	No	ND	ND	ND	ND	ND	ND	ND	ND	ND	ND	ND	10.1016/j.neuroscience.2018.04.001
19	Stroke	(Xue et al., 2018)	miR-4454	miR-4454	ND	ND	-2.49	6.54x10^-3	Down	China	Microarray	Blood	17	25	57.79±10.63	56.58±9.2	No	ND	ND	ND	ND	ND	ND	ND	ND	ND	ND	ND	10.1016/j.neuroscience.2018.04.001
19	Stroke	(Xue et al., 2018)	miR-1273g-3p	miR-1273g	ND	ND	-1.43	3.4x10^-2	Down	China	Microarray	Blood	17	25	57.79±10.63	56.58±9.2	No	ND	ND	ND	ND	ND	ND	ND	ND	ND	ND	ND	10.1016/j.neuroscience.2018.04.001
20	Stroke	(Zhou et al., 2018)	miR-134	miR-134	ND	ND	ND	6x10^-5	Up	China	RT-qPCR	Exosomes	50	50	65.42±10.25	63.33±14.32	No	ND	ND	ND	ND	ND	30 (60.0%)	27 (54.0%)	ND	ND	24 (48.0%)	8 (16.0%)	/10.1186/s12883-018-1196-z
21	Stroke	(Huang et al., 2019)	miR-129-2-3p	miR-129-2	ND	ND	ND	<0.05	Down	China	RT-qPCR	Blood	270	270	55.87 ± 10.42	57 ± 10.20	Yes	ND	1929.95	1842.39	115.5	120.75	158 (58.5%)	59 (21.9%)	63 (23.3%)	39 (14.4%)	45 (16.7%)	17 (6.3%)	10.1111/jcmm.13901
22	Stroke	(Wu et al., 2015)	miR-15a	miR-15a	ND	ND	8.3	0.0104	Up	China	RNA-seq	Serum	106	120	64.8 ± 11.1	61.5 ± 9.0	No	ND	1758.65	1754.84	114.63	108.5	64 (60.4%)	43 (35.8%)	36 (34%)	25 (20.8%)	38 (31.7%)	55 (51.9%)	1940-5901/IJCEM0015102
22	Stroke	(Wu et al., 2015)	miR-16	miR-16	ND	ND	42	<0.0001	Up	China	RNA-seq	Serum	106	120	64.8 ± 11.1	61.5 ± 9.0	No	ND	1758.65	1754.84	114.63	108.5	64 (60.4%)	43 (35.8%)	36 (34%)	25 (20.8%)	38 (31.7%)	55 (51.9%)	1940-5901/IJCEM0015102
22	Stroke	(Wu et al., 2015)	miR-17-5p	miR-17	ND	ND	9.9	0.0002	Up	China	RNA-seq	Serum	106	120	64.8 ± 11.1	61.5 ± 9.0	No	ND	1758.65	1754.84	114.63	108.5	64 (60.4%)	43 (35.8%)	36 (34%)	25 (20.8%)	38 (31.7%)	55 (51.9%)	1940-5901/IJCEM0015102
23	Stroke	(Chen et al., 2017)	miR-223	miR-223	ND	ND	0.1	<0.001	Up	China	RT-PCR	Exosomes	50	33	64±9.4	63±7.9	No	ND	ND	ND	ND	ND	38 (76%)	25 (75.8%)	ND	ND	18 (36%)	3 (9.1%)	10.3389/fneur.2017.00057
24	Stroke	(Gui et al., 2019)	miR-125a	miR-125a	ND	ND	1.364	0.0147	Up	China	RT-PCR	Serum	87	13	60± 2	58	No	ND	47 (54%)	0(0%)	ND	ND	ND	ND	29 (33.33%)	3 (23%)	23 (26.43%)	0 (0%)	/10.1007/s12975-018-0659-2
24	Stroke	(Gui et al., 2019)	miR-125b	miR-125b	ND	ND	1.372	0.0147	Up	China	RT-PCR	Serum	87	13	60± 2	58	No	ND	47 (54%)	0(0%)	ND	ND	ND	ND	29 (33.33%)	3 (23%)	23 (26.43%)	0 (0%)	/10.1007/s12975-018-0659-2
24	Stroke	(Gui et al., 2019)	let-7e	let-7e	ND	ND	1.361	0.0147	Up	China	RT-PCR	Serum	87	13	60± 2	58	No	ND	47 (54%)	0(0%)	ND	ND	ND	ND	29 (33.33%)	3 (23%)	23 (26.43%)	0 (0%)	/10.1007/s12975-018-0659-2
24	Stroke	(Gui et al., 2019)	miR-7-2-3p	miR-7-2	ND	ND	2.123	0.041	Up	China	RT-PCR	Serum	87	13	60± 2	58	No	ND	47 (54%)	0(0%)	ND	ND	ND	ND	29 (33.33%)	3 (23%)	23 (26.43%)	0 (0%)	/10.1007/s12975-018-0659-2
24	Stroke	(Gui et al., 2019)	miR-1908	miR-1908	ND	ND	0.653	0.059	Down	China	RT-PCR	Serum	87	13	60± 2	58	No	ND	47 (54%)	0(0%)	ND	ND	ND	ND	29 (33.33%)	3 (23%)	23 (26.43%)	0 (0%)	/10.1007/s12975-018-0659-2
24	Stroke	(Gui et al., 2019)	let-7b	let-7b	ND	ND	0.693	0.0237	Up	China	RT-PCR	Serum	87	13	60± 2	58	No	ND	47 (54%)	0(0%)	ND	ND	ND	ND	29 (33.33%)	3 (23%)	23 (26.43%)	0 (0%)	/10.1007/s12975-018-0659-2
25	Stroke	(Sørensen et al., 2014)	let-7c	let-7c	ND	ND	1.45	0.01	Up	Denmark	RT-qPCR	CSF	10	10	73.4		No	ND	ND	ND	ND	ND	ND	ND	ND	ND	ND	ND	10.1007/s12975-014-0364-8
25	Stroke	(Sørensen et al., 2014)	miR-221-3p	miR-221	ND	ND	1.7	0.02	Up	Denmark	RT-qPCR	CSF	10	10	73.4		No	ND	ND	ND	ND	ND	ND	ND	ND	ND	ND	ND	10.1007/s12975-014-0364-8
25	Stroke	(Sørensen et al., 2014)	miR-523-3p	miR-523	ND	ND	ND	ND	Up	Denmark	RT-qPCR	CSF	10	10	73.4		No	ND	ND	ND	ND	ND	ND	ND	ND	ND	ND	ND	10.1007/s12975-014-0364-8
25	Stroke	(Sørensen et al., 2014)	miR-151a-3p	miR-151a	ND	ND	1.79	0.003	Up	Denmark	RT-qPCR	Blood	10	10	73.4		No	ND	ND	ND	ND	ND	ND	ND	ND	ND	ND	ND	10.1007/s12975-014-0364-8
25	Stroke	(Sørensen et al., 2014)	miR-140-5p	miR-140	ND	ND	1.38	0.02	Up	Denmark	RT-qPCR	Blood	10	10	73.4		No	ND	ND	ND	ND	ND	ND	ND	ND	ND	ND	ND	10.1007/s12975-014-0364-8
25	Stroke	(Sørensen et al., 2014)	miR-18b-5p	miR-18b	ND	ND	0.83	0.03	Down	Denmark	RT-qPCR	Blood	10	10	73.4		No	ND	ND	ND	ND	ND	ND	ND	ND	ND	ND	ND	10.1007/s12975-014-0364-8
25	Stroke	(Sørensen et al., 2014)	miR-181a-3p	miR-181a	ND	ND	ND	ND	Up	Denmark	RT-qPCR	Blood	10	10	73.4		No	ND	ND	ND	ND	ND	ND	ND	ND	ND	ND	ND	10.1007/s12975-014-0364-8
25	Stroke	(Sørensen et al., 2014)	miR-31-5p	miR-31	ND	ND	ND	ND	Up	Denmark	RT-qPCR	Blood	10	10	73.4		No	ND	ND	ND	ND	ND	ND	ND	ND	ND	ND	ND	10.1007/s12975-014-0364-8
26	Stroke	(Sun et al., 2019)	miR-124	miR-124	ND	ND	1.74	<0.001	Down	China	RT-qPCR	Serum	54	51	68.6 ± 13.9	65.3 ± 12.1	No	ND	1663.48	1534.66	100.62	98.87	37 (68.5%)	22 (43.1%)	17 (31.5%)	15 (29.4%)	19 (35.2%)	9 (17.6%)	10.1111/jcmm.13901
27	Stroke	(Zhang et al., 2021)	miR-146a-5p	miR-146a-5p	ND	ND	ND	ND	Down	China	RT-qPCR	Exosomes	ND	ND	ND	ND	No	ND	ND	ND	ND	ND	ND	ND	ND	ND	ND	ND	doi: 10.18632/aging.202466
28	Stroke	(Wang et al., 2021)	miR-328-3p	miR-328-3p	ND	ND	ND	ND	Down	China	high-throughput sequencing (HTS)	Serum exosomal	39	20	ND	ND	No	ND	ND	ND	ND	ND	ND	ND	ND	ND	ND	ND	doi: 10.2147/IJGM.S307392
29	Stroke	(Wen et al., 2021)	miR-1264	miR-1264	ND	ND	ND	ND	Up	China	RT-qPCR	Serum exosomal	ND	ND	ND	ND	No	ND	ND	ND	ND	ND	ND	ND	ND	ND	ND	ND	doi: 10.1021/acsomega.1c03248
29	Stroke	(Wen et al., 2021)	miR-1279	miR-1279	ND	ND	ND	ND	Down	China	RT-qPCR	Serum exosomal	ND	ND	ND	ND	No	ND	ND	ND	ND	ND	ND	ND	ND	ND	ND	ND	doi: 10.1021/acsomega.1c03248
29	Stroke	(Wen et al., 2021)	miR-570	miR-570	ND	ND	ND	ND	Down	China	RT-qPCR	Serum exosomal	ND	ND	ND	ND	No	ND	ND	ND	ND	ND	ND	ND	ND	ND	ND	ND	doi: 10.1021/acsomega.1c03248
29	Stroke	(Wen et al., 2021)	miR-593	miR-593	ND	ND	ND	ND	Down	China	RT-qPCR	Serum exosomal	ND	ND	ND	ND	No	ND	ND	ND	ND	ND	ND	ND	ND	ND	ND	ND	doi: 10.1021/acsomega.1c03248
29	Stroke	(Wen et al., 2021)	miR-630	miR-630	ND	ND	ND	ND	Down	China	RT-qPCR	Serum exosomal	ND	ND	ND	ND	No	ND	ND	ND	ND	ND	ND	ND	ND	ND	ND	ND	doi: 10.1021/acsomega.1c03248
29	Stroke	(Xin et al., 2021)	miR-653	miR-653	ND	ND	ND	ND	Down	China	RT-qPCR	Serum exosomal	ND	ND	ND	ND	No	ND	ND	ND	ND	ND	ND	ND	ND	ND	ND	ND	doi: 10.1021/acsomega.1c03248
30	Stroke	(Wen et al., 2021)	miR-17-92	miR-17-92	ND	ND	ND	ND	Down	China	RT-qPCR	Exosomes	ND	ND	ND	ND	No	ND	ND	ND	ND	ND	ND	ND	ND	ND	ND	ND	doi: 10.3892/mmr.2021.11950
31	Stroke	(Sadik et al., 2021)	miR-155	miR-155	ND	ND	ND	ND	Up	Egypt	RT-qPCR	Serum	ND	ND	ND	ND	No	ND	ND	ND	ND	ND	ND	ND	ND	ND	ND	ND	doi: 10.1021/acsomega.1c03249
32	Stroke	(Wang et al., 2021)	miR-9-5p	miR-9-5p	ND	ND	ND	ND	Up	China	RT-qPCR	Serum	ND	ND	ND	ND	No	ND	ND	ND	ND	ND	ND	ND	ND	ND	ND	ND	doi: 10.6061/clinics/2021/e2958
32	Stroke	(Qi et al., 2021)	miR-128-3p	miR-128-3p	ND	ND	ND	ND	Up	China	RT-qPCR	Serum	ND	ND	ND	ND	No	ND	ND	ND	ND	ND	ND	ND	ND	ND	ND	ND	doi: 10.6061/clinics/2021/e2958
33	Stroke	(Wang et al., 2021)	hsa-miR-124-3p	hsa-miR-124-3p	ND	ND	ND	ND	Down	China	RT-qPCR	Serum	ND	ND	ND	ND	No	ND	ND	ND	ND	ND	ND	ND	ND	ND	ND	ND	doi: 10.3389/fmolb.2021.685088

## Sheet: Hoja2
#	miRNA complete	Expression in AIS patients	References
1	miR-320b	Up	(Salinas et al., 2019)
1	miR-484	Down	(Salinas et al., 2019)
1	miR-320b	Up	(Salinas et al., 2019)
3	miR-125b-5p	Up	(Tiedt et al., 2017)
4	miR-124-3p	Down	(He et al., 2019)
4	miR-125b-5p	Down	(He et al., 2019)
4	miR-124-3p	Up	(He et al., 2019)
4	miR-125b-5p	Up	(He et al., 2019)
5	miR-124-3p	Up	(Rainer et al., 2016)
5	miR-16	Up	(Rainer et al., 2016)
6	miR-484	Up	(Tian et al., 2016)
6	miR-107	Up	(Tian et al., 2016)
6	miR-151a-3p	Up	(Tian et al., 2016)
6	miR-4454	Down	(Tian et al., 2016)
7	miR-107	Up	(Yang et al., 2016)
10	miR-107	Up	(Sørensen et al., 2017)
10	miR-124-3p	Up	(Sørensen et al., 2017)
11	miR-221-3p	Down	(Wang et al., 2017)
13	miR-15a	Down	(Xiang et al., 2017)
19	miR-320b	Up	(Xue et al., 2018)
19	miR-4454	Down	(Xue et al., 2018)
22	miR-15a	Up	(Wu et al., 2015)
22	miR-16	Up	(Wu et al., 2015)
26	miR-221-3p	Up	(Sørensen et al., 2014)
26	miR-151a-3p	Up	(Sørensen et al., 2014)
27	miR-146a-5p	Down	(Zhang et al., 2021)
28	miR-328-3p	Down	(Wang et al., 2021)
29	miR-1264	Up	(Wen et al., 2021)
29	miR-1279	Down	(Wen et al., 2021)
29	miR-570	Down	(Wen et al., 2021)
29	miR-593	Down	(Wen et al., 2021)
29	miR-630	Down	(Wen et al., 2021)
29	miR-653	Down	(Xin et al., 2021)
30	miR-17-92	Down	(Wen et al., 2021)
31	miR-155	Up	(Sadik et al., 2021)
32	miR-9-5p	Up	(Wang et al., 2021)
32	miR-128-3p	Up	(Qi et al., 2021)
33	hsa-miR-124-3p	Down	(Wang et al., 2021)

## Sheet: Hoja3
Description	p-val	corrected-pval	Cluster frequency	Total frequency	Genes
regulation of biological process	5.5219e-62	3.0161e-58	1319/2106 62.6%	6545/14227 46.0%	ITSN2 ATF2 GMFB PGAP2 RBPJ PKACA TBK1 PRKACG DPYSL2 AKT2 PSMD2 GPBP1 AKT3 C3AR1 BBX AKT1 PRKACA C-JUN PRKACB MEF2A PRKAB2 MEF2C CXADR MEF2B CSNK2A1 ZNF282 ZNF281 RC3H1 FRS2 DICER1 PRKAB1 FRS3 RFX7 DDIT3 TXNIP TBPL1 ATF7 CLOCK CGGBP1 ATF4 PDGFB GATA6 AGAP2 AGAP1 SLC5A3 C2 CIAO1 C3 C4 GRIN2A C6 C7 C9 MYO6 COX3 COX2 COX1 SREBP1 ZNF268 ZBTB7A HEXIM1 ABCA1 NGFR JUN CREBBP JAG1 EIF2AK3 PBX3 GRIN2C GRIN…
positive regulation of biological process	3.2496e-61	8.8747e-58	601/2106 28.5%	2224/14227 15.6%	ATF2 CNTF MAML2 SERPINE1 H2-BF RBPJ ELK1 PKACA DCAF6 GJA1 TBK1 DPYSL2 MYC AKT2 PSMD2 CREB3L2 C3AR1 AKT1 PRKACA C-JUN HOXA5 PRKCG MED1 MEF2C PRKCB PRKCE SERPINF2 FNDC3B PRKCA FRS2 DDIT3 MAP1B TXNIP SERPING1 HPRT1 CLOCK ATF4 CFH CFI PDGFB GATA6 ARPP19 PRKCZ HIF1A C2 CIAO1 C3 C4 ABR GRIN2A PPP3R1 C6 C7 BLOC1S2 C9 PRDX1 MYO6 COX3 PLCG2 COX2 HMOX1 COX1 SREBP1 ABCA1 NGFR JUN CREBBP JAG1 HOMER1 PLK2 PLK…
biological regulation	2.8188e-60	5.132e-57	1370/2106 65.0%	6928/14227 48.6%	ITSN2 ATF2 GMFB PGAP2 RBPJ LIPA PKACA TBK1 PRKACG DPYSL2 AKT2 PSMD2 GPBP1 AKT3 C3AR1 BBX AKT1 PRKACA C-JUN PRKACB MEF2A PRKAB2 MEF2C CXADR MEF2B CSNK2A1 ZNF282 ZNF281 RC3H1 FRS2 DICER1 PRKAB1 FRS3 SLC5A7 RFX7 DDIT3 TXNIP TBPL1 ATF7 CLOCK CGGBP1 ATF4 PDGFB GATA6 AGAP2 AGAP1 SLC5A3 C2 CIAO1 C3 C4 GRIN2A C6 C7 RDH11 C9 MYO6 COX3 COX2 COX1 SREBP1 ZNF268 ZBTB7A HEXIM1 ABCA1 NGFR JUN CREBBP JAG1 EIF2AK…
regulation of cellular process	1.596e-56	2.1793e-53	1254/2106 59.5%	6217/14227 43.6%	ITSN2 ATF2 GMFB PGAP2 RBPJ PKACA TBK1 PRKACG DPYSL2 AKT2 PSMD2 GPBP1 AKT3 C3AR1 BBX AKT1 PRKACA C-JUN PRKACB MEF2A PRKAB2 MEF2C CXADR MEF2B CSNK2A1 ZNF282 ZNF281 RC3H1 FRS2 DICER1 PRKAB1 FRS3 RFX7 DDIT3 TXNIP TBPL1 ATF7 CLOCK CGGBP1 ATF4 PDGFB GATA6 AGAP2 AGAP1 CIAO1 C3 GRIN2A C6 C7 C9 MYO6 COX3 COX2 COX1 SREBP1 ZNF268 ZBTB7A HEXIM1 ABCA1 NGFR JUN CREBBP JAG1 EIF2AK3 PBX3 GRIN2B FLI1 GRIN2D NR2F6…
phosphorylation	1.7126e-55	1.8708e-52	291/2106 13.8%	797/14227 5.6%	APP GMFB TESK2 PKACA MYLK RPS6KA3 RPS6KA5 TBK1 PI3K PRKACG RPS6KA2 RPS6KA1 AKT3 PDK4 PIP4K2A AKT1 PRKACA EPHB2 ATP6V1E1 PRKACB PDK1 PRKCG EPHA5 ACVR1 EPHA7 CSNK2A1 PRKCB PRKCE PRKCD PRKCA FRS2 UHMK1 PRKD3 SIK3 UQCRC1 AMPKA1 ULK1 SIK2 UQCRC2 EPHA3 EPHA2 TGFA TWF1 PIK3R1 NLK PRKCZ NUAK1 NUAK2 COX3 ATP6V0A2 COX2 COX1 STAT5A CDK19 DMPK PLK2 INSR PLK1 EIF2AK3 PTK2 ICK WNK1 CDK14 CDK16 ITK CDKN1A ELK P…
phosphorus metabolic process	7.3803e-52	5.7587e-49	322/2106 15.2%	961/14227 6.7%	APP GMFB TESK2 PKACA MYLK RPS6KA3 RPS6KA5 TBK1 PI3K PRKACG RPS6KA2 RPS6KA1 AKT3 PDK4 PIP4K2A AKT1 PRKACA EPHB2 ATP6V1E1 PRKACB PDK1 PRKCG EPHA5 ACVR1 EPHA7 CSNK2A1 PRKCB PRKCE SACM1L PRKCD PRKCA FRS2 UHMK1 PRKD3 SIK3 UQCRC1 AMPKA1 ULK1 SIK2 UQCRC2 EPHA3 EPHA2 MTMR3 TGFA TWF1 PIK3R1 NLK PRKCZ NUAK1 NUAK2 COX3 ATP6V0A2 COX2 COX1 STAT5A CDK19 DMPK PLK2 INSR PLK1 EIF2AK3 PTK2 ICK WNK1 CDK14 CDK16 ITK…
phosphate metabolic process	7.3803e-52	5.7587e-49	322/2106 15.2%	961/14227 6.7%	APP GMFB TESK2 PKACA MYLK RPS6KA3 RPS6KA5 TBK1 PI3K PRKACG RPS6KA2 RPS6KA1 AKT3 PDK4 PIP4K2A AKT1 PRKACA EPHB2 ATP6V1E1 PRKACB PDK1 PRKCG EPHA5 ACVR1 EPHA7 CSNK2A1 PRKCB PRKCE SACM1L PRKCD PRKCA FRS2 UHMK1 PRKD3 SIK3 UQCRC1 AMPKA1 ULK1 SIK2 UQCRC2 EPHA3 EPHA2 MTMR3 TGFA TWF1 PIK3R1 NLK PRKCZ NUAK1 NUAK2 COX3 ATP6V0A2 COX2 COX1 STAT5A CDK19 DMPK PLK2 INSR PLK1 EIF2AK3 PTK2 ICK WNK1 CDK14 CDK16 ITK…
positive regulation of cellular process	8.1512e-51	5.5652e-48	536/2106 25.4%	2019/14227 14.1%	ATF2 CNTF MAML2 SERPINE1 RBPJ ELK1 DCAF6 GJA1 TBK1 DPYSL2 MYC AKT2 PSMD2 CREB3L2 C3AR1 AKT1 PRKACA C-JUN HOXA5 PRKCG MED1 MEF2C PRKCB PRKCE FNDC3B PRKCA DDIT3 MAP1B TXNIP HPRT1 CLOCK ATF4 PDGFB GATA6 ARPP19 PRKCZ HIF1A CIAO1 C3 ABR GRIN2A PPP3R1 C6 C7 BLOC1S2 C9 PRDX1 MYO6 COX2 HMOX1 SREBP1 ABCA1 NGFR JUN CREBBP JAG1 PLK2 PLK1 EIF2AK3 GRIN2B FOSL1 REL NOX1 TMEM9B CDKN1A RARG BTG1 CDKN1B PRKAG2 AD…
regulation of cell death	3.8492e-50	2.336e-47	302/2106 14.3%	887/14227 6.2%	ATF2 APP CNTF PGAP2 SERPINE1 RBPJ ELK1 ELK3 PI3K AKT2 FTH1 AKT1 IL12B IL12A SOX9 PRKACA C-JUN HOXA5 ACVR1 MED1 EPHA7 MEF2C PRKCE SLC11A2 PRKCA ARA TIAM1 ARC DDIT3 TXNIP TP53 BEX3 MAGED1 DCUN1D3 GATA6 PRKCZ GSPT1 APH1A ABR GRIN2A PPP3R1 C6 NUAK2 BLOC1S2 C9 PRDX1 PLCG2 COX2 HMOX1 FADD STAT5A NGFR STAT5B JUN EIF2AK3 RAB27A IGF1 PRDX6 FOSL1 ITM2B NRP1 CDKN1A BTG2 RARG BTG1 CDKN1B ELK CITED2 GRIK2 P21…
regulation of programmed cell death	6.3073e-50	3.2356e-47	300/2106 14.2%	880/14227 6.1%	ATF2 APP CNTF PGAP2 SERPINE1 RBPJ ELK1 ELK3 PI3K AKT2 AKT1 IL12B IL12A SOX9 PRKACA C-JUN HOXA5 ACVR1 MED1 EPHA7 MEF2C PRKCE SLC11A2 PRKCA ARA TIAM1 ARC DDIT3 TXNIP TP53 BEX3 MAGED1 DCUN1D3 GATA6 PRKCZ GSPT1 APH1A ABR GRIN2A PPP3R1 C6 NUAK2 BLOC1S2 C9 PRDX1 PLCG2 COX2 HMOX1 FADD STAT5A NGFR STAT5B JUN EIF2AK3 RAB27A IGF1 PRDX6 FOSL1 ITM2B NRP1 CDKN1A BTG2 RARG BTG1 CDKN1B ELK CITED2 GRIK2 P21 SH3R…
response to chemical stimulus	6.5162e-50	3.2356e-47	430/2106 20.4%	1490/14227 10.4%	SERPINE1 XYLT1 PKACA EPS8 GJA1 GNAT3 PRKACG DPYSL2 MYC AKT2 CREB3L2 C3AR1 AKT1 PRKACA C-JUN PRKACB SERPINF2 PRKCA DICER1 ADCY9 DDIT3 MAP1B UQCRC1 TXNIP CYP2E1 PDGFB GATA6 ADH7 HIF1A GRIN2A C7 C9 PRDX1 COX3 PLCG2 COX2 HMOX1 COX1 EDEM3 GSTM3 JUN CREBBP EDEM1 EIF2AK3 GRIN2B PRDX6 COL1A1 FOSL1 GRIN3A CDKN1A BTG2 RARG BTG1 SERPINA1 ADM SLC6A1 ADP SLC6A3 SLC6A4 IKBKB PANX1 TIMP3 JAK2 TIMP4 JAK1 HSL SS1…
regulation of apoptosis	7.8556e-50	3.5756e-47	298/2106 14.1%	872/14227 6.1%	ATF2 APP CNTF PGAP2 SERPINE1 RBPJ ELK1 ELK3 PI3K AKT2 AKT1 IL12B IL12A SOX9 PRKACA C-JUN HOXA5 ACVR1 MED1 EPHA7 MEF2C PRKCE SLC11A2 PRKCA ARA TIAM1 ARC DDIT3 TXNIP TP53 BEX3 MAGED1 DCUN1D3 GATA6 PRKCZ GSPT1 APH1A ABR GRIN2A PPP3R1 C6 NUAK2 BLOC1S2 C9 PRDX1 COX2 HMOX1 FADD STAT5A NGFR STAT5B JUN EIF2AK3 RAB27A IGF1 PRDX6 FOSL1 ITM2B NRP1 CDKN1A BTG2 RARG BTG1 CDKN1B ELK CITED2 GRIK2 P21 SH3RF1 PTP…
negative regulation of biological process	2.0418e-49	8.5789e-47	536/2106 25.4%	2038/14227 14.3%	ATF2 CNTF PGAP2 SERPINE1 XYLT1 RBPJ ELK1 PKACA FGFRL1 ELK3 GJA1 MYC AKT2 PSMD2 AKT1 PRKACA C-JUN HOXA5 PRKCG MEF2C CXADR ZNF281 PRKCD SERPINF2 RC3H1 PRKCA DICER1 DDIT3 MAP1B TXNIP SERPING1 PDGFB PRKCZ MTDH GRIN2A C6 C7 COX3 PLCG2 COX2 HMOX1 COX1 ZBTB7A HOXC8 HEXIM1 ABCA1 BRAP NGFR JUN CREBBP JAG1 EIF2AK3 GRIN2C PRDX6 NR2F6 COL1A1 FOSL1 GRIN3A SNAI2 HBP1 EZH1 EZH2 CDKN1A BTG2 RARG BTG1 CDKN1B ELK …
response to organic substance	3.9305e-48	1.5334e-45	299/2106 14.1%	891/14227 6.2%	SERPINE1 XYLT1 PKACA EPS8 111 GJA1 GNAT3 PRKACG DPYSL2 AKT2 BSG CREB3L2 AKT1 IL12A CHAC1 PRKACA C-JUN PRKACB GLUL PDK1 CPT1A IL1R1 SERPINF2 PRKCA YOD1 ACSL4 DICER1 EREG ADCY9 DDIT3 MAP1B UQCRC1 TXNIP CYP2E1 TRIB1 EPHA3 PDGFB GATA6 PIK3R3 PIK3R1 ADH7 GRIN2A C7 COX3 PLCG2 COX2 HMOX1 COX1 PCK1 A2M EDEM3 STAT5A GSTM3 EGR1 STAT5B JUN EGR2 EDEM1 INSR EIF2AK3 GRIN2B COL1A1 FOSL1 GRIN3A GRB2 GLUT4 CDKN1A…
negative regulation of cellular process	1.1495e-44	4.1859e-42	490/2106 23.2%	1862/14227 13.0%	ATF2 CNTF PGAP2 SERPINE1 XYLT1 RBPJ ELK1 PKACA FGFRL1 ELK3 GJA1 MYC AKT2 PSMD2 AKT1 PRKACA C-JUN HOXA5 PRKCG MEF2C CXADR ZNF281 PRKCD RC3H1 PRKCA DICER1 DDIT3 MAP1B TXNIP PDGFB PRKCZ MTDH C6 COX3 PLCG2 COX2 HMOX1 COX1 ZBTB7A HOXC8 HEXIM1 ABCA1 BRAP NGFR JUN CREBBP JAG1 EIF2AK3 PRDX6 NR2F6 COL1A1 FOSL1 SNAI2 HBP1 EZH1 EZH2 CDKN1A BTG2 RARG BTG1 CDKN1B ELK SNX13 ADM CTCF SLC6A1 ADP SERPINA5 IKBKB M…
regulation of cell communication	2.235e-43	7.6299e-41	349/2106 16.5%	1169/14227 8.2%	ITSN2 ATF2 ERRFI1 APP CNTF SERPINE1 CBLB PKACA GJA1 TBK1 PI3K DPYSL2 PEG10 AKT2 AKT1 IL12A PRKACA BTRC EPHB2 AGFG1 TBC1D10B ACVR1 CPT1A PRKCB PRKCD PRKCA FRS2 EREG TIAM1 ARC CDC34 CDC37 MAP1B AMPKA1 TRIB1 TP53 TRIB2 PDGFB AGAP2 TGFA AGAP1 NLK PRKCZ HIF1A ABR GRIN2A PRDX1 MIER1 MYO6 COX2 HMOX1 FADD SCAI TBC1D8B BRAP NGFR EGR1 EGR2 ZRANB1 JAG1 PLK2 INSR EIF2AK3 LIF IGF1 GRIN2B REL GRB2 RGL1 RGL2 TM…
signaling pathway	3.4093e-43	1.0954e-40	534/2106 25.3%	2117/14227 14.8%	CNTF MAML2 PGAP2 ZFYVE9 RBPJ PKACA EPS8 TBK1 GNAT2 GNAT3 PRKACG AKT2 C3AR1 AKT1 GNAT1 PRKACA C-JUN PRKACB MED1 CSNK2A1 PRKCB PRKCE PRKCD PRKCA FRS2 FRS3 ADCY9 PRKD3 DDIT3 PARD3 TXNIP PDGFB AGAP2 AGAP1 PRKCZ C3 ABR GRIN2A C7 MYO6 PLCG2 HMOX1 RREB1 ABCA1 BRAP JUN JAG1 HOMER1 TIPARP PLK1 FZD6 EIF2AK3 GRIN2C GRIN2B GRIN3B GRIN3A HBP1 CDK14 GPR19 ITK CDKN1A RARG ELK PRKAG2 ADM ADN ARHGAP5 PRKAG3 MED17…
signaling	2.4528e-42	7.4428e-40	715/2106 33.9%	3145/14227 22.1%	ATF2 CNTF GMFB MAML2 PGAP2 ZFYVE9 RAPH1 RBPJ ELK1 PKACA ELK3 EPS8 GJA1 ALCAM TBK1 GNAT2 GNAT3 PRKACG DPYSL2 AKT2 AKT3 C3AR1 AKT1 GNAT1 PRKACA C-JUN PRKACB HOXA5 MED1 PRKAB2 CSNK2A1 PRKCB PRKCE PRKCD PRKCA FRS2 PRKAB1 FRS3 SLC5A7 ADCY9 PRKD3 DDIT3 PARD3 TXNIP CLOCK PDGFB AGAP2 AGAP1 PRKCZ HIF1A C3 ABR GRIN2A C7 MYO6 PLCG2 HMOX1 PLCG1 RREB1 ABCA1 BRAP JUN CREBBP STARD13 JAG1 HOMER1 DMPK TIPARP PLK1…
signaling process	8.0987e-42	2.2118e-39	541/2106 25.6%	2176/14227 15.2%	ATF2 CNTF GMFB RAPH1 ELK1 PKACA ELK3 EPS8 ALCAM TBK1 GNAT2 PRKACG DPYSL2 AKT2 AKT3 AKT1 GNAT1 PRKACA C-JUN PRKACB PRKAB2 CSNK2A1 PRKCB PRKCE PRKCD PRKCA FRS2 PRKAB1 FRS3 SLC5A7 ADCY9 CLOCK AGAP2 AGAP1 PRKCZ HIF1A C3 ABR GRIN2A C7 MYO6 PLCG2 HMOX1 PLCG1 RREB1 ABCA1 BRAP JUN CREBBP STARD13 HOMER1 DMPK PLK1 EIF2AK3 GRIN2C GRIN2B GRIN2D NR2F6 SLC6A5 1123 NOX1 GABRB3 ITK CDKN1A ELK PRKAG1 PRKAG2 ADM S…
signal transmission	8.0987e-42	2.2118e-39	541/2106 25.6%	2176/14227 15.2%	ATF2 CNTF GMFB RAPH1 ELK1 PKACA ELK3 EPS8 ALCAM TBK1 GNAT2 PRKACG DPYSL2 AKT2 AKT3 AKT1 GNAT1 PRKACA C-JUN PRKACB PRKAB2 CSNK2A1 PRKCB PRKCE PRKCD PRKCA FRS2 PRKAB1 FRS3 SLC5A7 ADCY9 CLOCK AGAP2 AGAP1 PRKCZ HIF1A C3 ABR GRIN2A C7 MYO6 PLCG2 HMOX1 PLCG1 RREB1 ABCA1 BRAP JUN CREBBP STARD13 HOMER1 DMPK PLK1 EIF2AK3 GRIN2C GRIN2B GRIN2D NR2F6 SLC6A5 1123 NOX1 GABRB3 ITK CDKN1A ELK PRKAG1 PRKAG2 ADM S…
protein amino acid phosphorylation	2.189e-41	5.6935e-39	235/2106 11.1%	668/14227 4.6%	APP GMFB TESK2 PKACA MYLK RPS6KA3 RPS6KA5 TBK1 PI3K PRKACG RPS6KA2 RPS6KA1 AKT3 PDK4 AKT1 PRKACA EPHB2 PRKACB PDK1 PRKCG EPHA5 ACVR1 EPHA7 CSNK2A1 PRKCB PRKCE PRKCD PRKCA FRS2 UHMK1 PRKD3 SIK3 AMPKA1 ULK1 SIK2 EPHA3 EPHA2 TGFA TWF1 NLK PRKCZ NUAK1 NUAK2 STAT5A CDK19 DMPK PLK2 INSR PLK1 EIF2AK3 PTK2 ICK WNK1 CDK14 CDK16 ITK CDKN1A ELK PRKAG1 IKBKB JAK2 JAK1 HSL MAP4K2 RIPK3 F2 MDFIC P38 PDIK1L IL1…
signal transduction	1.1021e-40	2.7361e-38	486/2106 23.0%	1898/14227 13.3%	ATF2 CNTF GMFB RAPH1 PKACA ELK3 EPS8 ALCAM TBK1 GNAT2 PRKACG DPYSL2 AKT2 AKT3 AKT1 GNAT1 PRKACA C-JUN PRKACB PRKAB2 CSNK2A1 PRKCB PRKCE PRKCD PRKCA FRS2 PRKAB1 FRS3 ADCY9 CLOCK AGAP2 AGAP1 PRKCZ HIF1A C3 ABR C7 PLCG2 HMOX1 PLCG1 RREB1 ABCA1 BRAP JUN CREBBP STARD13 HOMER1 PLK1 EIF2AK3 GRIN2D NR2F6 1123 NOX1 GABRB3 ITK CDKN1A ELK PRKAG1 PRKAG2 ADM ARHGAP5 PRKAG3 IKBKB SMPD2 ING2 IKBKG JAK2 TEAD1 JA…
intracellular signal transduction	1.3288e-40	3.1555e-38	274/2106 13.0%	847/14227 5.9%	PKACA RPS6KA3 111 RPS6KA5 TBK1 PI3K PRKACG RPS6KA2 AKT2 RPS6KA1 AKT1 PRKACA PRKACB PDK1 PRKCA FRS2 TIAM1 ADCY9 AMPKA1 ULK1 SIK2 TRIB1 TP53 RIN2 AGAP2 TGFA AGAP1 PIK3R1 NLK ABR HMOX1 RREB1 STAT5A ABCA1 BRAP STAT5B HOMER1 INSR EIF2AK3 RAB27A IGF1 ICK CCDC88A WNK1 GRB2 RGL1 RGL2 CDKN1A PRKAG2 ADM ARHGAP5 PRKAG3 P21 RAB22A IKBKB SMPD2 AKAP11 RAC1 IKBKG JAK2 TEAD1 HRAS JAK1 RALGPS2 RAB8B IL10 VAV3 MAP…
regulation of metabolic process	1.2462e-37	2.8361e-35	831/2106 39.4%	3929/14227 27.6%	ATF2 RBPJ PKACA TBK1 PRKACG AKT2 PSMD2 GPBP1 BBX AKT1 PRKACA C-JUN PRKACB MEF2A PRKAB2 MEF2C MEF2B ZNF282 ZNF281 FRS2 DICER1 PRKAB1 RFX7 DDIT3 TXNIP TBPL1 ATF7 CLOCK CGGBP1 ATF4 PDGFB GATA6 AGAP2 AGAP1 CIAO1 C3 GRIN2A C6 MYO6 COX2 SREBP1 ZNF268 ZBTB7A HEXIM1 ABCA1 NGFR JUN CREBBP EIF2AK3 PBX3 GRIN2C FLI1 NR2F6 NOX1 EZH1 EZH2 ZNF493 PRKAG1 PRKAG2 CTCF PRKAG3 MED17 IKBKB MECP2 MED14 EDRF1 IKBKG NEL…
intracellular signaling pathway	1.9511e-37	4.2628e-35	335/2106 15.9%	1169/14227 8.2%	PGAP2 PKACA RPS6KA3 111 RPS6KA5 TBK1 PI3K PRKACG RPS6KA2 AKT2 RPS6KA1 AKT1 PRKACA PRKACB PDK1 MED1 PRKCE PRKCD PRKCA YOD1 FRS2 TIAM1 ADCY9 DDIT3 AMPKA1 ULK1 SIK2 TRIB1 TP53 RIN2 AGAP2 TGFA AGAP1 PIK3R1 NLK PRKCZ ABR MYO6 PLCG2 HMOX1 RREB1 STAT5A ABCA1 BRAP STAT5B HOMER1 INSR PLK1 EIF2AK3 RAB27A IGF1 ICK CCDC88A WNK1 GRB2 RGL1 RGL2 ITK CDKN1A RARG PRKAG2 ADM ARHGAP5 PRKAG3 P21 RAB22A MED17 IKBKB S…
post-translational protein modification	2.4566e-37	5.1607e-35	357/2106 16.9%	1279/14227 8.9%	APP GMFB TESK2 LIPA PKACA DCAF7 DCAF6 MYLK RPS6KA3 PCMT1 RPS6KA5 TBK1 PI3K PRKACG RPS6KA2 RPS6KA1 AKT3 PDK4 AKT1 EPC1 KAT7 PRKACA EPHB2 PRKACB PDK1 SKP1 PRKCG EPHA5 ACVR1 EPHA7 CSNK2A1 PRKCB PRKCE PRKCD PRKCA YOD1 FRS2 UHMK1 CDC34 WDR82 PRKD3 SIK3 AMPKA1 ULK1 SIK2 EPHA3 EPHA2 MTMR3 ANAPC16 TGFA TWF1 NLK PRKCZ GSPT1 UBE2J1 NUAK1 NUAK2 ST3GAL6 STAT5A CREBBP CDK19 ZRANB1 DMPK TIPARP PLK2 INSR PLK1 S…
signal transmission via phosphorylation event	4.5648e-36	8.9046e-34	154/2106 7.3%	375/14227 2.6%	IRS1 TNF FGF2 PKACA RPS6KA3 RPS6KA5 TBK1 PI3K PRKACG RPS6KA2 AKT2 RPS6KA1 ADORA1 AKT1 P70S6KB PRKACA AZI2 PRKACB MAP3K7 MAP3K4 MAP3K5 MAP2K4 MAP2K1 MAP2K2 HGF F2R PLA2 TSC2 PRKCA FRS2 PRLR DOK5 MADD AMPKA1 SIK2 TNIK IL6ST TRIB1 ERK SHC1 TGFA NLK AGER SOCS2 SOCS3 SOCS1 IRAK1 G3BP2 HMOX1 RIPK1 MAP2K7 SOCS6 MAP2K5 MAP2K6 STAT5A BRAP STAT5B SMAD1 TGFB3 CAV1 INSR NFKBIA ICK MLXIPL CDK5 WNK1 NF1 TAB1 F…
intracellular protein kinase cascade	4.5648e-36	8.9046e-34	154/2106 7.3%	375/14227 2.6%	IRS1 TNF FGF2 PKACA RPS6KA3 RPS6KA5 TBK1 PI3K PRKACG RPS6KA2 AKT2 RPS6KA1 ADORA1 AKT1 P70S6KB PRKACA AZI2 PRKACB MAP3K7 MAP3K4 MAP3K5 MAP2K4 MAP2K1 MAP2K2 HGF F2R PLA2 TSC2 PRKCA FRS2 PRLR DOK5 MADD AMPKA1 SIK2 TNIK IL6ST TRIB1 ERK SHC1 TGFA NLK AGER SOCS2 SOCS3 SOCS1 IRAK1 G3BP2 HMOX1 RIPK1 MAP2K7 SOCS6 MAP2K5 MAP2K6 STAT5A BRAP STAT5B SMAD1 TGFB3 CAV1 INSR NFKBIA ICK MLXIPL CDK5 WNK1 NF1 TAB1 F…
regulation of signaling process	5.9323e-36	1.1173e-33	251/2106 11.9%	787/14227 5.5%	ITSN2 ERRFI1 APP CNTF SERPINE1 GJA1 TBK1 PI3K AKT2 AKT1 IL12A PRKACA BTRC AGFG1 TBC1D10B ACVR1 PRKCB PRKCD PRKCA FRS2 EREG TIAM1 CDC34 CDC37 AMPKA1 TRIB1 TRIB2 PDGFB AGAP2 TGFA AGAP1 ABR PRDX1 MIER1 HMOX1 FADD SCAI TBC1D8B BRAP PLK2 INSR EIF2AK3 LIF IGF1 GRIN2B REL GRB2 RGL1 RGL2 TMEM9B CDC42SE2 SNX13 OTUD7B GRIK2 PRL SIPA1L2 SH3RF1 PTPRF IKBKB AKAP13 SIPA1L1 TIMP2 RAC1 IKBKG JAK2 HRAS VAV3 EDN1 …
regulation of signal transduction	1.5683e-35	2.8554e-33	249/2106 11.8%	782/14227 5.4%	ITSN2 ERRFI1 APP CNTF SERPINE1 GJA1 TBK1 PI3K AKT2 AKT1 IL12A PRKACA BTRC AGFG1 TBC1D10B ACVR1 PRKCB PRKCD PRKCA FRS2 EREG TIAM1 CDC34 CDC37 AMPKA1 TRIB1 TRIB2 PDGFB AGAP2 TGFA AGAP1 ABR PRDX1 MIER1 HMOX1 FADD SCAI TBC1D8B BRAP PLK2 INSR EIF2AK3 LIF IGF1 GRIN2B REL GRB2 RGL1 RGL2 TMEM9B CDC42SE2 SNX13 OTUD7B GRIK2 PRL SIPA1L2 SH3RF1 PTPRF IKBKB AKAP13 SIPA1L1 TIMP2 RAC1 IKBKG JAK2 HRAS VAV3 EDN1 …
regulation of multicellular organismal process	3.7797e-35	6.6596e-33	311/2106 14.7%	1079/14227 7.5%	ATF2 ERRFI1 APP CNTF SERPINE1 XYLT1 KEAP1 PKACA GJA1 TBK1 PI3K DPYSL2 MYC C3AR1 AKT1 IL12B IL12A SOX9 PRKACA EPHB2 C-JUN HOXA5 ACVR1 MED1 CXADR SERPINF2 RC3H1 PRKCA FRS2 EREG TIAM1 ARC MAP1B ULK1 TP53 TRIB2 EPHA2 SLC22A5 FOXG1 PDGFB GATA6 PRKCZ SLC5A3 HIF1A C3 GRIN2A C6 C7 MYO6 COX3 COX2 HMOX1 COX1 ZBTB7A STAT5A NGFR EGR1 STAT5B JUN EGR2 JAG1 DMPK INSR EIF2AK3 LIF IGF1 GRIN2B PTK2 GRIN2D CCDC88A …
response to endogenous stimulus	2.8688e-34	4.8967e-32	184/2106 8.7%	508/14227 3.5%	IRS1 EPO SERPINE1 PLAT IRS2 TNF PKACA IGF1R 111 GJA1 CCND2 CCND1 PRKACG DPYSL2 AKT2 BSG CFL1 GRB10 LEPR AKT1 PRKACA PRKACB IL6R PSPH PDK1 IGFBP1 PIAS3 MAP2K1 HGF ADIPOQ IGFBP2 PLA2 PRKCA TSC1 EREG ADAM17 ADCY9 CCNE1 DDIT3 MAP1B TXNIP PHIP CYP2E1 ERK SHC1 KMT2B PDGFB GATA6 PIK3R3 FOXO4 PIK3R1 ADIPOR1 ADIPOR2 SOCS2 SOCS3 GRIN2A SOCS1 ADIPONECTIN COX3 EIF4EBP1 COX2 HMOX1 COX1 PCK1 A2M STAT5A GSTM3 E…
regulation of phosphorylation	3.0425e-34	5.0357e-32	188/2106 8.9%	525/14227 3.6%	ERRFI1 APP CNTF CCNK DGKE CCNT2 CSF1 IRS1 EPO IRS2 TNF FGF2 PKACA 111 CCND2 CCND1 PI3K PRKACG AKT2 GRB10 ADORA1 AKT1 IL12A PRKACA C-JUN PRKACB MAP3K7 IL6R MAP3K4 MAP3K5 PDK1 MAP2K3 MAGI1 MAP2K1 PRKCE HGF IGFBP3 PRKCD F2R ADIPOQ PLA2 TSC2 PRKCA TSC1 FRS2 PRLR EREG ERN1 ADAM17 ADCY9 CCNE2 PRKD3 PARD3 CDC37 MADD AMPKA1 PHIP TNIK IL6ST TRIB1 TRIB2 DGKH PFKFB2 SHC1 PDGFB TGFA ADRB2 PRKCZ SOCS3 CCNB1 S…
regulation of response to stimulus	3.8185e-34	6.1344e-32	189/2106 8.9%	530/14227 3.7%	CNTF IRS1 SERPINE1 H2-BF XYLT1 CLU TNF TBK1 PLAU AKT2 GRB10 C3AR1 ADORA1 AKT1 IL12B IL12A PRKACA MAP3K7 IL6R MAP3K4 MAP3K5 IL13RA1 PRKCG IL4R PRKCB HGF PRKCD F2R ADIPOQ SERPINF2 PLA2 RC3H1 ADAM10 TSC2 PRKCA EREG ADAM17 CD8B UBE2V2 SERPING1 MASP2 UBE2V1 SIK2 MASP1 IL6ST TRIB1 ERK CPB2 CFH CFI PDGFB ADRB2 PRKCZ AGER KNG1 C2 C3 C4 SOCS3 SBNO2 C6 SOCS1 C7 IRAK1 ADIPONECTIN C9 PRDX1 PLCG2 COX2 HMOX1 R…
protein modification process	5.3962e-34	8.4211e-32	399/2106 18.9%	1539/14227 10.8%	GMFB PGAP2 TESK2 LIPA PKACA DCAF7 DCAF6 MYLK PCMT1 TBK1 PPP4R2 PRKACG AKT2 AKT3 AKT1 PRKACA PRKACB PRKCG CSNK2A1 PRKCB PRKCE PRKCD PRKCA FRS2 WDR82 PRKD3 MPPE1 MTMR3 ANAPC16 1121 PRKCZ ST3GAL6 B3GALNT2 ABCA1 CREBBP CDK19 DMPK TIPARP PLK2 PLK1 EIF2AK3 NMT2 CDK14 CDK16 ITK CDKN1A BTG2 BTG1 ELK PRKAG1 IKBKB ING2 JAK2 JAK1 HSL BRD1 RIPK3 F2 SIRT1 SIRT3 KAT2B MMP15 PIGA GCNT1 RNF135 FGD4 NSD1 USP1 SPP…
regulation of phosphorus metabolic process	1.7116e-33	2.5267e-31	192/2106 9.1%	548/14227 3.8%	ERRFI1 APP CNTF CCNK DGKE CCNT2 CSF1 IRS1 EPO IRS2 TNF FGF2 PKACA 111 CCND2 CCND1 PI3K PRKACG AKT2 GRB10 ADORA1 AKT1 IL12A PRKACA C-JUN PRKACB MAP3K7 IL6R MAP3K4 MAP3K5 PDK1 MAP2K3 MAGI1 MAP2K1 PRKCE HGF IGFBP3 PRKCD F2R ADIPOQ PLA2 TSC2 PRKCA TSC1 FRS2 PRLR EREG ERN1 ADAM17 ADCY9 CCNE2 PRKD3 PARD3 CDC37 MADD AMPKA1 PHIP TNIK IL6ST TRIB1 TRIB2 DGKH PFKFB2 SHC1 PDGFB TGFA ADRB2 PRKCZ SOCS3 CCNB1 S…
regulation of phosphate metabolic process	1.7116e-33	2.5267e-31	192/2106 9.1%	548/14227 3.8%	ERRFI1 APP CNTF CCNK DGKE CCNT2 CSF1 IRS1 EPO IRS2 TNF FGF2 PKACA 111 CCND2 CCND1 PI3K PRKACG AKT2 GRB10 ADORA1 AKT1 IL12A PRKACA C-JUN PRKACB MAP3K7 IL6R MAP3K4 MAP3K5 PDK1 MAP2K3 MAGI1 MAP2K1 PRKCE HGF IGFBP3 PRKCD F2R ADIPOQ PLA2 TSC2 PRKCA TSC1 FRS2 PRLR EREG ERN1 ADAM17 ADCY9 CCNE2 PRKD3 PARD3 CDC37 MADD AMPKA1 PHIP TNIK IL6ST TRIB1 TRIB2 DGKH PFKFB2 SHC1 PDGFB TGFA ADRB2 PRKCZ SOCS3 CCNB1 S…
regulation of signaling pathway	3.6227e-33	5.2072e-31	293/2106 13.9%	1015/14227 7.1%	ITSN2 ERRFI1 APP CNTF CBLB GJA1 TBK1 PI3K PEG10 AKT2 AKT1 IL12A PRKACA BTRC AGFG1 TBC1D10B ACVR1 PRKCB PRKCD PRKCA FRS2 EREG TIAM1 CDC34 CDC37 AMPKA1 ULK1 SIK2 TRIB1 TP53 TRIB2 PDGFB AGAP2 TGFA AGAP1 NLK PRKCZ HIF1A ABR PRDX1 MIER1 HMOX1 FADD SCAI TBC1D8B NGFR ZRANB1 JAG1 PLK2 INSR LIF IGF1 GRIN2B REL GRB2 RGL1 CDK14 RGL2 TMEM9B EZH1 EZH2 CITED2 OTUD7B GRIK2 PRL SIPA1L2 SH3RF1 PTPRF IKBKB AKAP13 …
regulation of protein metabolic process	4.3243e-33	6.0562e-31	213/2106 10.1%	643/14227 4.5%	ERRFI1 APP CNTF SERPINE1 CBLB GJA1 AKT2 PSMD2 AKT1 IL12A PRKACA BTRC C-JUN SKP1 PRKCG PRKCE PRKCD PRKCA UHMK1 CDC34 SERPING1 TRIB1 TP53 TRIB2 EIF5A2 PDGFB PRKCZ UBE2J1 FXR1 C3 GRIN2A C6 A2M N4BP1 JUN INSR PLK1 EIF2AK3 LIF IGF1 GRIN2C CCDC88A CD28 CPEB2 PRKAG2 CTCF IDE BMI1 SERPINA5 TIMP3 TIMP1 JAK2 CAMP IL10 EDN1 F2 PSMA5 ZEB2 MDFIC P38 IL1B TLR9 PELI1 IKBA FAM129A RELA AKAP1 PPP2CA FGD4 PAK1 RNF…
macromolecule modification	9.7196e-33	1.3272e-30	411/2106 19.5%	1621/14227 11.3%	GMFB PGAP2 TESK2 LIPA PKACA DCAF7 DCAF6 MYLK PCMT1 TBK1 PPP4R2 PRKACG AKT2 AKT3 AKT1 PRKACA PRKACB PRKCG MED1 CSNK2A1 PRKCB PRKCE PRKCD PRKCA FRS2 WDR82 PRKD3 MPPE1 MTMR3 ANAPC16 1121 PRKCZ ST3GAL6 B3GALNT2 ABCA1 CREBBP CDK19 DMPK TIPARP PLK2 PLK1 EIF2AK3 NMT2 CDK14 CDK16 ITK CDKN1A BTG2 BTG1 ELK PRKAG1 CTCF IKBKB ING2 JAK2 JAK1 HSL BRD1 RIPK3 NSUN2 FOS F2 SIRT1 SIRT3 KAT2B MMP15 PIGA GCNT1 RNF13…
regulation of biological quality	4.9198e-32	6.5542e-30	397/2106 18.8%	1558/14227 10.9%	CYFIP1 CNTF SERPINE1 LIPA MYC C3AR1 AKT1 PRKACA C-JUN MED1 PRKCD PRKCA SLC5A7 BIN3 DDIT3 MAP1B SERPING1 PDGFB PRKCZ HIF1A GRIN2A C7 RDH11 C9 PRDX1 MYO6 COX3 PLCG2 COX2 HMOX1 COX1 ABCA1 JUN CREBBP DMPK EIF2AK3 GRIN2C GRIN2B PRDX6 FLI1 F13B NOX1 FERMT2 CDC42SE2 CDKN1A RARG BTG1 CDKN1B SERPINA1 ADM PYGL ARHGAP5 ADP SLC6A4 IKBKB IKBKG TIMP1 JAK2 LDLRAP1 IFNGR1 IFNGR2 F2 F3 F5 F7 F8 F9 MTF1 PPARA DLD …
regulation of cellular metabolic process	9.8316e-32	1.2786e-29	779/2106 36.9%	3746/14227 26.3%	ATF2 RBPJ PKACA TBK1 PRKACG AKT2 PSMD2 GPBP1 BBX AKT1 PRKACA C-JUN PRKACB MEF2A PRKAB2 MEF2C MEF2B ZNF282 ZNF281 FRS2 PRKAB1 RFX7 DDIT3 TXNIP TBPL1 ATF7 CLOCK CGGBP1 ATF4 PDGFB GATA6 AGAP2 AGAP1 CIAO1 C6 MYO6 COX2 SREBP1 ZNF268 ZBTB7A HEXIM1 ABCA1 JUN CREBBP EIF2AK3 PBX3 FLI1 NR2F6 EZH1 EZH2 ZNF493 PRKAG1 PRKAG2 CTCF PRKAG3 MED17 IKBKB MECP2 MED14 EDRF1 IKBKG NELFA JAK2 SS18 PGAM1 FOS F2 SIRT1 ME…
regulation of molecular function	1.2443e-31	1.5805e-29	301/2106 14.2%	1073/14227 7.5%	ATF2 ERRFI1 APP CCNK SERPINE1 PKACA 111 PI3K PRKACG AKT2 PSMD2 AKT1 GNAT1 PRKACA BTRC C-JUN PRKACB PDK1 AGFG1 TBC1D10B SKP1 PRKCD SLC11A2 PRKCA FRS2 PRKAB1 EREG ADCY9 PRKD3 DDIT3 PARD3 CDC37 AMPKA1 TRIB1 TP53 TRIB2 1121 PDGFB AGAP2 TGFA AGAP1 PRKCZ HIF1A GSPT1 MTDH APH1A C6 C9 PLCG2 HMOX1 HEXIM1 TBC1D8B JUN HOMER1 GADD45A INSR PLK1 EIF2AK3 SMARCA4 CCDC88A SESTD1 CALM1 CDKN1A CDKN1B GDI2 PRKAG1 PR…
positive regulation of programmed cell death	5.4464e-31	6.761e-29	166/2106 7.8%	458/14227 3.2%	APP NDUFA13 PDCD6 ETS1 TNF GRIP1 ADORA1 AKT1 IL12B IL12A PRKACA C-JUN HOXA5 MAP3K5 MED1 BNIP3L EPHA7 PRKCE HGF IGFBP3 ADIPOQ RPS6 GEF PRKCA RNF41 ERN1 TIAM1 DDIT3 TXNIP TP53 SQSTM1 ERK BEX3 DIABLO MAGED1 DCUN1D3 CUL3 GATA6 CUL1 ADRB2 FOXO3 KNG1 APH1A ABR GRIN2A PPP3R1 C6 BCL2L11 ZMAT3 ADIPONECTIN C9 PRDX1 PSAP PMAIP1 COX2 HMOX1 RIPK1 FADD MAP2K6 NGFR JUN TGFB2 TGFB1 SMAD3 TGFB3 RAB27A FOSL1 BMP2 …
positive regulation of metabolic process	6.8421e-31	8.3048e-29	291/2106 13.8%	1033/14227 7.2%	ATF2 APP CNTF MAML2 CBLB RBPJ ELK1 DCAF6 GJA1 TBK1 MYC AKT2 PSMD2 CREB3L2 AKT1 EPC1 IL12B IL12A SOX9 PRKACA BTRC C-JUN HOXA5 SKP1 PRKCG ACVR1 MED1 CPT1A MEF2C PRKCA UHMK1 EREG ARA DDIT3 AMPKA1 DNA2 HPRT1 TRIB1 CLOCK TP53 TRIB2 ATF4 EIF5A2 PDGFB GATA6 ARPP19 HIF1A C3 C6 BLOC1S2 MYO6 COX2 HMOX1 HIVEP3 SREBP1 STAT5A ABCA1 EGR1 STAT5B JUN CREBBP EGR2 INSR PLK1 LIF IGF1 TRERF1 SMARCA2 SMARCA4 FOSL1 CD…
response to hormone stimulus	7.736e-31	8.9902e-29	165/2106 7.8%	455/14227 3.1%	IRS1 EPO SERPINE1 PLAT IRS2 TNF PKACA IGF1R 111 GJA1 CCND2 CCND1 PRKACG AKT2 BSG GRB10 LEPR AKT1 PRKACA PRKACB IL6R PSPH PDK1 IGFBP1 PIAS3 MAP2K1 HGF ADIPOQ IGFBP2 PLA2 PRKCA TSC1 EREG ADCY9 CCNE1 MAP1B TXNIP PHIP ERK SHC1 KMT2B PDGFB GATA6 PIK3R3 FOXO4 PIK3R1 ADIPOR1 ADIPOR2 SOCS2 SOCS3 SOCS1 ADIPONECTIN COX3 EIF4EBP1 COX2 HMOX1 COX1 PCK1 A2M STAT5A GSTM3 EGR1 STAT5B TGFB2 EGR2 TGFB1 UBE2B GOT1 …
positive regulation of apoptosis	7.736e-31	8.9902e-29	165/2106 7.8%	455/14227 3.1%	APP NDUFA13 PDCD6 ETS1 TNF GRIP1 ADORA1 AKT1 IL12B IL12A PRKACA C-JUN HOXA5 MAP3K5 MED1 BNIP3L EPHA7 PRKCE HGF IGFBP3 ADIPOQ RPS6 GEF PRKCA RNF41 ERN1 TIAM1 DDIT3 TXNIP TP53 SQSTM1 ERK BEX3 DIABLO MAGED1 DCUN1D3 CUL3 GATA6 CUL1 ADRB2 FOXO3 KNG1 APH1A ABR GRIN2A PPP3R1 C6 BCL2L11 ZMAT3 ADIPONECTIN C9 PRDX1 PSAP PMAIP1 COX2 HMOX1 RIPK1 FADD MAP2K6 NGFR JUN TGFB2 TGFB1 SMAD3 TGFB3 RAB27A FOSL1 BMP2 …
regulation of developmental process	1.0501e-30	1.195e-28	243/2106 11.5%	804/14227 5.6%	ATF2 ERRFI1 CYFIP1 CNTF SERPINE1 XYLT1 KEAP1 GJA1 DPYSL2 MYC C3AR1 AKT1 SOX9 PRKACA EPHB2 C-JUN HOXA5 ACVR1 MED1 CXADR FNDC3B RC3H1 PRKCA FRS2 DICER1 EREG TIAM1 MAP1B ULK1 TP53 TRIB2 EPHA2 TSHZ3 FOXG1 GATA6 HIF1A C3 C6 C7 COX2 HMOX1 ZBTB7A STAT5A ABCA1 NGFR STAT5B JUN CREBBP EGR2 JAG1 INSR EIF2AK3 LIF IGF1 PTK2 CCDC88A FERMT2 CDC42SE2 NRP1 BTG1 PTPRF MMP20 SIPA1L1 TIMP2 CTLA4 JAK2 CAMP HTATIP2 IL…
positive regulation of cell death	1.7835e-30	1.9881e-28	166/2106 7.8%	462/14227 3.2%	APP NDUFA13 PDCD6 ETS1 TNF GRIP1 ADORA1 AKT1 IL12B IL12A PRKACA C-JUN HOXA5 MAP3K5 MED1 BNIP3L EPHA7 PRKCE HGF IGFBP3 ADIPOQ RPS6 GEF PRKCA RNF41 ERN1 TIAM1 DDIT3 TXNIP TP53 SQSTM1 ERK BEX3 DIABLO MAGED1 DCUN1D3 CUL3 GATA6 CUL1 ADRB2 FOXO3 KNG1 APH1A ABR GRIN2A PPP3R1 C6 BCL2L11 ZMAT3 ADIPONECTIN C9 PRDX1 PSAP PMAIP1 COX2 HMOX1 RIPK1 FADD MAP2K6 NGFR JUN TGFB2 TGFB1 SMAD3 TGFB3 RAB27A FOSL1 BMP2 …
regulation of primary metabolic process	3.3778e-30	3.6899e-28	743/2106 35.2%	3564/14227 25.0%	ATF2 CNTF MAML2 SERPINE1 RBPJ ELK1 ELK3 DCAF6 ELK4 GJA1 MYC AKT2 PSMD2 GPBP1 CREB3L2 BBX ADNP2 AKT1 PRKACA C-JUN HOXA5 PRKCG MEF2A MED1 PRKAB2 MBNL1 MEF2C MBNL2 MEF2B PRKCB ZNF282 PRKCE ZNF281 PRKCD SOX13 PRKCA HCFC2 PRKAB1 ADCY9 RFX7 DDIT3 TXNIP TBPL1 SERPING1 ATF7 HPRT1 CLOCK CGGBP1 ZSCAN29 ATF4 HOXB5 1121 PDGFB GATA6 AGAP2 AGAP1 ARPP19 PRKCZ HIF1A MTDH CIAO1 C3 GRIN2A C6 BLOC1S2 MYO6 COX2 HMOX…
regulation of localization	2.3624e-29	2.5301e-27	226/2106 10.7%	739/14227 5.1%	ATF2 CNTF SERPINE1 RBPJ PKACA GJA1 DPYSL2 AKT2 C3AR1 AKT1 PRKACA PDK1 CPT1A PRKCA UHMK1 TRIB1 EPHA2 STXBP3 PDGFB TXN PIK3R1 ARPP19 PRKCZ HIF1A C3 C7 PRDX1 MYO6 COX3 PLCG2 COX2 HMOX1 COX1 SCAI ABCA1 STAT5B JAG1 HOMER1 DMPK INSR LIF IGF1 GRIN2B GRIN3B EHD4 SESTD1 CALM1 NRP1 CITED2 PRKAG2 MIA3 ARHGAP5 WDR44 PANX1 RAC1 JAK2 LDLRAP1 RAB8B IL10 EDN1 IL13 RRAS2 GAB2 F2 F3 SIRT1 F7 IL1A P38 IL1B TLR9 PPA…
cell surface receptor linked signaling pathway	1.9347e-28	2.0322e-26	336/2106 15.9%	1294/14227 9.0%	APP CNTF MAML2 ZFYVE9 CBLB RBPJ EPS8 111 RPS6KA5 PI3K GNAT2 GNAT3 AKT2 BSG C3AR1 AKT1 IL12B GNAT1 BTRC EPHB2 C-JUN PRKACB EPHA5 ACVR1 EPHA7 CSNK2A1 PRKCB IL1R1 FRS2 FRS3 EREG ARA TIAM1 ADCY9 PRKD3 PARD3 TXNIP EPHA3 EPHA2 PDGFB PIK3R3 STC1 PIK3R1 LPAR4 NLK PRKCZ C3 APH1A GRIN2A C7 PLCG2 STAT5A ABCA1 STAT5B TRAP1 JUN JAG1 HOMER1 TIPARP INSR FZD6 EIF2AK3 LIF GRIN2C GRIN2B PTK2 GRIN3B GRIN3A LPAR6 CD…
enzyme linked receptor protein signaling pathway	2.846e-28	2.9329e-26	135/2106 6.4%	351/14227 2.4%	ZFYVE9 IRS1 UBE2D3 UBE2D1 PLAT IRS2 FGF2 IGF1R EPS8 RPS6KA5 AKT2 GRB10 AKT1 EPHB2 C-JUN MAP3K7 EPHA5 CAST ACVR1 IGFBP1 EPHA7 HGF TSC2 LIFR FRS2 FRS3 PRLR EREG ARA TIAM1 ADAM17 CD8B DOK5 CD8A TXNIP PHIP ROR1 IL6ST EPHA3 EPHA2 ERK SHC3 SHC1 PXN PDGFB PIK3R3 FOXO4 PIK3R1 ADRB2 NLK SOCS2 CREB IRAK1 EIF4EBP1 SOCS5 STAT5A SMAD2 STAT5B TRAP1 SMAD1 JUN TGFB2 SMAD4 TGFB1 SMAD3 TGFB3 TIPARP SMURF1 INSR EIF…
positive regulation of molecular function	7.898e-28	7.9886e-26	202/2106 9.5%	644/14227 4.5%	ATF2 PKACA 111 PI3K PRKACG PSMD2 AKT1 PRKACA BTRC PRKACB PDK1 SKP1 SLC11A2 FRS2 EREG ADCY9 PRKD3 PARD3 AMPKA1 TP53 PDGFB TGFA PRKCZ HIF1A GSPT1 MTDH APH1A C6 C9 PLCG2 HOMER1 INSR PLK1 EIF2AK3 SMARCA4 CCDC88A CALM1 PRKAG1 PRKAG2 VLDLR BMI1 BBC3 IKBKB SIPA1L1 IKBKG JAK2 IL10 VAV3 EDN1 STRADA STRADB NCOA3 F2 F3 VAV2 PSMA5 ZEB2 MDFIC IL1B TLR9 PLCB2 ADCY3 ADCY1 ADCY8 RELA GNAI2 FGD4 PAK1 GSA MAP3K2 C…
positive regulation of macromolecule metabolic process	8.5355e-28	8.4124e-26	267/2106 12.6%	954/14227 6.7%	ATF2 APP CNTF MAML2 CBLB RBPJ ELK1 DCAF6 GJA1 TBK1 MYC AKT2 PSMD2 CREB3L2 AKT1 EPC1 IL12B IL12A SOX9 PRKACA BTRC C-JUN HOXA5 SKP1 PRKCG ACVR1 MED1 MEF2C PRKCA UHMK1 EREG ARA DDIT3 DNA2 TRIB1 CLOCK TP53 TRIB2 ATF4 EIF5A2 PDGFB GATA6 HIF1A C3 C6 BLOC1S2 MYO6 HMOX1 HIVEP3 SREBP1 STAT5A EGR1 STAT5B JUN CREBBP EGR2 INSR PLK1 LIF IGF1 TRERF1 SMARCA2 SMARCA4 FOSL1 CD28 REL NOX1 CSRNP1 RARG CITED2 PRKAG2…
cellular process	8.6249e-28	8.4124e-26	1596/2106 75.7%	9337/14227 65.6%	ITSN2 ATF2 GMFB TESK2 TBK1 PRKACG DPYSL2 AKT2 AKT3 C3AR1 AKT1 PRKACA PRKACB PRKAB2 CXADR FRS2 PRKAB1 MTHFD2 DDIT3 TXNIP MPPE1 ATF4 COL13A1 SHMT2 SAR1B SHMT1 PDGFB GATA6 CIAO1 RNF216 RDH11 EPB41L2 SREBP1 PIP5K1C GSTM3 JUN CREBBP JAG1 TIPARP EIF2AK3 NR2F6 FASN NMT2 FAT4 NCAPG2 PRKAG1 PRKAG2 SNX13 ARHGAP5 PRKAG3 BBC3 MED17 PANX1 SMPD2 MED14 JAK2 JAK1 CNOT6L SLC39A11 SLC39A10 SLC39A13 FOS SLC39A12 SL…
regulation of catalytic activity	1.8358e-27	1.7592e-25	258/2106 12.2%	914/14227 6.4%	ATF2 ERRFI1 APP CCNK SERPINE1 PKACA 111 PI3K PRKACG AKT2 PSMD2 AKT1 GNAT1 PRKACA BTRC PRKACB PDK1 AGFG1 TBC1D10B SKP1 SLC11A2 PRKCA FRS2 PRKAB1 EREG ADCY9 PRKD3 PARD3 CDC37 AMPKA1 TRIB1 TP53 TRIB2 1121 PDGFB AGAP2 TGFA AGAP1 PRKCZ HIF1A GSPT1 APH1A C6 C9 HEXIM1 TBC1D8B HOMER1 GADD45A INSR PLK1 EIF2AK3 CCDC88A CDKN1A CDKN1B GDI2 PRKAG1 PRKAG2 VLDLR BMI1 P21 BBC3 SIPA1L1 IKBKG JAK2 VAV3 EDN1 STRADA…
regulation of cell proliferation	2.9162e-27	2.7463e-25	246/2106 11.6%	858/14227 6.0%	CNTF SPARC SERPINE1 CBLB RBPJ FGFRL1 GJA1 MYC FTH1 IL12B IL12A SOX9 PRKACA C-JUN TNS3 HOXA5 MED1 CXADR PRKCA FRS2 EREG TXNIP TRIB1 TP53 MAGED1 FOXG1 EIF5A2 PDGFB TGFA PRKCZ HIF1A CIAO1 C7 BLOC1S2 COX3 COX2 HMOX1 COX1 STAT5A NGFR STAT5B JUN JAG1 INSR LIF IGF1 SMARCA2 FOSL1 CCDC88A CD28 ATP NOX1 BAP1 NRP1 CDKN1A BTG2 RARG BTG1 CDKN1B ADM BMI1 ARHGAP5 P21 PTPRF HNF4A TIMP2 CTLA4 TIMP1 JAK2 HRAS CAMP…
regulation of kinase activity	4.2349e-27	3.9206e-25	142/2106 6.7%	388/14227 2.7%	ERRFI1 APP CCNK DGKE CCNT2 CSF1 IRS1 IRS2 TNF FGF2 PKACA 111 CCND2 CCND1 PI3K PRKACG ADORA1 AKT1 PRKACA PRKACB MAP3K7 MAP3K4 MAP3K5 PDK1 MAP2K3 MAP2K1 HGF F2R PLA2 TSC2 PRKCA TSC1 FRS2 PRLR EREG ERN1 ADAM17 ADCY9 CCNE2 PRKD3 PARD3 CDC37 MADD AMPKA1 TNIK TRIB1 TRIB2 DGKH PFKFB2 SHC1 PDGFB TGFA ADRB2 PRKCZ IRAK1 RIPK1 MAP2K6 HEXIM1 TGFB2 TGFB1 TGFB3 GADD45A CAV1 INSR IL2 CCDC88A ETA CDK5 GNAQ NF1 T…
negative regulation of cell death	4.9766e-27	4.5303e-25	145/2106 6.8%	401/14227 2.8%	ATF2 CNTF PGAP2 SERPINE1 IRS2 RBPJ ELK1 CLU TNF FGF2 IGF1R ELK3 PI3K ARHGDIA AKT2 FTH1 CFL1 ADORA1 AKT1 MAP3K7 SH3GLB1 ACVR1 BNIP3L MEF2C HGF F2R RPS6 PRLR ARA ADAM17 ARC PHIP TP53 SQSTM1 PRKCZ SOCS2 SOCS3 BAG4 NUAK2 IRAK1 PLCG2 HMOX1 MCL1 STAT5A NGFR STAT5B SMAD4 SMAD3 UBE2B CBX4 BDNF TGFB3 IGF1 PRDX6 NFKB1 IL2 KLHL20 NFKBIA IL4 GCLC IL6 PROC BCL6 BCL2 TCF4 GCLM BCL2L1 FGFR1 GSK3B CDKN1A BTG2 EL…
positive regulation of cellular metabolic process	5.1597e-27	4.62e-25	270/2106 12.8%	979/14227 6.8%	ATF2 APP CNTF MAML2 RBPJ ELK1 DCAF6 TBK1 MYC AKT2 PSMD2 CREB3L2 AKT1 EPC1 IL12B IL12A SOX9 PRKACA BTRC C-JUN HOXA5 SKP1 PRKCG ACVR1 MED1 CPT1A MEF2C PRKCA UHMK1 EREG ARA DDIT3 DNA2 HPRT1 TRIB1 CLOCK TP53 TRIB2 ATF4 EIF5A2 PDGFB GATA6 ARPP19 HIF1A C6 BLOC1S2 MYO6 COX2 HMOX1 HIVEP3 SREBP1 STAT5A ABCA1 EGR1 STAT5B JUN CREBBP EGR2 INSR PLK1 LIF IGF1 TRERF1 SMARCA2 SMARCA4 FOSL1 CD28 REL CSRNP1 RARG C…
regulation of cellular protein metabolic process	6.6793e-27	5.8842e-25	183/2106 8.6%	567/14227 3.9%	ERRFI1 APP CNTF NDUFA13 CSF1 EPO FMR1 UBE2D1 PLAT TNF FGF2 CCND2 CCND1 AKT2 PSMD2 ADORA1 AKT1 IL12A P70S6KB PRKACA BTRC C-JUN MAP3K7 IL6R MAP3K4 MAP3K5 SKP1 PRKCG MAGI1 PIAS3 G6PD PRKCE HGF IGFBP3 PRKCD ADIPOQ PRKCA TSC1 UHMK1 ADAM17 PHIP IL6ST TRIB1 TP53 TRIB2 ERK PSMD12 DNMT1 KMT2A EIF5A2 PDGFB CUL1 PRKCZ ZFP36L1 FXR1 SOCS3 CCNB1 ATXN2 C6 SOCS1 ADIPONECTIN EIF4EBP1 RIPK1 N4BP1 JUN SMAD4 TGFB1 S…
electron transport chain	8.613e-27	7.4673e-25	66/2106 3.1%	113/14227 0.7%	NDUFA13 FAAH NDUFA11 NDUFA12 NDUFA10 UQCRFS1 NDUFC2 SDHC CYBA NDUFC1 SDHD SDHA SDHB TMX4 NDUFS8 NDUFS7 NDUFS6 NDUFS5 NDUFS4 MADD UQCRC1 NDUFS3 NDUFS2 NDUFS1 UQCRC2 DLD NDUFB9 NDUFB8 NDUFB7 UQCRB NDUFB10 NDUFB6 NDUFB11 NDUFB5 NDUFB4 NDUFB3 NDUFB2 NDUFB1 SLC1A3 UQCR11 TXN UQCR10 UQCRH COX3 COX2 COX1 CYC1 NDUFV3 NDUFV2 NDUFV1 NDUFA9 NDUFA8 NDUFA7 NDUFA6 TXNRD3 NDUFA5 NDUFA4 TXNRD1 NDUFA3 NDUFA2 NDUF…
negative regulation of apoptosis	1.4781e-26	1.2615e-24	141/2106 6.6%	388/14227 2.7%	ATF2 CNTF PGAP2 SERPINE1 IRS2 RBPJ ELK1 CLU TNF IGF1R ELK3 PI3K ARHGDIA AKT2 CFL1 ADORA1 AKT1 MAP3K7 SH3GLB1 ACVR1 BNIP3L MEF2C HGF F2R RPS6 PRLR ARA ADAM17 ARC PHIP TP53 SQSTM1 PRKCZ SOCS2 SOCS3 BAG4 NUAK2 IRAK1 HMOX1 MCL1 STAT5A NGFR STAT5B SMAD3 UBE2B CBX4 BDNF TGFB3 IGF1 PRDX6 NFKB1 IL2 KLHL20 NFKBIA IL4 GCLC IL6 PROC BCL6 BCL2 TCF4 GCLM BCL2L1 FGFR1 GSK3B CDKN1A BTG2 ELK CITED2 PTEN TNFAIP3 …
negative regulation of programmed cell death	1.8963e-26	1.5935e-24	142/2106 6.7%	393/14227 2.7%	ATF2 CNTF PGAP2 SERPINE1 IRS2 RBPJ ELK1 CLU TNF IGF1R ELK3 PI3K ARHGDIA AKT2 CFL1 ADORA1 AKT1 MAP3K7 SH3GLB1 ACVR1 BNIP3L MEF2C HGF F2R RPS6 PRLR ARA ADAM17 ARC PHIP TP53 SQSTM1 PRKCZ SOCS2 SOCS3 BAG4 NUAK2 IRAK1 PLCG2 HMOX1 MCL1 STAT5A NGFR STAT5B SMAD3 UBE2B CBX4 BDNF TGFB3 IGF1 PRDX6 NFKB1 IL2 KLHL20 NFKBIA IL4 GCLC IL6 PROC BCL6 BCL2 TCF4 GCLM BCL2L1 FGFR1 GSK3B CDKN1A BTG2 ELK CITED2 PTEN TN…
regulation of immune system process	2.5568e-26	2.116e-24	151/2106 7.1%	432/14227 3.0%	CSF1 SERPINE1 H2-BF IRS2 CBLB ETS1 CLU TNF TBK1 C3AR1 ADORA1 IL12B IL12A C-JUN MAP3K7 IL6R HOXA5 IL13RA1 IL4R PRKCB HGF ADIPOQ PLA2 RC3H1 ADAM10 EREG ADAM17 CD8B CLIP4 SERPING1 ROR1 MASP2 MASP1 IL6ST ERK CFH CFI FOXO3 HIF1A C2 C3 C4 C6 C7 IRAK1 ADIPONECTIN C9 PLCG2 PD-L1 HMOX1 A2M ZBTB7A SOCS5 STAT5A STAT5B JUN TGFB2 JAG1 TGFB1 VCAM1 SMAD3 CAV1 LIF SELE IL2 NFKBIA IL4 PTPRE IL6 MAFB CDK6 BCL6 GNA…
regulation of intracellular protein kinase cascade	4.2091e-26	3.4313e-24	126/2106 5.9%	330/14227 2.3%	CNTF EPO TNF FGF2 IGF1R GJA1 STK11 TBK1 AKT2 LEPR AKT1 IL12A BTRC MAP3K7 IL6R MAP3K4 MAP3K5 MAGI1 PRKCB HGF F2R ADIPOQ TSC2 UBE2V1 IL6ST SQSTM1 ADRB2 SOCS1 ADIPONECTIN PRDX1 MIER1 HMOX1 RIPK1 FADD TGFB2 TGFB1 GOT1 NEK6 PLK2 CAV1 INSR LIF IGF1 DAG GRIN2B IL2 IL4 IL6 NF1 REL GRB2 TAB2 TCF4 MAP3K14 MAP3K11 TMEM9B FGFR1 TRADD PTEN TNFAIP3 OTUD7B FASLG GRIK2 PRL ADRA1A GRM1 SH3RF1 IKBKB GRM4 CASP8 TIM…
regulation of transferase activity	1.0273e-25	8.2519e-24	143/2106 6.7%	403/14227 2.8%	ERRFI1 APP CCNK DGKE CCNT2 CSF1 IRS1 IRS2 TNF FGF2 PKACA 111 CCND2 CCND1 PI3K PRKACG ADORA1 AKT1 PRKACA PRKACB MAP3K7 MAP3K4 MAP3K5 PDK1 MAP2K3 MAP2K1 HGF F2R PLA2 TSC2 PRKCA TSC1 FRS2 PRLR EREG ERN1 ADAM17 ADCY9 CCNE2 PRKD3 PARD3 CDC37 MADD AMPKA1 TNIK TRIB1 TRIB2 DGKH PFKFB2 SHC1 PDGFB TGFA ADRB2 PRKCZ IRAK1 RIPK1 MAP2K6 HEXIM1 TGFB2 TGFB1 TGFB3 GADD45A CAV1 INSR IL2 CCDC88A ETA CDK5 GNAQ NF1 T…
regulation of protein kinase activity	1.122e-25	8.839e-24	136/2106 6.4%	374/14227 2.6%	ERRFI1 APP CCNK DGKE CCNT2 CSF1 TNF FGF2 PKACA 111 CCND2 CCND1 PI3K PRKACG ADORA1 AKT1 PRKACA PRKACB MAP3K7 MAP3K4 MAP3K5 PDK1 MAP2K3 MAP2K1 HGF F2R PLA2 TSC2 PRKCA TSC1 FRS2 PRLR EREG ERN1 ADAM17 ADCY9 CCNE2 PRKD3 PARD3 CDC37 MADD AMPKA1 TNIK TRIB1 TRIB2 DGKH SHC1 PDGFB TGFA ADRB2 PRKCZ IRAK1 RIPK1 MAP2K6 HEXIM1 TGFB2 TGFB1 TGFB3 GADD45A CAV1 INSR IL2 CCDC88A ETA CDK5 GNAQ NF1 TAB2 TAB1 MAP3K11 …
localization	1.1328e-25	8.839e-24	629/2106 29.8%	2989/14227 21.0%	ITSN2 ATF2 ZFYVE9 TMEM94 ELK1 LIPA ELK3 GJA1 1212 DPYSL2 AKT1 VPS35 PRKACA C-JUN HOXA5 PRKCB ZFYVE20 PRKCA ARMC1 SLC5A6 SLC5A7 SLC5A8 DYNC1LI2 SLC5A9 BIN3 PARD3 UQCRC1 TXNIP MPPE1 UQCRC2 TTYH3 SAR1B ABCB7 1121 PDGFB AGAP2 AGAP1 SLC5A1 SLC5A2 PRKCZ SLC5A3 SLC5A4 SLC5A5 GRIN2A C7 C9 MYO6 COX2 HMOX1 COX1 ABCA1 JUN ABCA6 EIF2AK3 GRIN2C GRIN2B GRIN2D COL1A1 SLC6A5 SLC6A6 GRIN3B SLC6A7 GRIN3A SLC6A8 EH…
regulation of macromolecule metabolic process	1.7243e-25	1.3265e-23	694/2106 32.9%	3383/14227 23.7%	ATF2 CNTF MAML2 SERPINE1 RBPJ ELK1 ELK3 DCAF6 ELK4 GJA1 TBK1 MYC AKT2 PSMD2 GPBP1 CREB3L2 BBX ADNP2 AKT1 PRKACA C-JUN HOXA5 PRKCG MEF2A MED1 MBNL1 MEF2C MBNL2 MEF2B PRKCB ZNF282 PRKCE ZNF281 PRKCD SOX13 PRKCA DICER1 HCFC2 RFX7 DDIT3 TXNIP TBPL1 SERPING1 ATF7 CLOCK CGGBP1 ZSCAN29 ATF4 HOXB5 PDGFB GATA6 PRKCZ HIF1A MTDH CIAO1 C3 GRIN2A C6 BLOC1S2 MYO6 PLCG2 HMOX1 SREBP1 ZNF268 ZBTB7A RREB1 HOXC8 HE…
respiratory electron transport chain	2.0568e-25	1.5603e-23	47/2106 2.2%	65/14227 0.4%	NDUFB9 NDUFB8 NDUFB7 UQCRB NDUFB10 NDUFB6 NDUFB5 NDUFB4 NDUFA10 NDUFB3 NDUFB2 NDUFB1 SLC1A3 UQCR11 UQCR10 UQCRH COX3 COX2 COX1 NDUFV3 NDUFV2 NDUFV1 NDUFA9 NDUFA8 NDUFA7 NDUFA6 NDUFA5 NDUFA4 NDUFA3 NDUFA2 NDUFA1 NDUFC2 NDUFC1 SDHA SOD2 SDHB NDUFS8 NDUFS7 NDUFS6 NDUFS5 NDUFAB1 NDUFS4 UQCRC1 NDUFS3 NDUFS2 NDUFS1 DLD
positive regulation of catalytic activity	3.6951e-25	2.7647e-23	177/2106 8.4%	557/14227 3.9%	ATF2 DGKE CSF1 IRS1 PDCD6 UBE2D1 TNF FGF2 PKACA 111 CCND2 CCND1 PI3K PRKACG ADORA3 PSMD2 ADORA1 AKT1 PRKACA BTRC PRKACB MAP3K7 MAP3K4 MAP3K5 PDK1 SKP1 MAP2K3 MAP2K1 RALBP1 RALGAPA1 RALGAPA2 HGF F2R SLC11A2 PLA2 TSC2 TSC1 FRS2 PRLR EREG ERN1 ADAM17 ADCY9 PRKD3 PARD3 MADD AMPKA1 TNIK TP53 DGKH PFKFB2 PSMD12 SHC1 DIABLO PDGFB CUL1 TGFA ADRB2 PRKCZ HIF1A GSPT1 APH1A CCNB1 C6 IRAK1 C9 PSAP PMAIP1 ABL2…
ATP synthesis coupled electron transport	1.3155e-24	9.5805e-23	43/2106 2.0%	57/14227 0.4%	NDUFB9 NDUFB8 NDUFB7 UQCRB NDUFB10 NDUFB6 NDUFB5 NDUFB4 NDUFA10 NDUFB3 NDUFB2 NDUFB1 UQCR11 UQCR10 UQCRH COX3 COX2 COX1 NDUFV3 NDUFV2 NDUFV1 NDUFA9 NDUFA8 NDUFA7 NDUFA6 NDUFA5 NDUFA4 NDUFA3 NDUFA2 NDUFA1 NDUFC2 NDUFC1 NDUFS8 NDUFS7 NDUFS6 NDUFS5 NDUFAB1 NDUFS4 UQCRC1 NDUFS3 NDUFS2 NDUFS1 DLD
mitochondrial ATP synthesis coupled electron transport	1.3155e-24	9.5805e-23	43/2106 2.0%	57/14227 0.4%	NDUFB9 NDUFB8 NDUFB7 UQCRB NDUFB10 NDUFB6 NDUFB5 NDUFB4 NDUFA10 NDUFB3 NDUFB2 NDUFB1 UQCR11 UQCR10 UQCRH COX3 COX2 COX1 NDUFV3 NDUFV2 NDUFV1 NDUFA9 NDUFA8 NDUFA7 NDUFA6 NDUFA5 NDUFA4 NDUFA3 NDUFA2 NDUFA1 NDUFC2 NDUFC1 NDUFS8 NDUFS7 NDUFS6 NDUFS5 NDUFAB1 NDUFS4 UQCRC1 NDUFS3 NDUFS2 NDUFS1 DLD
response to stress	1.6375e-24	1.1769e-22	416/2106 19.7%	1790/14227 12.5%	PGAP2 SERPINE1 H2-BF XYLT1 LIPA ELK3 GJA1 TBK1 AKT2 CREB3L2 C3AR1 AKT1 PRKACA C-JUN MED1 SERPINF2 REV1 PRKCA ATG14 ATG12 DDIT3 MAP1B TXNIP SERPING1 ATF4 CFH CFI PDGFB HIF1A C2 C3 C4 GRIN2A C6 C7 C9 PRDX1 MYO6 COX3 COX2 HMOX1 COX1 SREBP1 EDEM3 NGFR JUN CREBBP EDEM1 PLK1 EIF2AK3 GRIN2C GRIN2B PRDX6 NFATC4 COL1A1 FOSL1 F13B NOX1 ITK CDKN1A BTG2 BTG1 SERPINA1 ADM ADN MMP20 MMP25 TIMP3 IKBKG JAK2 IFNG…
transmembrane receptor protein tyrosine kinase signaling pathway	2.3196e-24	1.6454e-22	95/2106 4.5%	221/14227 1.5%	CSRNP1 GSK3A BMPR2 ELK IRS1 PTEN PLAT IRS2 GRIK2 FGF2 IGF1R SLC2A8 EPS8 RPS6KA5 AKT2 GRB10 NCK2 BDKRB2 AKT1 JAK2 EPHB2 NCK1 EPHA5 CAST IGFBP1 SS18 EPHA7 HGF GAB1 TSC2 FRS2 NRG1 NGF FRS3 PRLR EREG ARA TIAM1 GIGYF1 ADAM17 ADORA2A CD8B DOK5 CD8A ROS TXNIP PHIP ROR1 SOS1 EPHA3 RHOQ EPHA2 HBEGF ERK SHC3 SRC SHC1 PXN PDGFB PIK3R3 FOXO4 PIK3R1 ADRB2 CBL SOCS2 EIF4EBP1 PTK2B CCL2 SHOC2 EPS15 MPZL1 SH2B2 …
positive regulation of developmental process	1.0479e-23	7.3383e-22	128/2106 6.0%	356/14227 2.5%	ATF2 CNTF CSF1 EPO SERPINE1 ETS1 CLU TNF FGF2 AMOT GJA1 CDH4 ARHGDIA MYC C3AR1 AKT1 PRKACA EPHB2 C-JUN IL6R HOXA5 ACVR1 MAP2K1 IL4R HGF IGFBP3 PLA2 FNDC3B PRKCA FRS2 TIAM1 CCNE1 MAP1B IL6ST ERK TSHZ3 FOXG1 GATA6 ADRB2 FOXO3 HIF1A C3 SOCS3 CCNB1 C6 COX2 SKIL SOCS5 STAT5A TFAP2A SMAD2 NGFR STAT5B SMAD1 JUN ZFHX3 TGFB2 SMAD4 JAG1 TGFB1 SMAD3 BDNF TGFB3 INSR LIF NFKB1 IL2 BMP2 IL6 SYNJ1 BCL2 GNAS FGF…
positive regulation of kinase activity	1.2483e-23	8.5325e-22	101/2106 4.7%	248/14227 1.7%	DGKE CSF1 IRS1 TNF FGF2 PKACA 111 CCND2 CCND1 PI3K PRKACG ADORA1 AKT1 PRKACA PRKACB MAP3K7 MAP3K4 MAP3K5 PDK1 MAP2K3 MAP2K1 HGF F2R PLA2 FRS2 PRLR EREG ERN1 ADAM17 ADCY9 PRKD3 PARD3 MADD AMPKA1 TNIK DGKH PFKFB2 SHC1 PDGFB TGFA ADRB2 PRKCZ IRAK1 RIPK1 MAP2K6 TGFB2 TGFB1 TGFB3 INSR IL2 CCDC88A ETA CDK5 TAB2 TAB1 MAP3K11 PRKAG1 PRKAG2 HTR2A PIK3CB VLDLR GRM1 GRM4 BDKRB1 IKBKG JAK2 VAV3 EDN1 STRADA P…
protein metabolic process	1.2497e-23	8.5325e-22	558/2106 26.4%	2619/14227 18.4%	GMFB PGAP2 H2-BF TESK2 LIPA PKACA DCAF7 DCAF6 MYLK PCMT1 TBK1 PPP4R2 PRKACG AKT2 PSMD2 AKT3 AKT1 PRKACA PRKACB PRKCG CSNK2A1 PRKCB PRKCE PRKCD PRKCA FRS2 WDR82 PRKD3 UQCRC1 SERPING1 YME1L1 MPPE1 UQCRC2 MTMR3 CFH ANAPC16 CFI 1121 PRKCZ C2 C3 ADAMTS15 C4 C6 C7 C9 ST3GAL6 EDEM3 B3GALNT2 ABCA1 NGFR CREBBP CDK19 DMPK TIPARP PLK2 EDEM1 PLK1 EIF2AK3 ERLIN1 NMT2 CDK14 CDK16 ITK CDKN1A BTG2 BTG1 ELK PRKAG…
positive regulation of biosynthetic process	2.7146e-23	1.8305e-21	212/2106 10.0%	742/14227 5.2%	ATF2 APP MAML2 RBPJ ELK1 DCAF6 TBK1 MYC AKT2 CREB3L2 AKT1 EPC1 IL12B SOX9 C-JUN HOXA5 ACVR1 MED1 MEF2C UHMK1 EREG ARA DDIT3 DNA2 CLOCK TP53 ATF4 EIF5A2 PDGFB GATA6 ARPP19 HIF1A BLOC1S2 MYO6 COX2 HMOX1 HIVEP3 SREBP1 STAT5A ABCA1 EGR1 STAT5B JUN CREBBP EGR2 INSR LIF IGF1 TRERF1 SMARCA2 SMARCA4 FOSL1 CD28 REL NOX1 CSRNP1 RARG CITED2 CTCF MED17 MED14 HNF4A JAK2 TEAD1 HRAS IL10 SREBF1 SS18 EDN1 NCOA3 …
positive regulation of cellular biosynthetic process	5.2264e-23	3.4813e-21	209/2106 9.9%	731/14227 5.1%	ATF2 APP MAML2 RBPJ ELK1 DCAF6 TBK1 MYC AKT2 CREB3L2 AKT1 EPC1 IL12B SOX9 C-JUN HOXA5 ACVR1 MED1 MEF2C UHMK1 EREG ARA DDIT3 DNA2 CLOCK TP53 ATF4 EIF5A2 PDGFB GATA6 ARPP19 HIF1A BLOC1S2 MYO6 COX2 HMOX1 HIVEP3 SREBP1 STAT5A ABCA1 EGR1 STAT5B JUN CREBBP EGR2 INSR LIF IGF1 TRERF1 SMARCA2 SMARCA4 FOSL1 CD28 REL CSRNP1 RARG CITED2 CTCF MED17 MED14 HNF4A JAK2 TEAD1 HRAS IL10 SREBF1 SS18 EDN1 NCOA3 RHOG …
generation of precursor metabolites and energy	5.6647e-23	3.7278e-21	116/2106 5.5%	312/14227 2.1%	NDUFA13 FAAH NDUFA11 NDUFA12 NDUFA10 COX6A1 COX6A2 PPP1CB PPP1CC LEPR ATP6V1E1 XYLB G6PC ADIPOQ SDHC CYBA SDHD SDHA SDHB TMX4 PPP1R3B MADD UQCRC1 UQCRC2 IL6ST UQCRB NDUFB10 NDUFB11 SLC1A3 TXN NLK COX7A1 UQCRH LDHA ADIPONECTIN COX3 PGK1 ATP6V0A2 COX2 COX1 CYC1 NDUFV3 PCK1 NDUFV2 NDUFV1 PDHA1 GOT1 GFPT1 UEVLD UQCRQ GNAS CYCS NOX1 GSK3B SLC25A3 COX4I1 COX4I2 PRKAG2 PYGL COX7C PRKAG3 HK2 HK1 UQCRFS1 …
regulation of cell differentiation	8.4353e-23	5.4849e-21	173/2106 8.2%	563/14227 3.9%	ERRFI1 CNTF CSF1 EPO XYLT1 KEAP1 ETS1 CLU TNF FGF2 CDH4 CCND2 CCND1 CDH2 DPYSL2 ARHGDIA AKT1 SOX9 EPHB2 C-JUN IL6R HOXA5 ACVR1 MAP2K1 IL4R HGF IGFBP3 ADIPOQ PLA2 FNDC3B RC3H1 DICER1 PRLR EREG TIAM1 CCNE1 MAP1B ULK1 IL6ST TP53 TRIB2 ERK TSHZ3 FOXG1 GATA6 FOXO4 FOXO3 HIF1A SOCS3 ADIPONECTIN NPHP3 ZBTB7A SKIL SOCS5 STAT5A ABCA1 SMAD2 NGFR STAT5B SMAD1 JUN CREBBP ZFHX3 TGFB2 SMAD4 JAG1 TGFB1 SMAD3 BD…
regulation of response to external stimulus	1.0219e-22	6.5667e-21	86/2106 4.0%	197/14227 1.3%	CNTF CXCL8 SERPINE1 XYLT1 TNF SLC6A3 THBD PLAU AKT2 C3AR1 ADORA1 LBP PRKACA JAK2 IL6R IL10 EDN1 GPX2 HGF F2R ADIPOQ SERPINF2 PLA2 ADAM10 PRKCA TNFRSF1B F2 F3 TNFRSF1A F7 ADAM17 ADORA2A ADORA2B IL1B TLR9 SERPING1 PDE5A MASP1 PPARA IL6ST BECN1 USP14 CPB2 SERPINC1 PDGFB PLG ADRB2 PTGS2 AGER KNG1 INS C3 SBNO2 NT5E C6 C7 CNR1 ADIPONECTIN NPY SPP1 COX2 CCL2 A2M STAT5A STAT5B TGFB1 ANGPT2 SMAD3 F12 NTRK…
transport	1.1036e-22	7.009e-21	548/2106 26.0%	2583/14227 18.1%	ITSN2 ZFYVE9 TMEM94 ELK1 LIPA ELK3 GJA1 1212 DPYSL2 AKT1 VPS35 C-JUN PRKCB ZFYVE20 ARMC1 SLC5A6 SLC5A7 SLC5A8 DYNC1LI2 SLC5A9 PARD3 UQCRC1 TXNIP MPPE1 UQCRC2 TTYH3 SAR1B ABCB7 1121 AGAP2 AGAP1 SLC5A1 SLC5A2 PRKCZ SLC5A3 SLC5A4 SLC5A5 GRIN2A C7 C9 MYO6 COX2 HMOX1 COX1 ABCA1 JUN ABCA6 EIF2AK3 GRIN2C GRIN2B GRIN2D COL1A1 SLC6A5 SLC6A6 GRIN3B SLC6A7 GRIN3A SLC6A8 EHD4 SLC6A9 NOX1 CDC42SE2 GABRB3 ELK …
positive regulation of protein kinase activity	1.3097e-22	8.2228e-21	97/2106 4.6%	239/14227 1.6%	DGKE CSF1 TNF FGF2 PKACA 111 CCND2 CCND1 PI3K PRKACG ADORA1 AKT1 PRKACA PRKACB MAP3K7 MAP3K4 MAP3K5 PDK1 MAP2K3 MAP2K1 HGF F2R PLA2 FRS2 PRLR EREG ERN1 ADAM17 ADCY9 PRKD3 PARD3 MADD AMPKA1 TNIK DGKH SHC1 PDGFB TGFA ADRB2 PRKCZ IRAK1 RIPK1 MAP2K6 TGFB2 TGFB1 TGFB3 INSR IL2 CCDC88A ETA CDK5 TAB2 TAB1 MAP3K11 PRKAG1 PRKAG2 HTR2A PIK3CB VLDLR GRM1 GRM4 BDKRB1 IKBKG JAK2 EDN1 STRADA PDPK1 STRADB NRG1 …
establishment of localization	1.7169e-22	1.0656e-20	553/2106 26.2%	2617/14227 18.3%	ITSN2 ZFYVE9 TMEM94 ELK1 LIPA ELK3 GJA1 1212 DPYSL2 AKT1 VPS35 C-JUN PRKCB ZFYVE20 ARMC1 SLC5A6 SLC5A7 SLC5A8 DYNC1LI2 SLC5A9 PARD3 UQCRC1 TXNIP MPPE1 UQCRC2 TTYH3 SAR1B ABCB7 1121 AGAP2 AGAP1 SLC5A1 SLC5A2 PRKCZ SLC5A3 SLC5A4 SLC5A5 GRIN2A C7 C9 MYO6 COX2 HMOX1 COX1 ABCA1 JUN ABCA6 EIF2AK3 GRIN2C GRIN2B GRIN2D COL1A1 SLC6A5 SLC6A6 GRIN3B SLC6A7 GRIN3A SLC6A8 EHD4 SLC6A9 NOX1 CDC42SE2 GABRB3 ELK …
positive regulation of macromolecule biosynthetic process	1.9583e-22	1.2018e-20	198/2106 9.4%	685/14227 4.8%	ATF2 APP MAML2 RBPJ ELK1 DCAF6 TBK1 MYC AKT2 CREB3L2 AKT1 EPC1 IL12B SOX9 C-JUN HOXA5 ACVR1 MED1 MEF2C UHMK1 EREG ARA DDIT3 DNA2 CLOCK TP53 ATF4 EIF5A2 PDGFB GATA6 HIF1A BLOC1S2 MYO6 HMOX1 HIVEP3 SREBP1 STAT5A EGR1 STAT5B JUN CREBBP EGR2 INSR LIF IGF1 TRERF1 SMARCA2 SMARCA4 FOSL1 CD28 REL NOX1 CSRNP1 RARG CITED2 CTCF MED17 MED14 HNF4A TEAD1 HRAS IL10 SREBF1 SS18 NCOA3 RHOG FOS F2 IL1A ZEB1 MDFIC …
positive regulation of cell communication	2.5e-22	1.5172e-20	140/2106 6.6%	419/14227 2.9%	CNTF CSF1 IRS1 EPO TNF FGF2 CARF IGF1R GJA1 TBK1 SALL1 AKT2 GRB10 LEPR IL12A MAP3K7 IL6R PRKCB HGF F2R ADIPOQ EREG ADAM17 CD8A PHIP UBE2V1 IL6ST KMT2B PDGFB TGFA SLC1A3 ADRB2 PRKCZ HIF1A ADIPONECTIN MIER1 COX2 HMOX1 RIPK1 FADD GRIA4 TGFB2 ZRANB1 SMAD4 JAG1 TGFB1 SMAD3 GOT1 TGFB3 NEK6 PLK2 CAV1 INSR EIF2AK3 LIF IGF1 IL2 IL4 BMP2 IL6 REL TAB2 TCF4 MAP3K14 TMEM9B FGFR1 BMPR2 CITED2 TRADD FASLG GRIK2…
energy derivation by oxidation of organic compounds	2.5822e-22	1.5499e-20	71/2106 3.3%	146/14227 1.0%	GSK3B NDUFA10 COX4I2 PRKAG2 PYGL PRKAG3 PPP1CB PPP1CC LEPR G6PC NDUFC2 SDHC NDUFC1 SDHD SDHA SDHB NDUFS8 NDUFS7 PPP1R3B NDUFS6 NDUFS5 CAT NDUFS4 UQCRC1 NDUFS3 NDUFS2 NDUFS1 UQCRC2 IL6ST DLD NDUFB9 NDUFB8 NDUFB7 UQCRB NDUFB10 NDUFB6 NDUFB5 NDUFB4 NDUFB3 NDUFB2 NDUFB1 SLC1A3 UQCR11 UQCR10 UQCRH PPP1R2 GSA COX3 COX2 COX1 NDUFV3 PCK1 NDUFV2 NDUFV1 NDUFA9 NDUFA8 NDUFA7 NDUFA6 GOT1 NDUFA5 NDUFA4 NDUFA3…
mitochondrial electron transport, NADH to ubiquinone	3.0677e-22	1.8208e-20	35/2106 1.6%	43/14227 0.3%	NDUFB9 NDUFB8 NDUFB7 NDUFB10 NDUFB6 NDUFB5 NDUFB4 NDUFA10 NDUFB3 NDUFB2 NDUFB1 NDUFV3 NDUFV2 NDUFV1 NDUFA9 NDUFA8 NDUFA7 NDUFA6 NDUFA5 NDUFA4 NDUFA3 NDUFA2 NDUFA1 NDUFC2 NDUFC1 NDUFS8 NDUFS7 NDUFS6 NDUFS5 NDUFAB1 NDUFS4 NDUFS3 NDUFS2 NDUFS1 DLD
positive regulation of transferase activity	3.1002e-22	1.8208e-20	101/2106 4.7%	257/14227 1.8%	DGKE CSF1 IRS1 TNF FGF2 PKACA 111 CCND2 CCND1 PI3K PRKACG ADORA1 AKT1 PRKACA PRKACB MAP3K7 MAP3K4 MAP3K5 PDK1 MAP2K3 MAP2K1 HGF F2R PLA2 FRS2 PRLR EREG ERN1 ADAM17 ADCY9 PRKD3 PARD3 MADD AMPKA1 TNIK DGKH PFKFB2 SHC1 PDGFB TGFA ADRB2 PRKCZ IRAK1 RIPK1 MAP2K6 TGFB2 TGFB1 TGFB3 INSR IL2 CCDC88A ETA CDK5 TAB2 TAB1 MAP3K11 PRKAG1 PRKAG2 HTR2A PIK3CB VLDLR GRM1 GRM4 BDKRB1 IKBKG JAK2 VAV3 EDN1 STRADA P…
programmed cell death	4.613e-22	2.6804e-20	176/2106 8.3%	585/14227 4.1%	APP NDUFA13 STEAP3 EPO PDCD6 UBE2D3 CLU TNF FGF2 GRIP1 GJA1 PEG10 BCAP29 AKT1 CHAC1 C-JUN MAP3K5 MEF2A SH3GLB1 MEF2C PRKCB HGF F2R RPS6 SLC11A2 GEF UBE4B RNF41 ERN1 TIAM1 SLC5A8 RAF1 TP53 SQSTM1 EPHA2 BEX3 KMT2A DIABLO MAGED1 CUL1 FOXO3 GSPT1 FXR1 APH1A ABR PPP3R1 BAG4 C6 BCL2L11 RNF216 ZMAT3 C9 PSAP PMAIP1 BMF RIPK1 FADD MCL1 NGFR JUN SMAD3 GADD45A NEK6 SIAH1 EIF2AK3 NFKB1 NFKBIA IL6 BCL2 CYCS M…
positive regulation of nitrogen compound metabolic process	8.5392e-22	4.9096e-20	197/2106 9.3%	688/14227 4.8%	ATF2 APP MAML2 RBPJ ELK1 DCAF6 MYC AKT2 CREB3L2 AKT1 EPC1 SOX9 C-JUN HOXA5 PRKCG ACVR1 MED1 MEF2C EREG ARA DDIT3 DNA2 HPRT1 CLOCK TP53 ATF4 PDGFB GATA6 HIF1A BLOC1S2 MYO6 COX2 HIVEP3 SREBP1 STAT5A ABCA1 EGR1 STAT5B JUN CREBBP EGR2 INSR LIF IGF1 TRERF1 SMARCA2 SMARCA4 FOSL1 REL CSRNP1 RARG CITED2 CTCF MED17 MED14 HNF4A JAK2 TEAD1 HRAS IL10 SREBF1 SS18 EDN1 NCOA3 RHOG FOS ZEB1 MDFIC P38 MTF1 IL1B T…
response to wounding	1.0487e-21	5.9665e-20	167/2106 7.9%	547/14227 3.8%	EPO PROS1 SERPINE1 TNC H2-BF PLAT CLU TNF FGF2 LIPA ELK3 GJA1 PI3K PLAU ADORA3 C3AR1 ADORA1 AKT1 IL6R ACVR1 IGFBP1 MAP2K1 HGF F2R SERPINF2 TSC2 CYBA EREG ADAM17 MAP1B PLAA SERPING1 MASP2 MASP1 EPHA3 CFH STXBP3 CFI PDGFB SLC1A3 HIF1A AGER KNG1 C2 C3 C4 GRIN2A CCNB1 C6 C7 C9 HMOX1 A2M NGFR STAT5B SMAD1 TGFB2 TGFB1 VCAM1 SMAD3 TGFB3 RAB27A IGF1 GRIN2C SELE PRDX6 NFKB1 NFATC4 BMP2 IL6 COL5A1 CDK5 GNA…
response to molecule of bacterial origin	2.6481e-21	1.4911e-19	67/2106 3.1%	137/14227 0.9%	SERPINA1 EPO SERPINE1 FASLG ADM VLDLR THBD CASP8 BDKRB1 IL12A CTSG LBP C-JUN IL6R CAMP TIMP4 IL10 CHUK UGT1A1 HGF ABCC5 F2R FOS NGF F3 TNFRSF1A IL1A ADAM17 P38 IL1B LTA TLR9 PELI1 PDE5A TRIB1 EPHA3 ERK FXR IKBA IKK1 PTGS2 RELA SOCS3 SRR SOCS1 C7 IRAK1 CNR1 PLCG2 COX2 MAPK1 CCL2 MAPK3 STAT5B JUN STAT1 C-FOS IL10RA SELE C5R1 TNFR1 NFKBIA P2RX7 IL6 RPS6KB1 PI ALPL
apoptosis	2.7766e-21	1.5475e-19	172/2106 8.1%	575/14227 4.0%	APP NDUFA13 STEAP3 EPO PDCD6 UBE2D3 CLU TNF FGF2 GRIP1 GJA1 PEG10 BCAP29 AKT1 CHAC1 C-JUN MAP3K5 MEF2A SH3GLB1 MEF2C PRKCB HGF F2R RPS6 SLC11A2 GEF UBE4B RNF41 ERN1 TIAM1 SLC5A8 RAF1 TP53 SQSTM1 EPHA2 BEX3 KMT2A DIABLO MAGED1 CUL1 FOXO3 GSPT1 FXR1 APH1A ABR PPP3R1 BAG4 C6 BCL2L11 RNF216 ZMAT3 C9 PSAP PMAIP1 BMF RIPK1 FADD MCL1 NGFR JUN SMAD3 GADD45A NEK6 SIAH1 EIF2AK3 NFKB1 NFKBIA IL6 BCL2 CYCS M…
cellular protein metabolic process	4.0421e-21	2.2301e-19	469/2106 22.2%	2161/14227 15.1%	GMFB PGAP2 TESK2 LIPA PKACA DCAF7 DCAF6 MYLK PCMT1 TBK1 PPP4R2 PRKACG AKT2 PSMD2 AKT3 AKT1 PRKACA PRKACB PRKCG CSNK2A1 PRKCB PRKCE PRKCD PRKCA FRS2 WDR82 PRKD3 MPPE1 MTMR3 ANAPC16 1121 PRKCZ C6 ST3GAL6 EDEM3 B3GALNT2 ABCA1 NGFR CREBBP CDK19 DMPK TIPARP PLK2 EDEM1 PLK1 EIF2AK3 ERLIN1 NMT2 CDK14 CDK16 ITK CDKN1A BTG2 BTG1 ELK PRKAG1 IKBKB ING2 JAK2 JAK1 HSL BRD1 RIPK3 F2 SIRT1 SIRT3 PSMA5 KAT2B MMP…
response to lipopolysaccharide	5.4661e-21	2.9856e-19	63/2106 2.9%	125/14227 0.8%	SERPINA1 EPO SERPINE1 FASLG ADM VLDLR THBD CASP8 BDKRB1 IL12A CTSG LBP C-JUN IL6R CAMP TIMP4 IL10 CHUK UGT1A1 ABCC5 F2R FOS NGF F3 TNFRSF1A IL1A ADAM17 P38 IL1B LTA PELI1 PDE5A TRIB1 EPHA3 ERK FXR IKBA IKK1 PTGS2 RELA SOCS3 SRR SOCS1 C7 IRAK1 CNR1 PLCG2 COX2 MAPK1 CCL2 MAPK3 STAT5B JUN STAT1 C-FOS IL10RA SELE TNFR1 NFKBIA P2RX7 RPS6KB1 PI ALPL
positive regulation of immune system process	6.2168e-21	3.362e-19	102/2106 4.8%	270/14227 1.8%	SERPINE1 H2-BF IRS2 CBLB CLU TBK1 C3AR1 IL12B IL12A MAP3K7 IL6R IL13RA1 IL4R PRKCB HGF PLA2 ADAM10 EREG ADAM17 SERPING1 MASP2 MASP1 IL6ST ERK CFH CFI C2 C3 C4 C6 C7 IRAK1 C9 PLCG2 SOCS5 STAT5A STAT5B TGFB2 TGFB1 VCAM1 CAV1 SELE IL2 NFKBIA IL4 IL6 BCL6 CD28 MCP CDKN1A MIA3 ADN P21 C8G NCK2 BDKRB1 CTSG LBP IKBKG NCK1 CR2 CR1 IL13 ARNT TRAF2 GAB2 PDCD1LG2 TGFBR2 ZAP70 F7 P38 IFNG LCK ADORA2B IL1B TR…
cell death	9.3787e-21	5.0222e-19	198/2106 9.4%	706/14227 4.9%	APP FAAH GJA1 ZFYVE26 PEG10 BCAP29 AKT1 CHAC1 C-JUN PRKCG MEF2A MEF2C PRKCB SLC11A2 TIAM1 SLC5A8 TP53 EPHA2 BEX3 MAGED1 GSPT1 FXR1 APH1A ABR PPP3R1 C6 C7 RNF216 C9 HMOX1 FADD NGFR JUN GADD45A SIAH1 EIF2AK3 ITM2B CSRNP1 CDKN1B SH3KBP1 GRIK2 BBC3 AKAP13 C8G RAC1 HRAS CTSD VAV3 RIPK3 MMD NIPA1 F2 F3 VAV1 VAV2 IL1A P38 NME6 GAN IL1B ARHGEF3 SGK1 ARF6 PPARD IKBA PHLPP1 PRUNE2 SHP1 FGD4 PAK1 BID MEF2D …
regulation of protein amino acid phosphorylation	9.872e-21	5.2351e-19	89/2106 4.2%	220/14227 1.5%	ERRFI1 CNTF BMPR2 EPO PTEN PRKAG2 TNF FGF2 CCND2 CCND1 AKT2 NPTN BDKRB2 BDKRB1 IL12A PRKACA JAK2 C-JUN MAP3K7 IL6R MAP3K4 CAMP MAP3K5 MAGI1 EDN1 PRKCE HGF AKTIP IGFBP3 PRKCD ADIPOQ PRKCA TRAF2 F2 TGFBR1 LATS1 ADAM17 ZEB2 MDFIC IFNG IL1B TRAF6 NDUFS4 TLR9 PHIP IL6ST FAM129A PDGFB ACVR1B PRKCZ INS PPP2CA FGD4 SOCS3 CCNB1 PAK1 SOCS1 ADIPONECTIN PTK2B RIPK1 MAP3K2 JUN SMAD4 MAP3K1 TGFB1 SMAD3 UBE2B A…
anatomical structure development	1.8371e-20	9.6482e-19	553/2106 26.2%	2668/14227 18.7%	ATF2 CYFIP1 CNTF GMFB SERPINE1 XYLT1 RBPJ LIPA PKACA FGFRL1 ELK3 GJA1 ALCAM GNAT2 PRKACG DPYSL2 MYC CREB3L2 AKT1 GNAT1 PRKACA C-JUN HOXA5 MEF2A MED1 MBNL1 MEF2C CXADR MEF2B SOX13 PRKCA FRS2 FNDC3A DICER1 KIAA1217 BIN3 DDIT3 PARD3 MAP1B TXNIP TBPL1 HOXB5 COL13A1 1121 PDGFB GATA6 SLC5A3 HIF1A GRIN2A C7 PRDX1 MYO6 PLCG2 COX2 HMOX1 COX1 PIP5K1C HOXC8 HEXIM1 GSTM3 NGFR JUN CREBBP JAG1 HOMER1 TIPARP FZ…
death	2.2703e-20	1.181e-18	198/2106 9.4%	711/14227 4.9%	APP FAAH GJA1 ZFYVE26 PEG10 BCAP29 AKT1 CHAC1 C-JUN PRKCG MEF2A MEF2C PRKCB SLC11A2 TIAM1 SLC5A8 TP53 EPHA2 BEX3 MAGED1 GSPT1 FXR1 APH1A ABR PPP3R1 C6 C7 RNF216 C9 HMOX1 FADD NGFR JUN GADD45A SIAH1 EIF2AK3 ITM2B CSRNP1 CDKN1B SH3KBP1 GRIK2 BBC3 AKAP13 C8G RAC1 HRAS CTSD VAV3 RIPK3 MMD NIPA1 F2 F3 VAV1 VAV2 IL1A P38 NME6 GAN IL1B ARHGEF3 SGK1 ARF6 PPARD IKBA PHLPP1 PRUNE2 SHP1 FGD4 PAK1 BID MEF2D …
regulation of transport	2.9276e-20	1.5085e-18	158/2106 7.5%	521/14227 3.6%	ATF2 CNTF RAB3A IRS1 RAB3D SERPINE1 TNC IRS2 TNF FGF2 PKACA SLC8A1 GJA1 DPYSL2 AKT2 GRB10 ADORA1 AKT1 PRKACA NSF MAGI1 CPT1A HGF F2R ADIPOQ PLA2 TSC2 PRKCA UHMK1 STIM2 SCG5 PFKFB2 STXBP3 STK39 TXN PIK3R1 ADRB2 ARPP19 PRKCZ ADIPOR2 C3 CREB ADIPONECTIN PRDX1 MYO6 COX3 PLCG2 G3BP2 COX2 HMOX1 COX1 RIPK1 ABCA1 TGFB2 RAB4A SMAD4 TGFB1 SMAD3 HOMER1 SYT1 DMPK TGFB3 CAV1 INSR LIF SELE GRIN2B NFKB1 IL2 NFK…
cellular respiration	3.1926e-20	1.6297e-18	53/2106 2.5%	96/14227 0.6%	NDUFA10 COX4I2 NDUFC2 SDHC NDUFC1 SDHD SDHA SDHB NDUFS8 NDUFS7 NDUFS6 NDUFS5 CAT NDUFS4 UQCRC1 NDUFS3 NDUFS2 NDUFS1 UQCRC2 DLD NDUFB9 NDUFB8 NDUFB7 UQCRB NDUFB10 NDUFB6 NDUFB5 NDUFB4 NDUFB3 NDUFB2 NDUFB1 SLC1A3 UQCR11 UQCR10 UQCRH COX3 COX2 COX1 NDUFV3 NDUFV2 NDUFV1 NDUFA9 NDUFA8 NDUFA7 NDUFA6 NDUFA5 NDUFA4 NDUFA3 NDUFA2 NDUFA1 SOD2 NDUFAB1 CYCS
anatomical structure morphogenesis	3.3436e-20	1.691e-18	298/2106 14.1%	1228/14227 8.6%	ATF2 ERRFI1 CYFIP1 APP CNTF SERPINE1 LIPA PKACA ACTB FGFRL1 ELK3 GJA1 ALCAM GNAT2 MYC BSG SOX9 GNAT1 PRKACA BTRC EPHB2 C-JUN SLC12A6 HOXA5 ACVR1 MED1 MBNL1 EPHA7 SLC11A2 SOX13 PRKCA FRS2 DICER1 EREG ARA BIN3 PARD3 MAP1B TBPL1 ULK1 TP53 EPHA2 HOXB5 COL13A1 TSHZ3 FOXG1 TSHZ1 PDGFB GATA6 NLK HIF1A MYO6 HMOX1 PIP5K1C HOXC8 STAT5A NGFR NUS1 JUN EGR2 JAG1 TIPARP INSR FZD6 SIAH1 LIF IGF1 PTK2 FLI1 COL1A…
negative regulation of metabolic process	3.8146e-20	1.9115e-18	230/2106 10.9%	874/14227 6.1%	ERRFI1 SERPINE1 RBPJ ELK3 AKT2 PSMD2 AKT1 EPC1 SOX9 PRKACA C-JUN PRKCG MEF2C ZNF281 PRKCD PRKCA DICER1 RUNX2 EREG TXNIP SERPING1 AMPKA1 TP53 TRIB2 FOXG1 PDGFB TXN PRKCZ MTDH FXR1 GRIN2A C6 ERI1 HIVEP1 A2M ZBTB7A HOXC8 N4BP1 HEXIM1 EGR1 JUN INSR EIF2AK3 GRIN2C SMARCA2 NR2F6 SMARCA4 STAG2 SNAI2 BAP1 CDKN1A RARG CDKN1B CITED2 CTCF IDE ADP P21 SERPINA5 MECP2 MLX TIMP3 TIMP1 IL10 EDN1 ZHX3 F2 ZHX1 SIR…
positive regulation of signal transduction	5.372e-20	2.6674e-18	103/2106 4.8%	281/14227 1.9%	CNTF CSF1 EPO TNF FGF2 CARF IGF1R GJA1 TBK1 AKT2 LEPR IL12A MAP3K7 IL6R PRKCB HGF F2R ADIPOQ CD8A UBE2V1 IL6ST ADRB2 ADIPONECTIN MIER1 HMOX1 RIPK1 FADD TGFB2 TGFB1 GOT1 NEK6 PLK2 CAV1 INSR EIF2AK3 LIF IGF1 IL2 IL4 IL6 REL TAB2 TCF4 MAP3K14 TMEM9B FGFR1 TRADD FASLG PRL ADRA1A GRM4 CASP8 RAC1 JAK2 HRAS CHUK TRAF1 ZDHHC17 F3 TGFBR1 TNFRSF1A ZAP70 F7 IL1A IFNG IL1B TRAF6 CAT TRAF5 TLR9 PELI1 BIRC2 HB…
positive regulation of signaling process	6.9816e-20	3.4354e-18	104/2106 4.9%	286/14227 2.0%	CNTF CSF1 EPO TNF FGF2 CARF IGF1R GJA1 TBK1 AKT2 LEPR IL12A MAP3K7 IL6R PRKCB HGF F2R ADIPOQ CD8A UBE2V1 IL6ST ADRB2 ADIPONECTIN MIER1 HMOX1 RIPK1 FADD TGFB2 TGFB1 GOT1 NEK6 PLK2 CAV1 INSR EIF2AK3 LIF IGF1 IL2 IL4 IL6 REL TAB2 TCF4 MAP3K14 TMEM9B FGFR1 TRADD FASLG PRL ADRA1A GRM4 CASP8 RAC1 JAK2 HRAS CHUK TRAF1 ZDHHC17 F3 TGFBR1 TNFRSF1A ZAP70 F7 IL1A IFNG IL1B TRAF6 CAT TRAF5 TLR9 PELI1 BIRC2 HB…
positive regulation of signaling pathway	8.2014e-20	3.9996e-18	127/2106 6.0%	385/14227 2.7%	CNTF CSF1 IRS1 EPO TNF FGF2 IGF1R GJA1 TBK1 SALL1 GRB10 LEPR IL12A MAP3K7 IL6R PRKCB HGF F2R ADIPOQ EREG ADAM17 CD8A PHIP UBE2V1 IL6ST KMT2B PDGFB TGFA ADRB2 HIF1A ADIPONECTIN MIER1 HMOX1 RIPK1 FADD TGFB2 ZRANB1 SMAD4 JAG1 TGFB1 SMAD3 GOT1 TGFB3 NEK6 PLK2 CAV1 INSR LIF IGF1 IL2 IL4 BMP2 IL6 REL TAB2 TCF4 MAP3K14 TMEM9B FGFR1 BMPR2 CITED2 TRADD FASLG PRL ADRA1A ING2 GRM4 CASP8 NPTN RAC1 LBP JAK2 H…
positive regulation of nucleobase, nucleoside, nucleotide and nucleic acid metabolic process	1.0758e-19	5.2e-18	187/2106 8.8%	666/14227 4.6%	ATF2 APP MAML2 EPO CRTC1 RBPJ ETS1 ELK1 TNF FGF2 IGF1R DCAF6 GRIP1 SALL1 MYC AKT2 CREB3L2 EPC1 SMARCAD1 SOX9 C-JUN HOXA5 PRKCG MAP2K3 ACVR1 MED1 MAP2K1 MEF2C HGF F2R PLA2 DYRK1B CASK EREG ARA CCNE1 TBL1XR1 DDIT3 PHIP ROR1 DNA2 CLOCK TP53 SQSTM1 ERK ATF4 KMT2A SHC1 KMT2B GLIS3 PDGFB GATA6 ADRB2 FOXO3 HIF1A NPAS2 LPS CCNB1 CREB ATXN1 IRAK1 BLOC1S2 MYO6 HIVEP3 SREBP1 STAT5A ABCA1 SMAD2 EGR1 STAT5B S…
regulation of protein modification process	1.5605e-19	7.4768e-18	123/2106 5.8%	370/14227 2.6%	ERRFI1 CNTF EPO UBE2D1 TNF FGF2 CCND2 CCND1 AKT2 PSMD2 ADORA1 IL12A PRKACA BTRC C-JUN MAP3K7 IL6R MAP3K4 MAP3K5 SKP1 PRKCG MAGI1 PIAS3 G6PD PRKCE HGF IGFBP3 PRKCD ADIPOQ PRKCA TSC1 ADAM17 PHIP IL6ST TP53 PSMD12 DNMT1 KMT2A PDGFB CUL1 PRKCZ SOCS3 CCNB1 C6 SOCS1 ADIPONECTIN RIPK1 N4BP1 JUN SMAD4 TGFB1 SMAD3 UBE2B TGFB3 SMURF1 CAV1 INSR PLK1 LIF IGF1 IL2 SMAD7 IL4 CCDC88A MLXIPL BMP2 GCLC IL6 ETA CD…
induction of programmed cell death	3.1322e-19	1.4748e-17	112/2106 5.3%	325/14227 2.2%	APP NDUFA13 PDCD6 ETS1 TNF GRIP1 ADORA1 PRKACA MAP3K5 MED1 BNIP3L PRKCE HGF GEF PRKCA RNF41 ERN1 TIAM1 TP53 SQSTM1 ERK BEX3 DIABLO MAGED1 CUL3 CUL1 FOXO3 APH1A ABR C6 BCL2L11 ZMAT3 C9 PRDX1 PMAIP1 HMOX1 RIPK1 FADD NGFR TGFB1 SMAD3 TGFB3 RAB27A JMY SERINC3 ITM2B NRP1 CDKN1A CDKN1B DYRK2 RASGRF2 TRADD RASGRF1 PTEN FASLG GRIK2 P21 SH3RF1 BBC3 SMPD2 AKAP13 CASP8 CASP3 RAC1 IKBKG JAK2 HTATIP2 VAV3 RIP…
regulation of response to stress	3.1322e-19	1.4748e-17	112/2106 5.3%	325/14227 2.2%	CNTF SERPINE1 XYLT1 TNF TBK1 PLAU AKT2 ADORA1 AKT1 IL12B IL12A PRKACA MAP3K7 MAP3K4 MAP3K5 PRKCG HGF F2R ADIPOQ SERPINF2 PLA2 PRKCA EREG CD8B UBE2V2 SERPING1 UBE2V1 MASP1 IL6ST CPB2 PDGFB ADRB2 AGER KNG1 C3 SBNO2 C6 IRAK1 ADIPONECTIN PRDX1 COX2 RIPK1 A2M STAT5A STAT5B TGFB2 CAV1 SELE IL2 NFKBIA IL6 ETA PROC BCL6 CD28 MAP3K11 GRIK2 SH3RF1 THBD LBP JAK2 IL10 EDN1 GPX2 TRAF2 TNFRSF1B F2 F3 SIRT1 TNF…
metabolic process	3.3834e-19	1.5795e-17	1068/2106 50.7%	5951/14227 41.8%	ATF2 GMFB PGAP2 TMEM94 TESK2 RBPJ LIPA PKACA MYLK TBK1 LSM11 PPP4R2 PRKACG DPYSL2 AKT2 PSMD2 AKT3 AKT1 PRKACA PRKACB XYLB PRKAB2 CSNK2A1 FRS2 DICER1 PRKAB1 SLC5A7 MTHFD2 DDIT3 UQCRC1 TBPL1 MPPE1 CYP2E1 UQCRC2 ATF4 MTMR3 SHMT2 SHMT1 GATA6 SLC5A2 SLC5A3 C2 CIAO1 C3 ADAMTS15 C4 GRIN2A C6 C7 RDH11 C9 COX3 COX2 COX1 SREBP1 PIP5K1C GSTM4 EDEM3 B3GALNT2 ABCA1 GSTM3 NGFR CREBBP GSTM2 GSTM1 TIPARP EDEM1 E…
system development	3.7106e-19	1.7176e-17	508/2106 24.1%	2436/14227 17.1%	ATF2 CYFIP1 CNTF GMFB SERPINE1 XYLT1 RBPJ LIPA PKACA FGFRL1 ELK3 GJA1 ALCAM GNAT2 PRKACG DPYSL2 MYC CREB3L2 AKT1 GNAT1 PRKACA C-JUN HOXA5 MEF2A MED1 MBNL1 MEF2C CXADR MEF2B PRKCA FRS2 FNDC3A DICER1 KIAA1217 DDIT3 PARD3 MAP1B TXNIP HOXB5 COL13A1 1121 PDGFB GATA6 SLC5A3 HIF1A GRIN2A C7 PRDX1 MYO6 PLCG2 COX2 HMOX1 COX1 PIP5K1C HOXC8 HEXIM1 GSTM3 NGFR JUN JAG1 HOMER1 TIPARP FZD6 EIF2AK3 GRIN2B FLI1 N…
cellular metabolic process	4.706e-19	2.16e-17	920/2106 43.6%	4989/14227 35.0%	ATF2 GMFB PGAP2 TMEM94 TESK2 RBPJ LIPA PKACA MYLK TBK1 LSM11 PPP4R2 PRKACG DPYSL2 AKT2 PSMD2 AKT3 AKT1 PRKACA PRKACB XYLB PRKAB2 CSNK2A1 FRS2 DICER1 PRKAB1 SLC5A7 MTHFD2 DDIT3 UQCRC1 TBPL1 MPPE1 CYP2E1 UQCRC2 ATF4 MTMR3 SHMT2 SHMT1 GATA6 SLC5A3 C2 CIAO1 GRIN2A C6 RDH11 C9 COX3 COX2 COX1 PIP5K1C EDEM3 B3GALNT2 ABCA1 NGFR CREBBP TIPARP EDEM1 EIF2AK3 ERLIN1 FASN NAPEPLD NMT2 NOX1 PRKAG1 PRKAG2 CTCF …
positive regulation of response to stimulus	6.9022e-19	3.1417e-17	99/2106 4.7%	273/14227 1.9%	CNTF IRS1 SERPINE1 H2-BF CLU TNF TBK1 AKT2 C3AR1 IL12B IL12A PRKACA MAP3K7 IL6R PRKCG PRKCB HGF PLA2 ADAM10 PRKCA EREG ADAM17 SERPING1 MASP2 MASP1 IL6ST ERK CFH CFI PDGFB AGER C2 C3 C4 C6 C7 IRAK1 C9 PLCG2 COX2 STAT5A STAT5B TGFB2 TGFB1 SMAD3 NFKBIA IL6 ETA MCP CXCL8 ADN C8G CTSG LBP IKBKG JAK2 CR2 CR1 TRAF2 F3 TNFRSF1A ZAP70 F7 IL1A P38 ADORA2B IL1B TRAF6 TLR9 PDE5A EEF1E1 HBEGF C1QB BECN1 C1QA …
induction of apoptosis	7.5545e-19	3.4101e-17	111/2106 5.2%	324/14227 2.2%	APP NDUFA13 PDCD6 ETS1 TNF GRIP1 ADORA1 PRKACA MAP3K5 MED1 BNIP3L PRKCE HGF GEF PRKCA RNF41 ERN1 TIAM1 TP53 SQSTM1 ERK BEX3 DIABLO MAGED1 CUL3 CUL1 FOXO3 APH1A ABR C6 BCL2L11 ZMAT3 C9 PRDX1 PMAIP1 HMOX1 RIPK1 FADD NGFR TGFB1 SMAD3 TGFB3 RAB27A JMY SERINC3 ITM2B NRP1 CDKN1A CDKN1B DYRK2 RASGRF2 TRADD RASGRF1 PTEN FASLG P21 SH3RF1 BBC3 SMPD2 AKAP13 CASP8 CASP3 RAC1 IKBKG JAK2 HTATIP2 VAV3 RIPK3 JNK…
positive regulation of cell proliferation	7.7086e-19	3.4512e-17	143/2106 6.7%	467/14227 3.2%	CNTF CSF1 IRS1 EPO RTKN2 IRS2 RBPJ CLU TNF FGF2 IGF1R CCND2 CCND1 MYC IL12B IL12A CAPN1 PRKACA C-JUN IL6R TNS3 IL13RA1 MED1 HGF F2R PLA2 ADAM10 PRKCA LIFR EREG ADAM17 PHIP IL6ST ERK SHC1 FOXG1 CUL3 KMT2B EIF5A2 PDGFB TGFA ADRB2 PRKCZ HIF1A AGER CIAO1 CCNB1 C7 BLOC1S2 NACC2 COX2 HMOX1 MAP2K5 STAT5A NGFR STAT5B JUN TGFB2 TGFB1 VCAM1 INSR LIF IGF1 UBE2A IL2 FOSL1 IL4 MLXIPL BMP2 IL6 CDK6 BCL6 BCL2 C…
cellular response to chemical stimulus	9.199e-19	4.085e-17	129/2106 6.1%	404/14227 2.8%	IRS1 EPO SERPINE1 IRS2 PKACA IGF1R 111 CCND2 CCND1 PRKACG AKT2 GRB10 AKT1 PRKACA PRKACB IL6R PDK1 IGFBP1 G6PD HGF IGFBP2 SLC11A2 PLA2 PRKCA YOD1 DICER1 ERN1 ADCY9 CCNE1 DDIT3 PHIP SHC1 PXN PDGFB GATA6 PIK3R3 FOXO4 PIK3R1 ADIPOR1 HIF1A ADIPOR2 SOCS2 CCNB1 C9 PRDX1 EIF4EBP1 HMOX1 STAT5A SMAD2 EGR1 STAT5B TRAP1 SMAD1 TGFB2 TGFB1 SMAD3 UBE2B GOT1 INSR EIF2AK3 PRDX6 SSH1 COL1A1 MLXIPL IL6 GNB1 GNAS GN…
developmental process	1.2675e-18	5.5833e-17	640/2106 30.3%	3243/14227 22.7%	ATF2 CYFIP1 CNTF GMFB SERPINE1 XYLT1 RBPJ LIPA PKACA DCAF7 FGFRL1 ELK3 GJA1 ALCAM GNAT2 PRKACG DPYSL2 MYC CREB3L2 AKT1 GNAT1 PRKACA C-JUN HOXA5 MEF2A MED1 MBNL1 MEF2C CXADR MEF2B PRKCD SOX13 PRKCA FRS2 FNDC3A DICER1 KIAA1217 BIN3 DDIT3 PARD3 GPR161 MAP1B PSME4 TXNIP TBPL1 HOXB5 COL13A1 1121 PDGFB GATA6 SLC5A3 HIF1A GRIN2A C6 C7 PRDX1 MYO6 COX3 PLCG2 COX2 HMOX1 COX1 PIP5K1C ZBTB7A RREB1 HOXC8 HEXI…
response to peptide hormone stimulus	1.2894e-18	5.6344e-17	78/2106 3.7%	191/14227 1.3%	BTG2 GSK3A BTG1 IRS1 PLAT IRS2 ADM VLDLR ADP IGF1R SLC2A8 GJA1 CCND2 AKT2 BSG GRB10 AKT1 PRKACA JAK2 IL6R TIMP4 PDK1 IL10 IGFBP1 BCL-XL PDPK1 ABCC5 GAB1 PLA2 PRKCA TSC1 NGF EREG F7 KAT2B MAP1B PHIP PPARA RHOQ SHC1 PDGFB PIK3R3 FOXO4 PIK3R1 RETN HDAC9 RELA AKAP1 SOCS2 SOCS3 SOCS1 RXRA EIF4EBP1 PCK1 SH2B2 STAT5A EGR1 STAT5B EGR2 UBE2B GOT1 SORT1 STAT1 INSR STAT3 DAG MTOR COL1A1 TEC RPS6KB1 GPAM LEP…
positive regulation of gene expression	1.9296e-18	8.3621e-17	173/2106 8.2%	614/14227 4.3%	ATF2 APP MAML2 CSF1 EPO CRTC1 PRDM1 RBPJ ETS1 ELK1 TNF FGF2 DCAF6 GRIP1 SALL1 MYC AKT2 CREB3L2 EPC1 SMARCAD1 SOX9 C-JUN HOXA5 MAP2K3 ACVR1 MED1 MEF2C HGF F2R PLA2 DYRK1B CASK ARA CCNE1 TBL1XR1 DDIT3 PHIP ROR1 CLOCK TP53 SQSTM1 ERK ATF4 DNMT1 KMT2A KMT2B GLIS3 GATA6 ADRB2 FOXO3 HIF1A NPAS2 LPS CREB ATXN1 IRAK1 BLOC1S2 MYO6 HIVEP3 SREBP1 STAT5A SMAD2 EGR1 STAT5B SMAD1 JUN CREBBP EGR2 SMAD4 TGFB1 PO…
positive regulation of transcription	1.9443e-18	8.3621e-17	167/2106 7.9%	585/14227 4.1%	ATF2 APP MAML2 EPO CRTC1 RBPJ ETS1 ELK1 TNF FGF2 DCAF6 GRIP1 SALL1 MYC AKT2 CREB3L2 EPC1 SMARCAD1 SOX9 C-JUN HOXA5 MAP2K3 ACVR1 MED1 MEF2C HGF F2R PLA2 DYRK1B CASK ARA CCNE1 TBL1XR1 DDIT3 PHIP ROR1 CLOCK TP53 SQSTM1 ERK ATF4 KMT2A KMT2B GLIS3 GATA6 ADRB2 FOXO3 HIF1A NPAS2 LPS CREB ATXN1 IRAK1 BLOC1S2 MYO6 HIVEP3 SREBP1 STAT5A SMAD2 EGR1 STAT5B SMAD1 JUN CREBBP EGR2 SMAD4 TGFB1 POU2F1 SMAD3 TGFB3 …
regulation of cellular component movement	2.2271e-18	9.5035e-17	91/2106 4.3%	244/14227 1.7%	NRP1 BMPR2 B4GALT1 CSF1 IRS1 CITED2 SERPINE1 PTEN IRS2 MIA3 RBPJ ARHGAP5 ETS1 FGF2 IGF1R WDR44 AMOT PLAU AKT2 C3AR1 ADORA1 AKT1 BDKRB1 JAK2 IL6R MAP2K1 EDN1 HGF IGFBP3 F2R ADAM10 RRAS2 ARNT VASH1 F3 MMP9 TGFBR1 PTP4A1 TGFBR3 F7 ADAM17 P38 IL6ST TRIB1 VCL EPHA2 HBEGF ERK SEMA3A LAMA3 PDGFB PTGS2 HDAC9 HIF1A INS GNA13 P2RY6 C7 P2RY2 PTK2B COX2 HMOX1 MAPK1 CCL2 SCAI STAT5B TGFB2 JAG1 MAP3K1 TGFB1 AN…
MAPKKK cascade	3.8489e-18	1.6297e-16	78/2106 3.7%	194/14227 1.3%	HTR2A PIK3CB TNF FGF2 DUSP16 GRM1 SPRED1 GRM4 PI3K ADORA1 PRKACA JAK2 MAP3K7 MAP3K4 MAP3K5 MAP2K4 MAP4K2 MAP2K1 MAP2K2 STRADB HGF F2R PLA2 JNK1 JNK2 PRKCA FRS2 TGFBR1 MDFIC P38 ADORA2B DOK5 IL1B TRAF6 MADD RAPGEF2 AMPKA1 TNIK TRIB1 ERK PRKAA1 SHC1 TGFA GNAI2 CAMKK2 INS PPP2CA FGD4 MAPK9 MAPK8 PAK1 MAPK7 PTK2B MAPK1 RIPK1 MAP2K7 MAP2K5 MAP2K6 MAP3K2 BRAP MAP3K3 SMAD1 MAP3K1 TGFB3 CAV1 INSR PTPN11 …
negative regulation of macromolecule metabolic process	6.5942e-18	2.7706e-16	211/2106 10.0%	811/14227 5.7%	ERRFI1 SERPINE1 RBPJ ELK3 AKT2 PSMD2 EPC1 SOX9 PRKACA C-JUN PRKCG MEF2C ZNF281 PRKCD PRKCA DICER1 RUNX2 EREG TXNIP SERPING1 TP53 TRIB2 FOXG1 TXN PRKCZ MTDH FXR1 GRIN2A C6 ERI1 HIVEP1 A2M ZBTB7A HOXC8 N4BP1 HEXIM1 EGR1 JUN INSR EIF2AK3 GRIN2C SMARCA2 NR2F6 SMARCA4 STAG2 SNAI2 BAP1 RARG CDKN1B CITED2 CTCF IDE ADP P21 SERPINA5 MECP2 MLX TIMP3 TIMP1 IL10 EDN1 ZHX3 F2 ZHX1 SIRT1 SIRT3 PSMA5 ZEB2 ZEB1 …
cellular response to organic substance	7.8671e-18	3.2802e-16	90/2106 4.2%	244/14227 1.7%	GSK3A IRS1 IRS2 VLDLR ADP PKACA IGF1R SLC2A8 111 CCND2 CCND1 PRKACG AKT2 GRB10 AKT1 PRKACA JAK2 PRKACB CAMP PDK1 IGFBP1 PDPK1 IGFBP2 GAB1 PLA2 YOD1 FOS DICER1 LATS1 ERN1 KAT2B ADCY9 IFNG DDIT3 PHIP RHOQ KDM3A PRKAA2 SHC1 PDGFB GATA6 ADCY3 PIK3R3 ADCY1 FOXO4 PIK3R1 ADCY8 ADIPOR1 HDAC9 ADIPOR2 AKAP1 SOCS2 CCNB1 RXRA GNG5 GSA P2RY2 E2F1 EIF4EBP1 CTNNA1 SH2B2 STAT5A SMAD2 EGR1 STAT5B SMAD1 TGFB1 SMAD…
regulation of cell migration	1.199e-17	4.9614e-16	84/2106 3.9%	221/14227 1.5%	BMPR2 CSF1 IRS1 CITED2 SERPINE1 PTEN IRS2 MIA3 RBPJ ARHGAP5 FGF2 IGF1R WDR44 AMOT PLAU AKT2 C3AR1 ADORA1 AKT1 BDKRB1 JAK2 IL6R MAP2K1 EDN1 HGF IGFBP3 F2R ADAM10 RRAS2 ARNT VASH1 F3 MMP9 PTP4A1 F7 ADAM17 P38 IL6ST TRIB1 VCL EPHA2 HBEGF ERK SEMA3A LAMA3 PDGFB PTGS2 HDAC9 HIF1A INS GNA13 P2RY6 C7 P2RY2 PTK2B COX2 HMOX1 MAPK1 CCL2 SCAI TGFB2 JAG1 MAP3K1 TGFB1 ANGPT2 SMAD3 F10 ANGPT1 INSR VEGFC IGF1 D…
negative regulation of cellular metabolic process	1.2785e-17	5.2505e-16	207/2106 9.8%	795/14227 5.5%	ERRFI1 RBPJ ELK3 AKT2 PSMD2 AKT1 EPC1 SOX9 PRKACA C-JUN PRKCG MEF2C ZNF281 PRKCD PRKCA RUNX2 EREG TXNIP AMPKA1 TP53 TRIB2 FOXG1 PDGFB TXN PRKCZ MTDH FXR1 C6 HIVEP1 ZBTB7A HOXC8 N4BP1 HEXIM1 EGR1 JUN INSR EIF2AK3 SMARCA2 NR2F6 SMARCA4 STAG2 SNAI2 BAP1 CDKN1A RARG CDKN1B CITED2 CTCF IDE ADP P21 SERPINA5 MECP2 MLX TIMP3 TIMP1 IL10 EDN1 ZHX3 F2 ZHX1 SIRT1 SIRT3 PSMA5 ZEB2 ZEB1 PPARA HBEGF PPARD FAM12…
cellular response to stimulus	1.3464e-17	5.4882e-16	247/2106 11.7%	1003/14227 7.0%	PGAP2 SERPINE1 XYLT1 PKACA 111 GNAT2 PRKACG AKT2 CREB3L2 AKT1 EPC2 GNAT1 PRKACA C-JUN PRKACB PDK1 MED1 SLC11A2 REV1 PRKCA YOD1 DICER1 ATG14 ATG12 ADCY9 DDIT3 MAP1B DNA2 TRIB1 TP53 ATF4 PDGFB GATA6 PIK3R3 PIK3R1 HIF1A LDHA NUAK2 C7 C9 PRDX1 MYO6 HMOX1 SREBP1 STAT5A EGR1 STAT5B TRAP1 JUN GADD45A INSR PLK1 EIF2AK3 PRDX6 COL1A1 FOSL1 GRB2 CDKN1A BTG2 ADM VLDLR ADP P21 GNGT1 HNF4A REV3L IKBKG JAK2 CTS…
regulation of transcription from RNA polymerase II promoter	1.4082e-17	5.6975e-16	199/2106 9.4%	755/14227 5.3%	ATF2 APP MAML2 ELK1 DCAF6 MYC AKT2 EPC1 SOX9 C-JUN HOXA5 MED1 MEF2C PRKCB ZNF281 HCFC2 ARA SUB1 TXNIP CLOCK TP53 BLZF1 ATF4 GATA6 TXN HIF1A MTDH CIAO1 BLOC1S2 MYO6 HIVEP1 HMOX1 SREBP1 ZBTB7A HOXC8 HEXIM1 STAT5A EGR1 STAT5B JUN CREBBP EGR2 LIF IGF1 SMARCA2 MED13L NR2F6 SMARCA4 FOSL1 SNAI2 BAP1 CSRNP1 RARG CITED2 ADP P21 MED17 MECP2 MED14 HNF4A ZNF367 TEAD1 HTATIP2 SREBF1 SS18 NCOA3 TCF12 FOS SIRT1…
regulation of locomotion	1.9488e-17	7.8268e-16	90/2106 4.2%	247/14227 1.7%	BMPR2 CXCL8 CSF1 IRS1 CITED2 SERPINE1 PTEN IRS2 MIA3 RBPJ ARHGAP5 FGF2 IGF1R WDR44 AMOT PLAU AKT2 C3AR1 ADORA1 AKT1 BDKRB1 PRKACA JAK2 IL6R MAP2K1 EDN1 HGF IGFBP3 F2R ADAM10 RRAS2 ARNT PRKCA VASH1 F3 MMP9 PTP4A1 F7 ADAM17 ADORA2A P38 IL6ST TRIB1 VCL EPHA2 HBEGF ERK USP14 SEMA3A LAMA3 PDGFB PTGS2 HDAC9 HIF1A AGER INS GNA13 P2RY6 C7 P2RY2 PTK2B COX2 HMOX1 MAPK1 CCL2 SCAI TGFB2 JAG1 MAP3K1 TGFB1 ANG…
positive regulation of multicellular organismal process	2.9528e-17	1.1772e-15	98/2106 4.6%	282/14227 1.9%	ATF2 CSF1 SERPINE1 TNF FGF2 MYC C3AR1 IL12B IL12A MAP3K7 IL6R ACVR1 HGF F2R SERPINF2 EREG ADAM17 IL6ST CPB2 SLC22A5 SLC1A3 ADRB2 PRKCZ HIF1A C3 CCNB1 CREB COX3 COX2 HMOX1 COX1 GRIA4 STAT5A TFAP2A STAT5B TGFB2 TGFB1 SMAD3 TGFB3 CAV1 BMP2 IL6 BCL2 NOX1 FGFR1 BMPR2 B4GALT1 TRADD ADM HTR2A GRIK2 ADRA1B ADRA1A SLC6A3 PANX1 THBD NPTN LBP NOS1 JAK2 EDN1 ATP6AP2 ARNT NRG1 TRAF2 F2 F3 F7 IL1A CREB1 ADORA2…
positive regulation of cellular component movement	3.1124e-17	1.2319e-15	63/2106 2.9%	143/14227 1.0%	BMPR2 CSF1 IRS1 SERPINE1 IRS2 MIA3 ARHGAP5 ETS1 FGF2 IGF1R AMOT AKT2 C3AR1 BDKRB1 JAK2 IL6R MAP2K1 EDN1 HGF F2R ADAM10 RRAS2 ARNT F3 MMP9 TGFBR1 PTP4A1 F7 ADAM17 P38 IL6ST HBEGF ERK PDGFB PTGS2 HDAC9 HIF1A INS P2RY6 C7 P2RY2 PTK2B COX2 MAPK1 CCL2 STAT5B TGFB2 TGFB1 SMAD3 F10 ANGPT1 INSR VEGFC IGF1 GS SELE C5R1 VEGFA IL6 BCL6 RPS6KB1 APC BCL2
organ development	3.1363e-17	1.2324e-15	391/2106 18.5%	1805/14227 12.6%	ATF2 CNTF SERPINE1 LIPA PKACA FGFRL1 ELK3 GJA1 GNAT2 PRKACG DPYSL2 MYC CREB3L2 AKT1 GNAT1 PRKACA C-JUN HOXA5 MEF2A MED1 MBNL1 MEF2C CXADR MEF2B PRKCA FRS2 FNDC3A DICER1 DDIT3 TXNIP HOXB5 COL13A1 1121 PDGFB GATA6 HIF1A C7 MYO6 PLCG2 COX2 HMOX1 COX1 HOXC8 HEXIM1 GSTM3 NGFR JUN JAG1 HOMER1 TIPARP FZD6 EIF2AK3 GRIN2B FLI1 COL1A1 SNAI2 NOX1 CDKN1A RARG ELK ADM SLC6A3 SLC6A4 TIMP3 TIMP1 JAK2 TEAD1 TCF1…
positive regulation of transcription from RNA polymerase II promoter	3.1651e-17	1.2348e-15	124/2106 5.8%	397/14227 2.7%	ATF2 APP MAML2 CRTC1 ETS1 ELK1 TNF FGF2 DCAF6 SALL1 AKT2 EPC1 SOX9 C-JUN HOXA5 MED1 MEF2C HGF PLA2 CASK ARA TBL1XR1 ROR1 CLOCK TP53 SQSTM1 ATF4 KMT2A KMT2B GLIS3 GATA6 ADRB2 FOXO3 HIF1A NPAS2 CREB ATXN1 BLOC1S2 MYO6 SREBP1 STAT5A SMAD2 EGR1 STAT5B SMAD1 JUN CREBBP EGR2 SMAD4 TGFB1 POU2F1 SMAD3 TGFB3 LIF IGF1 SMARCA2 IL2 SMARCA4 NFKBIA FOSL1 IL4 MLXIPL BMP2 IL6 CNOT7 MAFB SP1 TCF4 CSRNP1 RARG CITE…
positive regulation of RNA metabolic process	3.4061e-17	1.3194e-15	149/2106 7.0%	514/14227 3.6%	ATF2 APP MAML2 EPO CRTC1 ETS1 ELK1 TNF FGF2 DCAF6 GRIP1 SALL1 AKT2 EPC1 SOX9 C-JUN HOXA5 MAP2K3 MED1 MAP2K1 MEF2C HGF F2R PLA2 DYRK1B CASK ARA CCNE1 TBL1XR1 ROR1 CLOCK TP53 SQSTM1 ATF4 KMT2A KMT2B GLIS3 GATA6 ADRB2 FOXO3 HIF1A NPAS2 CCNB1 CREB ATXN1 BLOC1S2 MYO6 SREBP1 STAT5A SMAD2 EGR1 STAT5B SMAD1 JUN CREBBP EGR2 SMAD4 TGFB1 POU2F1 SMAD3 TGFB3 LIF IGF1 TRERF1 SMARCA2 IL2 SMARCA4 NFKBIA FOSL1 IL…
regulation of biosynthetic process	3.6048e-17	1.3866e-15	602/2106 28.5%	3055/14227 21.4%	ATF2 MAML2 RBPJ ELK1 ELK3 DCAF6 ELK4 TBK1 MYC AKT2 GPBP1 CREB3L2 BBX ADNP2 AKT1 PRKACA C-JUN HOXA5 MEF2A MED1 MEF2C MEF2B PRKCB ZNF282 ZNF281 SOX13 PRKCA HCFC2 ADCY9 RFX7 DDIT3 TXNIP TBPL1 ATF7 CLOCK CGGBP1 ZSCAN29 ATF4 HOXB5 PDGFB GATA6 ARPP19 HIF1A MTDH CIAO1 BLOC1S2 MYO6 COX2 HMOX1 SREBP1 ZNF268 ZBTB7A RREB1 HOXC8 HEXIM1 ABCA1 JUN CREBBP EIF2AK3 PBX3 NR1D2 ELL2 FLI1 NR2F6 NFATC4 FOSL1 TADA2B Z…
positive regulation of locomotion	4.7464e-17	1.8129e-15	63/2106 2.9%	144/14227 1.0%	BMPR2 CXCL8 CSF1 IRS1 SERPINE1 IRS2 MIA3 ARHGAP5 FGF2 IGF1R AMOT AKT2 C3AR1 BDKRB1 PRKACA JAK2 IL6R MAP2K1 EDN1 HGF F2R ADAM10 RRAS2 ARNT PRKCA F3 MMP9 PTP4A1 F7 ADAM17 P38 IL6ST HBEGF ERK PDGFB PTGS2 HDAC9 HIF1A AGER INS P2RY6 C7 P2RY2 PTK2B COX2 MAPK1 CCL2 TGFB2 TGFB1 SMAD3 F10 ANGPT1 INSR VEGFC IGF1 GS SELE C5R1 VEGFA IL6 RPS6KB1 APC BCL2
response to drug	5.0637e-17	1.9207e-15	94/2106 4.4%	267/14227 1.8%	CDKN1A PTEN CPX HTR2A TNF ADRA1A SLC6A3 P21 SLC8A1 IKBKB CCND1 DPYSL2 MYC DNMT3B BDKRB2 UQCRFS1 C-JUN TIMP4 IL10 HSL SS18 CPT1A ABCC1 CHUK UGT1A1 HMGCS1 GPX3 ADIPOQ IGFBP2 FOS NGF YWHAZ TGFBR2 MMP12 ARA ADAM17 CYP2A6 CREB1 IFNG LCK CCNE1 DDIT3 IL1B MAP1B TXNIP TOP1 TP53 CPB2 SLC22A5 PDGFB GATA6 SLC1A3 IKK1 ATP1A1 IKK2 PTGS2 RELA SOCS3 SRR GRIN2A CCNB1 SOCS1 CREB GSA ADIPONECTIN PTK2B COX2 CCL2 MA…
negative regulation of cell proliferation	5.6921e-17	2.1442e-15	121/2106 5.7%	386/14227 2.7%	CBLB ETS1 TNF FGF2 FGFRL1 GJA1 STK11 FTH1 ADORA1 IL12B IL12A PRKACA C-JUN MAP2K1 MORC3 CXADR HGF IGFBP3 F2R PLA2 TSC2 PRKCA TSC1 VASH1 EREG RAF1 TRIB1 TP53 KMT2A MAGED1 CUL1 FOXO4 PHB PDS5B LPS PD-L1 COX2 HMOX1 SMAD2 CD164 SMAD1 JUN TGFB2 SMAD4 TGFB1 SMAD3 BDNF TGFB3 CAV1 LIF IGF1 SMARCA2 IL2 FOSL1 BMP2 IL6 CDK6 BCL6 DLG5 BCL2 NF1 MDM4 ATP BAP1 CDKN1A BTG2 RARG BTG1 CDKN1B CXCL8 B4GALT1 PTEN ADM …
regulation of cellular biosynthetic process	5.8652e-17	2.1942e-15	597/2106 28.3%	3031/14227 21.3%	ATF2 MAML2 RBPJ ELK1 ELK3 DCAF6 ELK4 TBK1 MYC AKT2 GPBP1 CREB3L2 BBX ADNP2 AKT1 PRKACA C-JUN HOXA5 MEF2A MED1 MEF2C MEF2B PRKCB ZNF282 ZNF281 SOX13 PRKCA HCFC2 ADCY9 RFX7 DDIT3 TXNIP TBPL1 ATF7 CLOCK CGGBP1 ZSCAN29 ATF4 HOXB5 PDGFB GATA6 ARPP19 HIF1A MTDH CIAO1 BLOC1S2 MYO6 COX2 HMOX1 SREBP1 ZNF268 ZBTB7A RREB1 HOXC8 HEXIM1 ABCA1 JUN CREBBP EIF2AK3 PBX3 NR1D2 ELL2 FLI1 NR2F6 NFATC4 FOSL1 TADA2B Z…
positive regulation of transcription, DNA-dependent	6.664e-17	2.4761e-15	147/2106 6.9%	508/14227 3.5%	ATF2 APP MAML2 EPO CRTC1 ETS1 ELK1 TNF FGF2 DCAF6 GRIP1 SALL1 AKT2 EPC1 SOX9 C-JUN HOXA5 MAP2K3 MED1 MEF2C HGF F2R PLA2 DYRK1B CASK ARA CCNE1 TBL1XR1 ROR1 CLOCK TP53 SQSTM1 ATF4 KMT2A KMT2B GLIS3 GATA6 ADRB2 FOXO3 HIF1A NPAS2 CREB ATXN1 BLOC1S2 MYO6 SREBP1 STAT5A SMAD2 EGR1 STAT5B SMAD1 JUN CREBBP EGR2 SMAD4 TGFB1 POU2F1 SMAD3 TGFB3 LIF IGF1 TRERF1 SMARCA2 IL2 SMARCA4 NFKBIA FOSL1 IL4 MLXIPL BMP2…
multicellular organismal development	1.3267e-16	4.8961e-15	587/2106 27.8%	2981/14227 20.9%	ATF2 CYFIP1 CNTF GMFB SERPINE1 XYLT1 RBPJ LIPA PKACA DCAF7 FGFRL1 ELK3 GJA1 ALCAM GNAT2 PRKACG DPYSL2 MYC CREB3L2 AKT1 GNAT1 PRKACA C-JUN HOXA5 MEF2A MED1 MBNL1 MEF2C CXADR MEF2B PRKCA FRS2 FNDC3A DICER1 KIAA1217 DDIT3 PARD3 GPR161 MAP1B PSME4 TXNIP HOXB5 COL13A1 1121 PDGFB GATA6 SLC5A3 HIF1A GRIN2A C6 C7 PRDX1 MYO6 PLCG2 COX2 HMOX1 COX1 PIP5K1C ZBTB7A RREB1 HOXC8 HEXIM1 GSTM3 NGFR JUN JAG1 HOMER…
anti-apoptosis	1.6424e-16	6.0206e-15	78/2106 3.7%	205/14227 1.4%	ATF2 PGAP2 CITED2 TNFAIP3 TRIAP1 CLU TNF IGF1R IKBKB PI3K ARHGDIA CFL1 AKT1 HTATIP2 IL10 SH3GLB1 BNIP3L MEF2C BCL-XL STRADB HGF NRG1 NGF F3 YWHAZ PRLR TGFBR1 ARA F7 IL1A ADAM17 ARC PIK3CA NME6 IL1B TRAF6 BIRC5 SQSTM1 BIRC3 BECN1 IKBA BCL2A1 GSTP1 IKK2 PRKCZ RELA SOCS2 SOCS3 BAG4 IRAK1 BNIP2 HMOX1 CCL2 MCL1 STAT5A NGFR STAT5B TCF7L2 ANGPT1 CBX4 BDNF BNIP3 IGF1 CFLAR SOD2 HIPK3 NFKB1 IL2 VEGFA NFKB…
response to stimulus	2.1663e-16	7.8881e-15	695/2106 33.0%	3653/14227 25.6%	ATF2 PGAP2 SERPINE1 H2-BF XYLT1 LIPA PKACA ELK3 EPS8 GJA1 TBK1 GNAT2 GNAT3 PRKACG DPYSL2 MYC AKT2 CREB3L2 C3AR1 AKT1 GNAT1 PRKACA C-JUN PRKACB PRKCG MED1 PRKCD SERPINF2 REV1 PRKCA DICER1 ATG14 ATG12 ADCY9 DDIT3 MAP1B UQCRC1 TXNIP SERPING1 CYP2E1 HPRT1 CLOCK ATF4 CFH CFI 1121 PDGFB GATA6 ADH7 PRKCZ HIF1A C2 C3 C4 GRIN2A LDHA C6 C7 C9 PRDX1 MYO6 COX3 PLCG2 COX2 HMOX1 COX1 SREBP1 EDEM3 GSTM3 NGFR JU…
regulation of immune response	2.4506e-16	8.8643e-15	86/2106 4.0%	239/14227 1.6%	H2-BF ADN CLU TNF C8G TBK1 C3AR1 CTLA4 IL12B IL12A CTSG LBP IKBKG MAP3K7 IL13RA1 IL10 CR2 GPX2 CR1 IL4R PRKCB HGF IL13 PLA2 RC3H1 TRAF2 GAB2 EREG ZAP70 P38 CD8B IFNG ADORA2B IL1B TRAF6 SERPING1 MASP2 MASP1 IL6ST ERK C1QB C1QA IKBA C1S CFH C1R CFI RELA C2 INS C3 RNF135 C4 C6 C7 IRAK1 CNR1 C9 PLCG2 HMOX1 MAPK1 STAT6 FYN LIGAND A2M SH2B2 SOCS5 STAT5A STAT5B TGFB2 TGFB1 SMAD3 NOS2 PLEKHA1 AP2B1 IL2 N…
wound healing	3.1495e-16	1.1318e-14	77/2106 3.6%	203/14227 1.4%	SERPINA1 B4GALT1 PROS1 SERPINE1 PLAT MIA3 PIK3CB FGF2 ELK3 THBD GJA1 PI3K PLAU HNF4A TIMP3 FGB IGFBP1 VWF IFNGR1 PABPC4 HGF IFNGR2 F2R PLAUR ARNT NRG1 F2 F3 F5 EREG MMP12 F7 IL1A ADAM17 F8 F9 ADORA2A IL1B SERPING1 PPARA PPARD STXBP3 SERPINC1 PDGFB PLG TFPI HIF1A INS GNA13 CCNB1 C9 P2RY2 P2RY1 HMOX1 P2RY12 SMAD1 TGFB2 MAP3K1 TGFB1 SMAD3 F10 SERPIND1 IL10RB TGFB3 IL10RA F12 RAB27A IGF1 DCBLD2 IL6 C…
positive regulation of cell differentiation	3.2404e-16	1.1568e-14	91/2106 4.3%	261/14227 1.8%	CNTF BTG1 BMPR2 CSF1 EPO ETS1 CLU FGF2 PTPRF CDH4 ARHGDIA NPTN DNMT3B AKT1 JAK2 EPHB2 C-JUN IL6R HOXA5 ACVR1 KLF10 MAP2K1 IL4R HGF IGFBP3 PLA2 FNDC3B ARNT JNK2 NRG1 NGF TGFBR2 TIAM1 ZAP70 IFNG CCNE1 MAP1B TRAF6 MAPT IL6ST ERK PPARD CEBPA TSHZ3 FOXG1 GATA6 FOXO3 ACVR1B HIF1A RELA INS SOCS3 MAPK9 GSA NTF3 DISC1 SKIL SOCS5 STAT5A SMAD2 NGFR STAT5B SMAD1 JUN ZFHX3 TGFB2 SMAD4 JAG1 TGFB1 SMAD3 BDNF TG…
positive regulation of cell migration	3.2731e-16	1.1609e-14	59/2106 2.8%	134/14227 0.9%	BMPR2 CSF1 IRS1 SERPINE1 IRS2 MIA3 ARHGAP5 FGF2 IGF1R AMOT AKT2 C3AR1 BDKRB1 JAK2 IL6R MAP2K1 EDN1 HGF F2R ADAM10 RRAS2 ARNT F3 MMP9 PTP4A1 F7 ADAM17 P38 IL6ST HBEGF ERK PDGFB PTGS2 HDAC9 HIF1A INS P2RY6 C7 P2RY2 PTK2B COX2 MAPK1 CCL2 TGFB2 TGFB1 SMAD3 F10 ANGPT1 INSR VEGFC IGF1 GS SELE C5R1 VEGFA IL6 RPS6KB1 APC BCL2
regulation of anatomical structure morphogenesis	5.1598e-16	1.8182e-14	101/2106 4.7%	306/14227 2.1%	ATF2 CYFIP1 CNTF CSF1 SERPINE1 XYLT1 TNF FGF2 AMOT CDH4 CDH2 ARHGDIA MYC C3AR1 EPHB2 HOXA5 HGF ADIPOQ FRS2 VASH1 TIAM1 MAP1B ULK1 EPHA2 ERK FOXO4 HIF1A C3 C6 C7 ADIPONECTIN COX2 HMOX1 SKIL TFAP2A SMAD2 NGFR SMAD1 TGFB2 SMAD4 TGFB1 SMAD3 BDNF TGFB3 PTK2 SMAD7 BMP2 IL6 BCL2 NF1 FERMT2 FGFR1 CDC42SE2 NRP1 BTG1 B4GALT1 SIX1 FASLG PTPRF MMP20 SIPA1L1 CAMP YWHAH HTATIP2 EDN1 SHROOM3 NGF F3 TNFRSF1A IL1…
response to external stimulus	5.2682e-16	1.8445e-14	156/2106 7.4%	563/14227 3.9%	EPO TNF FGF2 SLC8A1 IGF1R AMOT RPS6KA5 CCND1 PI3K GNAT2 PLAU C3AR1 LEPR AKT1 GNAT1 PRKACA C-JUN IL6R PSPH MAP2K1 RALBP1 SLC6A19 HGF ADIPOQ ATG9A IGFBP2 PLA2 TSC2 PRKCA ACSL4 ATG14 ATG12 CCNE1 DDIT3 MAP1B TXNIP IL6ST CLOCK TP53 SQSTM1 ERK PDGFB SLC1A3 STC1 ADIPOR2 SOCS3 GRIN2A CCNB1 LDHA NUAK2 C7 ADIPONECTIN COX2 HMOX1 SREBP1 A2M NGFR JUN TGFB2 TGFB1 VCAM1 CAV1 INSR SLC10A3 GRIN2B GRIN2D NR2F6 COL…
cellular response to hormone stimulus	7.1494e-16	2.4873e-14	67/2106 3.1%	166/14227 1.1%	GSK3A IRS1 IRS2 VLDLR ADP PKACA IGF1R SLC2A8 111 CCND2 PRKACG AKT2 GRB10 AKT1 PRKACA JAK2 PRKACB PDK1 IGFBP1 PDPK1 IGFBP2 GAB1 PLA2 FOS LATS1 KAT2B ADCY9 PHIP RHOQ KDM3A SHC1 GATA6 ADCY3 PIK3R3 ADCY1 FOXO4 PIK3R1 ADCY8 ADIPOR1 HDAC9 ADIPOR2 AKAP1 SOCS2 RXRA GNG5 GSA EIF4EBP1 SH2B2 STAT5A STAT5B TGFB1 UBE2B GOT1 STAT1 C-FOS INSR STAT3 PTPN11 RPS6KB1 GPAM DLC1 GNB1 GNAS GNB4 AGRP GRB2 4E-BP1
acute inflammatory response	9.3134e-16	3.2196e-14	46/2106 2.1%	91/14227 0.6%	C1QB CEBPA C1QA SERPINA1 B4GALT1 C1S CFH C1R CFI H2-BF ADN CLU C2 INS C3 C4 C8G C6 C7 C9 LBP A2M IL6R ACVR1 STAT5B CR2 CR1 VCAM1 F12 HGF STAT3 SERPINF2 TSC2 F2 F3 IL1A F8 IL6 PI SERPING1 MASP2 MCP C1QG MASP1 KLKB1 EPHA3
response to mechanical stimulus	1.0237e-15	3.5168e-14	37/2106 1.7%	63/14227 0.4%	BTG2 SLC1A3 PKD2 TNF RELA SMPD2 CCNB1 C7 P2RY1 PTK2B TIMP3 CCL2 FYN PRKACA C-JUN PSPH SLC12A2 JUN ANGPT2 STAT1 C-FOS STRBP CAV1 IGFBP2 PRKCA FOS NGF GRIN2B F3 COL1A1 FOSL1 P2RX7 MMP14 BMP2 RPS6KB1 MAP1B TXNIP
response to steroid hormone stimulus	2.8373e-15	9.6858e-14	83/2106 3.9%	235/14227 1.6%	CDKN1A SERPINA1 EPO SERPINE1 PTEN GRIK4 PLAT ADM SLC6A1 TNF P21 CCND2 CASP8 CCND1 LEPR TIMP3 PRKACA IL6R PSPH IL10 MAP2K1 UGT1A1 GPX3 HGF ADIPOQ IGFBP2 PRKCA FOS NGF F3 TGFBR1 F7 MMP14 P38 CCNE1 IL1B MAP1B TXNIP PDE5A ERK C1QB CEBPA KMT2B PDGFB GATA6 PTGS2 RELA SOCS2 SOCS3 SOCS1 RXRA ADIPONECTIN COX3 SPP1 COX2 HMOX1 MAPK1 CCL2 COX1 A2M LDLR GSTM3 STAT5B TGFB2 TGFB1 ANGPT1 GOT1 TGFB3 C-FOS CAV1 IN…
cellular response to endogenous stimulus	3.013e-15	1.0222e-13	68/2106 3.2%	174/14227 1.2%	GSK3A IRS1 IRS2 VLDLR ADP PKACA IGF1R SLC2A8 111 CCND2 PRKACG AKT2 GRB10 AKT1 PRKACA JAK2 PRKACB PDK1 IGFBP1 PDPK1 IGFBP2 GAB1 PLA2 FOS LATS1 KAT2B ADCY9 PHIP RHOQ KDM3A PRKAA2 SHC1 GATA6 ADCY3 PIK3R3 ADCY1 FOXO4 PIK3R1 ADCY8 ADIPOR1 HDAC9 ADIPOR2 AKAP1 SOCS2 RXRA GNG5 GSA EIF4EBP1 SH2B2 STAT5A STAT5B TGFB1 UBE2B GOT1 STAT1 C-FOS INSR STAT3 PTPN11 RPS6KB1 GPAM DLC1 GNB1 GNAS GNB4 AGRP GRB2 4E-BP1
homeostatic process	4.3483e-15	1.4661e-13	197/2106 9.3%	784/14227 5.5%	APP CNTF SERPINE1 LIPA MT2A PI3K MYC FTH1 C3AR1 AKT1 PRKACA C-JUN SLC11A2 PRKCA DDIT3 EPHA3 SLC22A5 EIF5A2 STC1 TXN PRKCZ HIF1A GRIN2A C7 C9 PRDX1 PLCG2 HMOX1 PCK1 STAT5A ABCA1 STAT5B JUN CREBBP EGR2 DMPK INSR IGF1 GRIN2C TRERF1 GRIN2B PRDX6 FBXL5 GLUT4 NOX1 GRIK3 ADM GRIK2 PYGL ADP IKBKB PPP3CA HNF4A IKBKG TIMP1 JAK2 LDLRAP1 EDN1 F2 IL1A MTF1 IL1B TLR9 DLD PPARD NTF3 LDLR EGLN1 BIM STAT3 GSR GS …
positive regulation of transport	5.381e-15	1.8031e-13	92/2106 4.3%	276/14227 1.9%	ATF2 GSK3B CNTF IRS1 SERPINE1 IRS2 TNF PKACA PANX1 DPYSL2 AKT2 ADORA1 AKT1 BDKRB1 PRKACA JAK2 LDLRAP1 RAB8B IL10 MAGI1 EDN1 HGF F2R ADIPOQ IL13 PLA2 PRKCA GAB2 F2 TGFBR1 IL1A CREB1 ADORA2A IFNG STIM2 ADORA2B IL1B TLR9 RHOQ PFKFB2 IKBA STK39 PIK3R1 ADRB2 CBL ARPP19 PRKCZ ADIPOR2 INS C3 SHP1 CREB ADIPONECTIN P2RY2 P2RY1 PLCG2 P2RY12 ABCA1 TCF7L2 TGFB2 SMAD4 TGFB1 SMAD3 HOMER1 ANGPT1 TGFB3 CAV1 INSR…
regulation of system process	7.0848e-15	2.3596e-13	101/2106 4.7%	317/14227 2.2%	ATF2 RAB3A TNC PLAT TNF PKACA SLC8A1 GJA1 CDH2 ADORA3 ADORA1 PRKACA EPHB2 MAP2K1 F2R PRKCA ARC MAP1B IL6ST ERK SLC22A5 SLC1A3 ADRB2 PRKCZ GRIN2A MYO6 COX3 COX2 HMOX1 COX1 GRIA4 EGR1 TGFB2 EGR2 DMPK BDNF CAV1 EIF2AK3 GRIN2B IL2 GRIN2D SMAD7 GNAO1 CDK5 BHLHE40 RAB5A BMPR2 RASGRF1 GRIK3 GRIK1 ADM HTR2A GRIK2 SLC6A1 ADRA1B ADRA1A GRM1 PPP3CA GRM8 NPTN BDKRB2 NOS1 JAK2 HRAS YWHAG YWHAH IL10 USP46 EDN1…
regulation of macromolecule biosynthetic process	7.5561e-15	2.5013e-13	562/2106 26.6%	2884/14227 20.2%	ATF2 MAML2 RBPJ ELK1 ELK3 DCAF6 ELK4 TBK1 MYC AKT2 GPBP1 CREB3L2 BBX ADNP2 AKT1 PRKACA C-JUN HOXA5 MEF2A MED1 MEF2C MEF2B PRKCB ZNF282 ZNF281 SOX13 PRKCA HCFC2 RFX7 DDIT3 TXNIP TBPL1 ATF7 CLOCK CGGBP1 ZSCAN29 ATF4 HOXB5 PDGFB GATA6 HIF1A MTDH CIAO1 BLOC1S2 MYO6 HMOX1 SREBP1 ZNF268 ZBTB7A RREB1 HOXC8 HEXIM1 JUN CREBBP EIF2AK3 PBX3 NR1D2 ELL2 FLI1 NR2F6 NFATC4 FOSL1 TADA2B ZNF37A REL SNAI2 ZNF138 C…
protein oligomerization	7.9928e-15	2.6299e-13	72/2106 3.4%	193/14227 1.3%	CNTF YWHAB IRS1 PRKAG1 IDE SLC6A1 HK2 IGF1R GJA1 CASP8 CDH2 SMARCAD1 HRAS SBF2 MAP2K1 CPT1A VWF GPX3 ADIPOQ TSC2 TSC1 TRAF2 PRKAB1 TNFRSF1A CAT PEX5 HPRT1 TP53 BIRC2 BIRC3 DGKH PRKAA2 STXBP3 ATL3 SHMT1 ATL2 SLC1A1 ITPR3 PRKCZ UQCRH SRR IRAK1 ADIPONECTIN C9 NACC2 HMOX1 FADD SKIL MAP3K1 SYT1 ANGPT1 CAV1 INSR EIF2AK3 SOD2 P53 TNFR1 P2RX7 P2RX6 PFKL P2RX4 GLRB P2RX3 P2RX2 ATG16L1 P2RX1 CTNNB1 BAX GRB…
positive regulation of intracellular protein kinase cascade	1.0403e-14	3.4024e-13	80/2106 3.7%	227/14227 1.5%	CNTF EPO TRADD FASLG PRL TNF FGF2 ADRA1A IGF1R GJA1 GRM4 TBK1 CASP8 LEPR IL12A JAK2 MAP3K7 IL6R HRAS CHUK PRKCB HGF F2R ADIPOQ TRAF1 ZDHHC17 F3 TGFBR1 TNFRSF1A F7 IL1A IFNG IL1B TRAF6 TRAF5 TLR9 PELI1 UBE2V1 IL6ST BIRC2 HBEGF IKK1 ADRB2 RELA INS ADIPONECTIN MIER1 HMOX1 RIPK1 FADD MAP3K3 TCF7L2 TGFB2 TGFB1 F10 ANGPT1 GOT1 NEK6 PLK2 INSR SEMA4C LIF IGF1 CFLAR MTOR IL2 HIPK2 TNFR1 P2RX7 IL4 PINK1 IL…
Ras protein signal transduction	1.1736e-14	3.8156e-13	52/2106 2.4%	117/14227 0.8%	CDKN1A YWHAB ARHGAP5 FGF2 P21 ARHGDIA CFL1 HRAS MAP2K1 MAP2K2 CHUK KSR1 HGF RHOG RRAS2 NGF P38 ARHGEF3 ULK1 RAF1 SOS1 RAPGEF6 TP53 ERK SHC2 SHC3 ROCK1 SRC SHC1 IKK1 GNA13 NRAS G3BP1 G3BP2 MAPK1 SHOC2 WASF2 RREB1 MAPK3 NTRK1 ABCA1 BRAP LIMK1 RASGRP IGF1 MAPK14 P53 GNB1 NF1 GRB2 KRAS RGL2
cytokine-mediated signaling pathway	1.326e-14	4.2854e-13	39/2106 1.8%	73/14227 0.5%	CEBPA CNTF TRADD TNF LRP8 RELA SOCS1 IRAK1 ADIPONECTIN LEPR CCL2 STAT6 RIPK1 JAK2 IL6R SH2B2 JAK1 SOCS5 STAT5A STAT5B IL1R1 STAT1 BAD HGF STAT3 ADIPOQ LIFR TRAF2 TNFRSF1A TNFR1 EREG IL1A IL6 LEP IL1B TRAF6 KRAS IL6ST CNOT9
regulation of cellular ketone metabolic process	1.3353e-14	4.2903e-13	43/2106 2.0%	86/14227 0.6%	MO25 PRKAA1 PRKAA2 IRS1 PRKAG1 PRKAG2 IRS2 PTGS2 ARPP19 ACACB LKB1 ADP PRKAG3 INS STK11 CNR1 ADIPONECTIN AKT2 PDK4 COX2 AKT1 DLAT UGT1A9 UGT1A7 PDK1 PRKAB2 CPT1A PDHA1 STRADA STRADB CAV1 ADIPOQ EIF2AK3 NR1H3 PRKAB1 MTOR GCK ACC2 MLXIPL LEP AMPKA1 PPARA DLD
response to cytokine stimulus	1.5253e-14	4.8722e-13	51/2106 2.4%	114/14227 0.8%	SERPINA1 EPO SERPINE1 XYLT1 CASP8 CASP3 PRKACA C-JUN IL6R CAMP TIMP4 IL1R1 BCL-XL MMP3 ADIPOQ ADAM10 PRKCA LIFR ACSL4 FOS CCNE1 TRAF6 IL6ST EPHA3 SRC PTGS2 RELA SOCS3 SOCS1 IRAK1 ADIPONECTIN P2RY2 COX2 STAT6 RIPK1 MCL1 STAT5B JUN STAT1 C-FOS INSR STAT3 SELE KLHL20 GNAO1 FOSL1 SYNJ1 BCL2 PI CTNNB1 BCL2L1
response to insulin stimulus	1.5768e-14	5.0071e-13	54/2106 2.5%	125/14227 0.8%	GSK3A IRS1 IRS2 ADM VLDLR ADP IGF1R SLC2A8 CCND2 AKT2 GRB10 AKT1 PDK1 IL10 IGFBP1 PDPK1 ABCC5 GAB1 PLA2 TSC1 KAT2B PHIP PPARA RHOQ SHC1 PDGFB PIK3R3 FOXO4 PIK3R1 RETN HDAC9 RELA AKAP1 SOCS3 RXRA EIF4EBP1 PCK1 SH2B2 EGR1 EGR2 UBE2B GOT1 SORT1 STAT1 INSR MTOR RPS6KB1 GPAM LEP DLC1 BCL2 AGRP GRB2 4E-BP1
regulation of gene expression	1.8087e-14	5.7105e-13	568/2106 26.9%	2933/14227 20.6%	ATF2 MAML2 SERPINE1 RBPJ ELK1 ELK3 DCAF6 ELK4 MYC AKT2 GPBP1 CREB3L2 BBX ADNP2 AKT1 PRKACA C-JUN HOXA5 MEF2A MED1 MBNL1 MEF2C MBNL2 MEF2B PRKCB ZNF282 ZNF281 PRKCD SOX13 PRKCA DICER1 HCFC2 RFX7 DDIT3 TXNIP TBPL1 SERPING1 ATF7 CLOCK CGGBP1 ZSCAN29 ATF4 HOXB5 GATA6 HIF1A MTDH CIAO1 C3 C6 BLOC1S2 MYO6 PLCG2 HMOX1 SREBP1 ZNF268 ZBTB7A RREB1 HOXC8 HEXIM1 NGFR JUN CREBBP EIF2AK3 PBX3 NR1D2 ELL2 FLI1 NR…
regulation of neurological system process	1.9399e-14	6.0894e-13	61/2106 2.8%	152/14227 1.0%	ATF2 RAB3A RASGRF1 GRIK3 GRIK1 PLAT HTR2A GRIK2 SLC6A1 TNF ADRA1A GRM1 PKACA PPP3CA CDH2 GRM8 NPTN ADORA1 PRKACA EPHB2 HRAS YWHAG YWHAH IL10 USP46 EDN1 F2R NGF IL1A ARC ADORA2A IFNG MAP1B ERK NLGN2 GNAI3 SLC1A3 ADRB2 PTGS2 PRKCZ GNAI2 GRIN2A NRAS CNR1 MYO6 NTF3 COX2 CCL2 GRIA4 EGR1 EGR2 BDNF EIF2AK3 GRIN2B GRIN2D PINK1 P2RX3 CDK5 BHLHE40 KRAS RAB5A
regulation of nitrogen compound metabolic process	2.3327e-14	7.2806e-13	586/2106 27.8%	3047/14227 21.4%	ATF2 MAML2 RBPJ ELK1 ELK3 DCAF6 ELK4 MYC AKT2 GPBP1 CREB3L2 BBX ADNP2 AKT1 C-JUN HOXA5 PRKCG MEF2A MED1 MBNL1 MEF2C MBNL2 MEF2B PRKCB ZNF282 ZNF281 SOX13 HCFC2 ADCY9 RFX7 DDIT3 TXNIP TBPL1 ATF7 HPRT1 CLOCK CGGBP1 ZSCAN29 ATF4 HOXB5 1121 PDGFB GATA6 AGAP2 AGAP1 HIF1A MTDH CIAO1 BLOC1S2 MYO6 COX2 HMOX1 SREBP1 ZNF268 ZBTB7A RREB1 HOXC8 HEXIM1 ABCA1 JUN CREBBP PBX3 NR1D2 ELL2 FLI1 NR2F6 NFATC4 FOSL1 …
initiation of signal transduction	2.4059e-14	7.3826e-13	39/2106 1.8%	74/14227 0.5%	CEBPA CNTF TRADD TNF LRP8 RELA SOCS1 IRAK1 ADIPONECTIN LEPR CCL2 STAT6 RIPK1 JAK2 IL6R SH2B2 JAK1 SOCS5 STAT5A STAT5B IL1R1 STAT1 BAD HGF STAT3 ADIPOQ LIFR TRAF2 TNFRSF1A TNFR1 EREG IL1A IL6 LEP IL1B TRAF6 KRAS IL6ST CNOT9
signal initiation by diffusible mediator	2.4059e-14	7.3826e-13	39/2106 1.8%	74/14227 0.5%	CEBPA CNTF TRADD TNF LRP8 RELA SOCS1 IRAK1 ADIPONECTIN LEPR CCL2 STAT6 RIPK1 JAK2 IL6R SH2B2 JAK1 SOCS5 STAT5A STAT5B IL1R1 STAT1 BAD HGF STAT3 ADIPOQ LIFR TRAF2 TNFRSF1A TNFR1 EREG IL1A IL6 LEP IL1B TRAF6 KRAS IL6ST CNOT9
signal initiation by protein/peptide mediator	2.4059e-14	7.3826e-13	39/2106 1.8%	74/14227 0.5%	CEBPA CNTF TRADD TNF LRP8 RELA SOCS1 IRAK1 ADIPONECTIN LEPR CCL2 STAT6 RIPK1 JAK2 IL6R SH2B2 JAK1 SOCS5 STAT5A STAT5B IL1R1 STAT1 BAD HGF STAT3 ADIPOQ LIFR TRAF2 TNFRSF1A TNFR1 EREG IL1A IL6 LEP IL1B TRAF6 KRAS IL6ST CNOT9
response to hypoxia	2.7674e-14	8.4226e-13	61/2106 2.8%	153/14227 1.0%	SERPINA1 EPO CITED2 PLAT PLOD2 ADM VLDLR SLC8A1 HK2 SLC2A8 PLAU NOS1 EDN1 BCL-XL MMP2 ADIPOQ SLC11A2 ARNT ATP1B1 TGFBR1 MMP14 ADAM17 AMPKA1 PDE5A PPARA BIRC2 PRKAA1 PDGFB ITPR1 HIF1A SOCS3 CCNB1 ADIPONECTIN E2F1 PTK2B HMOX1 CCL2 EGLN1 STAT5B CREBBP TGFB2 SMAD4 TGFB1 VCAM1 ANGPT2 SMAD3 NOS2 UBE2B ANGPT1 TGFB3 BNIP3 CAV1 SOD2 SOD3 VEGFA ETA P2RX3 BCL2 NF1 PI BCL2L1
positive regulation of protein metabolic process	2.7757e-14	8.4226e-13	99/2106 4.7%	314/14227 2.2%	CNTF CSF1 EPO UBE2D1 CBLB TNF FGF2 GJA1 CCND2 CCND1 AKT2 PSMD2 ADORA1 AKT1 IL12A P70S6KB PRKACA BTRC IL6R SKP1 PIAS3 HGF ADIPOQ PRKCA UHMK1 ADAM17 IL6ST TRIB1 TP53 TRIB2 ERK PSMD12 DNMT1 EIF5A2 CUL1 C3 CCNB1 C6 ADIPONECTIN SMAD4 TGFB1 TGFB3 SMURF1 CAV1 INSR PLK1 LIF IGF1 IL2 SMAD7 NFKBIA IL4 BMP2 GCLC IL6 ETA BCL2 CD28 BMPR2 PRKAG2 BMI1 NPTN DNMT3B JAK2 CAMP SH3D19 AKTIP ARNT F2 TGFBR1 LATS1 PSMA…
positive regulation of response to external stimulus	3.1145e-14	9.3985e-13	44/2106 2.0%	91/14227 0.6%	BECN1 CNTF CXCL8 SERPINE1 PDGFB PTGS2 TNF AGER C3 C7 CNR1 NPY AKT2 C3AR1 COX2 CCL2 LBP PRKACA JAK2 IL6R STAT5A STAT5B TGFB1 SMAD3 NTRK3 HGF PLA2 ADAM10 VEGFC PRKCA F3 C5R1 TNFRSF1A VEGFA TNFR1 F7 ADAM17 IL6 ETA ADORA2B IL1B TLR9 PDE5A IL6ST
regulation of inflammatory response	4.1236e-14	1.2375e-12	45/2106 2.1%	95/14227 0.6%	SERPINC1 SERPINE1 ADRB2 PTGS2 TNF AGER INS C3 SBNO2 NT5E C6 CNR1 ADIPONECTIN ADORA1 COX2 LBP PRKACA JAK2 A2M STAT5A IL10 STAT5B GPX2 F12 HGF ADIPOQ PLA2 PRKCA TNFRSF1B SELE IL2 TNFRSF1A TNFR1 IL6 ETA BCL6 ADORA2A ADORA2B IL1B TLR9 SERPING1 PDE5A MASP1 IL6ST KLKB1
oxidative phosphorylation	4.1633e-14	1.2426e-12	47/2106 2.2%	102/14227 0.7%	NDUFB9 NDUFB8 NDUFB7 UQCRB NDUFB10 NDUFB6 NDUFB5 NDUFB4 NDUFA10 NDUFB3 NDUFB2 NDUFB1 UQCR11 UQCR10 UQCRH COX3 ATP6V0A2 COX2 COX1 NDUFV3 ATP6V1E1 NDUFV2 NDUFV1 NDUFA9 NDUFA8 NDUFA7 NDUFA6 NDUFA5 NDUFA4 NDUFA3 NDUFA2 NDUFA1 NDUFC2 NDUFC1 NDUFS8 NDUFS7 NDUFS6 NDUFS5 NDUFAB1 NDUFS4 ATP6V1B2 UQCRC1 NDUFS3 NDUFS2 NDUFS1 UQCRC2 DLD
induction of apoptosis by extracellular signals	4.7084e-14	1.3977e-12	50/2106 2.3%	113/14227 0.7%	NDUFA13 PDCD6 RASGRF2 RASGRF1 FASLG TNF SMPD2 AKAP13 CASP8 CASP3 ADORA1 RAC1 PRKACA MAP3K5 VAV3 RIPK3 HGF JNK1 JNK2 GEF PRKCA NGF VAV1 VAV2 TIAM1 ADORA2A TRAF6 ARHGEF3 SOS1 SOS2 SQSTM1 BEX3 DIABLO MAGED1 APH1A FGD4 MAPK9 ABR MAPK8 BCL2L11 FADD BID CASP8AP2 NGFR SORT1 BAD BIM CFLAR FAS BAX
regulation of smooth muscle cell proliferation	5.0803e-14	1.4999e-12	30/2106 1.4%	48/14227 0.3%	PDGFB RBPJ PTGS2 TNF AGER COX2 HMOX1 IL12B IL12A PRKACA C-JUN IL6R STAT5B JUN EDN1 STAT1 HGF IGFBP3 PRKCA IGF1 VEGFA EREG IL6 RPS6KB1 IFNG TRAF6 CTNNB1 TCF4 TRIB1 NOX1
response to oxygen levels	5.775e-14	1.6959e-12	63/2106 2.9%	163/14227 1.1%	CDKN1A SERPINA1 EPO CITED2 PLAT PLOD2 ADM VLDLR P21 SLC8A1 HK2 SLC2A8 PLAU NOS1 EDN1 BCL-XL MMP2 ADIPOQ SLC11A2 ARNT ATP1B1 TGFBR1 MMP14 ADAM17 AMPKA1 PDE5A PPARA BIRC2 PRKAA1 PDGFB ITPR1 HIF1A SOCS3 CCNB1 ADIPONECTIN E2F1 PTK2B HMOX1 CCL2 EGLN1 STAT5B CREBBP TGFB2 SMAD4 TGFB1 VCAM1 ANGPT2 SMAD3 NOS2 UBE2B ANGPT1 TGFB3 BNIP3 CAV1 SOD2 SOD3 VEGFA ETA P2RX3 BCL2 NF1 PI BCL2L1
response to organic cyclic substance	7.832e-14	2.2876e-12	61/2106 2.8%	156/14227 1.0%	CDKN1A BTG2 SERPINA1 PTEN SLC6A1 ADRA1B SLC6A3 P21 GRM2 CCND2 CCND1 GNAT3 DPYSL2 LEPR TIMP3 PRKACA C-JUN CPT1A BCL-XL GPX3 PRKCA FOS NGF TGFBR1 F7 IL1A MMP14 ADORA2A CCNE1 IL1B BIRC2 PRKAA2 PDGFB PTGS2 RELA SOCS3 SRR CCNB1 RXRA CNR1 P2RY2 PTK2B COX2 HMOX1 JUN TGFB1 ANGPT2 STAT1 C-FOS STAT3 ACC1 GNAO1 FOSL1 P2RX7 ETA RPS6KB1 CDK5 BCL2 PI CTNNB1 BCL2L1
positive regulation of phosphorus metabolic process	9.0433e-14	2.6135e-12	56/2106 2.6%	137/14227 0.9%	CNTF BMPR2 IRS1 EPO PRKAG2 TNF FGF2 CCND2 CCND1 AKT2 NPTN GRB10 ADORA1 IL12A PRKACA JAK2 IL6R CAMP HGF AKTIP ADIPOQ PRKCA F2 TGFBR1 EREG LATS1 ADAM17 IFNG IL1B IL6ST FAM129A ACVR1B INS CCNB1 ADIPONECTIN SMAD4 TGFB1 ANGPT1 TGFB3 CAV1 INSR LIF VEGFC IGF1 MTOR IL2 VEGFA P2RX7 IL4 BMP2 KITLG IL6 ETA FAP DLC1 BCL2
positive regulation of phosphate metabolic process	9.0433e-14	2.6135e-12	56/2106 2.6%	137/14227 0.9%	CNTF BMPR2 IRS1 EPO PRKAG2 TNF FGF2 CCND2 CCND1 AKT2 NPTN GRB10 ADORA1 IL12A PRKACA JAK2 IL6R CAMP HGF AKTIP ADIPOQ PRKCA F2 TGFBR1 EREG LATS1 ADAM17 IFNG IL1B IL6ST FAM129A ACVR1B INS CCNB1 ADIPONECTIN SMAD4 TGFB1 ANGPT1 TGFB3 CAV1 INSR LIF VEGFC IGF1 MTOR IL2 VEGFA P2RX7 IL4 BMP2 KITLG IL6 ETA FAP DLC1 BCL2
response to extracellular stimulus	1.1759e-13	3.3804e-12	88/2106 4.1%	271/14227 1.9%	CDKN1A RARG BMPR2 EPO COX4I1 PTEN ADM VLDLR P21 SLC8A1 IGF1R CCND1 LEPR AKT1 TIMP3 C-JUN CTSD PSPH SREBF1 SLC6A19 UGT1A1 ADIPOQ ATG9A IGFBP2 ACSL4 FOS ATG14 SIRT1 ATG12 F7 IL1A CCNE1 ADORA2B DDIT3 IL1B MAP1B LTA ITGA6 PPARA IL6ST TP53 SQSTM1 CEBPA BECN1 SERPINC1 STC1 PTGS2 ADIPOR2 RELA GNAI2 SOCS3 LDHA NUAK2 RXRA C7 CNR1 ADIPONECTIN NPY SPP1 COX2 HMOX1 CCL2 SREBP1 A2M JUN TGFB1 VCAM1 ANGPT1 STAT1…
regulation of fatty acid metabolic process	1.1873e-13	3.3953e-12	35/2106 1.6%	64/14227 0.4%	MO25 PRKAA1 PRKAA2 IRS1 PRKAG1 PRKAG2 IRS2 PTGS2 ACACB LKB1 ADP PRKAG3 INS STK11 CNR1 ADIPONECTIN AKT2 COX2 AKT1 UGT1A9 UGT1A7 PRKAB2 CPT1A STRADA STRADB CAV1 ADIPOQ EIF2AK3 NR1H3 PRKAB1 MTOR ACC2 MLXIPL AMPKA1 PPARA
regulation of MAPKKK cascade	1.5448e-13	4.3946e-12	62/2106 2.9%	162/14227 1.1%	CNTF GRIK2 TNF FGF2 ADRA1A GRM1 SH3RF1 IGF1R GRM4 AKT2 TIMP2 LEPR AKT1 MAP3K7 IL6R HRAS MAP3K4 MAP3K5 MAGI1 EDN1 HGF ATP6AP2 F2R TRAF2 IL1A ZEB2 MDFIC IL1B TRAF6 TLR9 ADRB2 INS FGD4 PAK1 PRDX1 PTK2B RIPK1 MAP3K2 TGFB2 MAP3K1 ANGPT1 CAV1 INSR SEMA4C LIF IGF1 DAG GS GRIN2B HIPK3 HIPK2 P2RX7 IL6 APC LEP NF1 CTNNB1 SPRY2 GRB2 SPRY1 MAP3K11 FGFR1
multi-organism process	1.7093e-13	4.8374e-12	194/2106 9.2%	796/14227 5.5%	APP SERPINE1 TBK1 BSG IL12A BTRC C-JUN MED1 CXADR ACSL4 HLA-A PAPPA ATF7 TRIB1 TP53 EPHA3 SLC22A5 PIK3R1 C6 C7 RNF216 C9 PLCG2 COX2 PLCG1 FADD STAT5A STAT5B JUN CREBBP INSR LIF GRIN2B FOSL1 GRB2 SERPINA1 CITED2 ADM PRL IDE VLDLR SYNCRIP XPO1 CTSG IKBKG HRAS CAMP TIMP4 HTATIP2 IL10 HSL IFNGR1 IFNGR2 FOS F3 SIRT1 IL1A KAT2B MDFIC P38 IL1B TLR9 PELI1 PPARD IKBA SLC20A2 PTGS2 RELA RXRA GSA SPP1 LDLR …
regulation of nucleobase, nucleoside, nucleotide and nucleic acid metabolic process	2.2114e-13	6.2261e-12	576/2106 27.3%	3019/14227 21.2%	ATF2 MAML2 RBPJ ELK1 ELK3 DCAF6 ELK4 MYC AKT2 GPBP1 CREB3L2 BBX ADNP2 C-JUN HOXA5 PRKCG MEF2A MED1 MBNL1 MEF2C MBNL2 MEF2B PRKCB ZNF282 ZNF281 SOX13 HCFC2 ADCY9 RFX7 DDIT3 TXNIP TBPL1 ATF7 CLOCK CGGBP1 ZSCAN29 ATF4 HOXB5 1121 PDGFB GATA6 AGAP2 AGAP1 HIF1A MTDH CIAO1 BLOC1S2 MYO6 HMOX1 SREBP1 ZNF268 ZBTB7A RREB1 HOXC8 HEXIM1 ABCA1 JUN CREBBP PBX3 NR1D2 ELL2 FLI1 NR2F6 NFATC4 FOSL1 TADA2B ZNF37A RE…
regulation of synaptic transmission	2.4049e-13	6.736e-12	54/2106 2.5%	132/14227 0.9%	ATF2 RAB3A RASGRF1 GRIK3 GRIK1 PLAT HTR2A GRIK2 SLC6A1 TNF ADRA1A GRM1 PKACA PPP3CA GRM8 NPTN ADORA1 PRKACA EPHB2 HRAS YWHAG YWHAH USP46 EDN1 NGF ARC ADORA2A IFNG MAP1B ERK NLGN2 GNAI3 SLC1A3 PTGS2 PRKCZ GNAI2 GRIN2A NRAS CNR1 MYO6 NTF3 COX2 CCL2 GRIA4 EGR1 EGR2 BDNF GRIN2B PINK1 P2RX3 CDK5 BHLHE40 KRAS RAB5A
cellular response to peptide hormone stimulus	2.5911e-13	7.2208e-12	41/2106 1.9%	85/14227 0.5%	GSK3A IRS1 SHC1 PIK3R3 IRS2 FOXO4 PIK3R1 VLDLR HDAC9 ADP IGF1R AKAP1 SLC2A8 SOCS2 CCND2 RXRA AKT2 GRB10 EIF4EBP1 AKT1 JAK2 SH2B2 PDK1 STAT5A IGFBP1 STAT5B UBE2B GOT1 STAT1 PDPK1 INSR STAT3 GAB1 PLA2 KAT2B GPAM DLC1 GRB2 4E-BP1 PHIP RHOQ
small GTPase mediated signal transduction	2.6767e-13	7.4214e-12	93/2106 4.4%	297/14227 2.0%	CDKN1A RAB3A YWHAB RAB3D ARHGAP5 FGF2 RND3 P21 RAB22A ARHGDIA CFL1 RAC1 HRAS PDK1 RALGPS2 RAB8B RAB2A VAV3 MAP2K1 RALBP1 MAP2K2 CHUK KSR1 HGF RHOG RRAS2 NGF VAV2 RAP2C TIAM1 RAB30 P38 RAB35 ARHGEF3 RAPGEF2 ULK1 RAF1 SOS1 RAPGEF6 TP53 RIN2 SOS2 DOCK1 RHOQ ARL8B ARF6 ERK SHC2 SHC3 ROCK1 SRC SHC1 ARL3 AGAP2 ARL2 AGAP1 IKK1 DNAJC27 RHOBTB1 RAP1B CDC42 GNA13 ABR NRAS RAP1A RAB23 G3BP1 KRIT1 G3BP2 HMOX…
negative regulation of biosynthetic process	2.8211e-13	7.7823e-12	161/2106 7.6%	628/14227 4.4%	NDUFA13 FMR1 UBP1 ARID4A PRDM1 RBPJ TNF FGF2 ELK3 SALL1 CFL1 GRB10 EPC1 SOX9 PRKACA IL6R MEF2C FBXW7 HGF ZNF281 ADIPOQ PRKCA TSC1 FOXP4 RUNX2 EREG HIC2 TBL1XR1 TXNIP AMPKA1 TP53 TRIB2 DNMT1 FOXG1 GLIS3 PDGFB TXN PHB FOXO3 MTDH FXR1 SBNO2 HMBOX1 ATXN1 ADIPONECTIN NACC2 EIF4EBP1 HIVEP1 ZBTB7A HOXC8 SKIL HEXIM1 ZBTB18 SMAD2 EGR1 DR1 ZFHX3 SMAD4 TGFB1 CBX5 POU2F1 SMAD3 UBE2B CBX4 ZBTB14 TGFB3 CAV1 CB…
regulation of growth	3.502e-13	9.612e-12	107/2106 5.0%	363/14227 2.5%	APP CNTF NDUFA13 CSF1 FGF2 CARF FGFRL1 CDH4 PI3K AKT1 EPC1 IGFBP1 CXADR CISH IGFBP3 IGFBP2 ADAM10 ARA ADAM17 MAP1B ULK1 TP53 BLZF1 SHC1 DCUN1D3 ADRB2 ADIPOR1 ADIPOR2 SOCS2 SOCS3 CCNB1 ATXN2 BCL2L11 SOCS1 CREB ZMAT3 SOCS6 MAP2K5 SOCS5 STAT5A STAT5B TGFB2 SMAD4 TGFB1 SMAD3 INSR CRIM1 HMGA2 IGF1 PTK2 IL2 BCL6 CAPRIN2 BCL2 LRP12 BAP1 FGFR1 NRP1 CDKN1A BTG1 CDKN1B BMPR2 PRL SLC6A3 P21 BBC3 ING2 HNF4A …
peptidyl-amino acid modification	4.0909e-13	1.1172e-11	61/2106 2.8%	161/14227 1.1%	GSK3B RAB3D MAGT1 PKACA PDK4 AKT1 PRKACA JAK2 EPHB2 ATP7A JAK1 PDK1 MORC3 PRKCB PDPK1 F2R DYRK1A JNK1 PRKCA F2 SIRT1 PRLR TGFBR1 UHMK1 TGFBR2 ZAP70 KAT2B ASPH IFNG ERK EIF5A2 ACVR1B NLK PRKCZ HDAC9 MAPK8 PAK1 PTK2B ABL2 DPH5 FYN STAT5A CREBBP MAP3K1 STAT1 GALNT1 INSR HIPK3 MTOR FER PINK1 ABI2 P4HA1 CDK5 BCL2 STT3A NMT2 STT3B NAA15 METAP1 MAP3K12
primary metabolic process	4.4467e-13	1.2084e-11	931/2106 44.2%	5289/14227 37.1%	ATF2 GMFB PGAP2 TMEM94 TESK2 RBPJ LIPA PKACA MYLK TBK1 LSM11 PPP4R2 PRKACG DPYSL2 AKT2 PSMD2 AKT3 AKT1 PRKACA PRKACB XYLB PRKAB2 CSNK2A1 FRS2 DICER1 PRKAB1 SLC5A7 DDIT3 UQCRC1 TBPL1 MPPE1 CYP2E1 UQCRC2 ATF4 MTMR3 SHMT2 SHMT1 GATA6 SLC5A2 SLC5A3 C2 C3 ADAMTS15 C4 GRIN2A C6 C7 RDH11 C9 COX3 COX2 COX1 SREBP1 PIP5K1C EDEM3 B3GALNT2 ABCA1 NGFR CREBBP TIPARP EDEM1 EIF2AK3 ERLIN1 FASN NAPEPLD NMT2 NOX1 …
response to abiotic stimulus	4.5579e-13	1.2324e-11	117/2106 5.5%	412/14227 2.8%	APP RAB3A EPO XYLT1 TNF GJA1 CCND1 GNAT2 AKT2 AKT1 IL12B IL12A GNAT1 PRKACA C-JUN IL6R PSPH PDK1 MED1 SLC6A18 IGFBP2 REV1 PRKCA UBE4B MAP1B TXNIP CLOCK TP53 CPB2 DCUN1D3 SLC1A3 ADRB2 SOCS3 GRIN2A CCNB1 ATXN1 C7 COX2 COX1 NGFR JUN TGFB1 VCAM1 UBE2B CAV1 UBE2A GRIN2B NR2F6 COL1A1 FOSL1 BMP2 GCLC CDK5 BHLHE40 BCL2 NF1 SNAI2 NOX1 BCL2L1 CDKN1A BTG2 SLC2A1 ADM ADRA1B PKD2 P21 GNGT1 THBD SMPD2 CASP7 CA…
positive regulation of phosphorylation	4.9908e-13	1.3428e-11	54/2106 2.5%	134/14227 0.9%	CNTF BMPR2 IRS1 EPO PRKAG2 TNF FGF2 CCND2 CCND1 AKT2 NPTN GRB10 IL12A PRKACA JAK2 IL6R CAMP HGF AKTIP ADIPOQ PRKCA F2 TGFBR1 EREG LATS1 ADAM17 IFNG IL1B IL6ST FAM129A ACVR1B INS CCNB1 ADIPONECTIN SMAD4 TGFB1 ANGPT1 TGFB3 CAV1 INSR LIF VEGFC IGF1 MTOR IL2 VEGFA P2RX7 IL4 BMP2 KITLG IL6 ETA FAP BCL2
regulation of lipid metabolic process	5.2214e-13	1.398e-11	55/2106 2.6%	138/14227 0.9%	IRS1 PRKAG1 PRKAG2 IRS2 TNF ADP PRKAG3 STK11 AKT2 HNF4A ADORA1 AKT1 LDLRAP1 VAV3 PRKAB2 CPT1A UGT1A1 STRADA STRADB ADIPOQ PRKAB1 VAV2 RBL2 IL1A IFNG ADORA2B IL1B AMPKA1 PPARA MO25 PRKAA1 PRKAA2 PDGFB ATP1A1 PTGS2 ACACB LKB1 INS CNR1 ADIPONECTIN COX2 UGT1A9 UGT1A7 STAT5A STAT5B TGFB1 CAV1 EIF2AK3 NR1H3 MTOR NFKB1 ACC2 MLXIPL GPAM LEP
regulation of transmission of nerve impulse	5.4052e-13	1.4402e-11	56/2106 2.6%	142/14227 0.9%	ATF2 RAB3A RASGRF1 GRIK3 GRIK1 PLAT HTR2A GRIK2 SLC6A1 TNF ADRA1A GRM1 PKACA PPP3CA CDH2 GRM8 NPTN ADORA1 PRKACA EPHB2 HRAS YWHAG YWHAH USP46 EDN1 NGF ARC ADORA2A IFNG MAP1B ERK NLGN2 GNAI3 SLC1A3 PTGS2 PRKCZ GNAI2 GRIN2A NRAS CNR1 MYO6 NTF3 COX2 CCL2 GRIA4 EGR1 EGR2 BDNF EIF2AK3 GRIN2B PINK1 P2RX3 CDK5 BHLHE40 KRAS RAB5A
negative regulation of cellular biosynthetic process	6.0832e-13	1.6129e-11	158/2106 7.5%	618/14227 4.3%	NDUFA13 FMR1 UBP1 ARID4A PRDM1 RBPJ TNF FGF2 ELK3 SALL1 CFL1 GRB10 EPC1 SOX9 PRKACA MEF2C FBXW7 HGF ZNF281 ADIPOQ PRKCA TSC1 FOXP4 RUNX2 EREG HIC2 TBL1XR1 TXNIP AMPKA1 TP53 TRIB2 DNMT1 FOXG1 GLIS3 PDGFB TXN PHB FOXO3 MTDH FXR1 SBNO2 HMBOX1 ATXN1 ADIPONECTIN NACC2 EIF4EBP1 HIVEP1 ZBTB7A HOXC8 SKIL HEXIM1 ZBTB18 SMAD2 EGR1 DR1 ZFHX3 SMAD4 TGFB1 CBX5 POU2F1 SMAD3 UBE2B CBX4 ZBTB14 TGFB3 CAV1 CBX2 EI…
regulation of catabolic process	6.6772e-13	1.7619e-11	89/2106 4.2%	283/14227 1.9%	GSK3A HSP90AB1 IRS1 EPO GDI2 RASGRF1 PRKAG1 TNC PRKAG2 IRS2 CBLB ADRA1B TNF PPP1CB GJA1 SIPA1L1 AKT2 PSMD2 ADORA1 AKT1 TIMP3 TIMP1 AGFG1 TBC1D10B SH3D19 PRKCG IL10 VAV3 MAP2K1 CPT1A RALBP1 RALGAPA1 RALGAPA2 PGAM1 ARNT TBC1D9 TSC2 TSC1 VAV1 TBC1D1 TBC1D20 IFNG IL1B ULK1 PPARA TRIB1 RAPGEF6 TRIB2 PAFAH1B1 BECN1 TBC1D19 RABGAP1 1121 ASAP3 AGAP2 AGAP1 ASAP2 HIF1A RELA INS FGD4 GRIN2A CNR1 PTK2B N4BP1…
regulation of cell size	8.3955e-13	2.2046e-11	75/2106 3.5%	222/14227 1.5%	NRP1 CYFIP1 APP CNTF CDKN1A RARG NDUFA13 BTG1 CDKN1B BMPR2 ADRA1B ARHGAP5 FGF2 CARF ADP P21 AMOT CDH4 HNF4A AKT1 BDKRB1 IGFBP1 EDN1 ADAM10 TSC2 TSC1 NRG1 NGF TGFBR1 TGFBR3 ADAM17 CREB1 BIN3 NME6 MAP1B NDUFS3 ULK1 MAPT TP53 HBEGF SGMS1 DCUN1D3 SEMA3A PDGFB RNF6 ACVR1B ADIPOR1 ADIPOR2 INS PPP2CA CREB SERTAD2 SPP1 PTK2B APBB2 MAP2K5 SOCS5 TGFB2 SMAD4 TGFB1 SMAD3 TGFB3 NTRK3 LIMK1 ERBIN MTOR IL2 DCBL…
organ morphogenesis	9.8226e-13	2.567e-11	162/2106 7.6%	642/14227 4.5%	ATF2 ERRFI1 CNTF CSF1 NAB1 CTNND1 TNC TNF FGF2 PKACA FGFRL1 IGF1R FOXQ1 GJA1 COL4A3BP SALL1 CCND1 GNAT2 MYC BSG CFL1 SOX9 GNAT1 PRKACA BTRC EPHB2 MAP3K7 HOXA5 ACVR1 MED1 HGF TSC2 LIFR TSC1 FRS2 EREG ARA CCNE1 VCL EPHA2 ERK HOXB5 COL13A1 TSHZ3 FOXG1 ANKRD11 TSHZ1 PDGFB GATA6 CUL1 SOCS3 BCL2L11 SOCS1 MYO6 PHP HOXC8 STAT5A TFAP2A SMAD2 NGFR SMAD1 TGFB2 SMAD4 JAG1 TGFB1 POU2F1 SMAD3 TGFB3 TIPARP INSR…
cellular developmental process	1.118e-12	2.908e-11	357/2106 16.9%	1726/14227 12.1%	ATF2 CYFIP1 APP CNTF XYLT1 RBPJ LIPA ACTB GJA1 ALCAM GNAT2 DPYSL2 PEG10 CREB3L2 AKT1 IL12B SOX9 GNAT1 PRKACA EPHB2 C-JUN HOXA5 AGFG1 MEF2A ACVR1 MED1 MBNL1 EPHA7 MEF2C CXADR SLC11A2 PRKCA ACSL4 FRS2 FNDC3A DICER1 RUNX2 UHMK1 EREG ARA TIAM1 BIN3 PARD3 MAP1B PAPPA PSME4 TXNIP TBPL1 ULK1 TP53 EPHA2 HOXB5 COL13A1 FOXG1 GATA6 HIF1A GMCL1 FXR1 GRIN2A MYO6 PLCG2 PIP5K1C ZBTB7A HOXC8 STAT5A GSTM3 NGFR EG…
regulation of glucose metabolic process	1.2104e-12	3.1333e-11	25/2106 1.1%	38/14227 0.2%	PFKFB2 GSK3A DYRK2 IRS1 PRKAG1 PRKAG2 IRS2 ADRA1B ARPP19 HIF1A INS PPP1CB ADIPONECTIN AKT2 GRB10 AKT1 PGAM1 INSR ADIPOQ ARNT IGF1 MTOR GCK MLXIPL LEP
positive regulation of smooth muscle cell proliferation	1.5231e-12	3.9241e-11	23/2106 1.0%	33/14227 0.2%	STAT5B JUN EDN1 STAT1 HGF PDGFB PRKCA IGF1 RBPJ PTGS2 TNF AGER VEGFA EREG IL6 RPS6KB1 TRAF6 COX2 HMOX1 PRKACA C-JUN IL6R NOX1
inflammatory response	1.5413e-12	3.9524e-11	96/2106 4.5%	319/14227 2.2%	CXCL8 SERPINA1 B4GALT1 TNFAIP6 H2-BF ADN CLU TNF LIPA CXCL2 MMP20 MMP25 C8G ADORA3 C3AR1 ADORA1 BDKRB2 AKT1 BDKRB1 RAC1 LBP IL6R IL10 ACVR1 CR2 CR1 HGF F2R IL13 SERPINF2 TSC2 CYBA FOS F2 NGF F3 YWHAZ TNFRSF1A IL1A F8 ADORA2A IL1B PLAA SERPING1 MASP2 MASP1 CHST2 EPHA3 C1QB CEBPA C1QA C1S CFH SGMS1 C1R CFI HDAC9 HIF1A AGER KNG1 RELA C2 INS C3 C4 C6 RXRA C7 C9 SPP1 HMOX1 CCL2 A2M STAT5B SMAD1 TGFB1 …
blood vessel development	1.6587e-12	4.2169e-11	85/2106 4.0%	269/14227 1.8%	NRP1 CXCL8 B4GALT1 CITED2 PTEN UBP1 PLAT ADRA1B FGF2 ELK3 AMOT GJA1 CASP8 CDH2 PLAU LEPR AKT1 ITGB8 ITGAV C-JUN ATP7A SLC12A6 MAP3K7 VAV3 ACVR1 MAP2K1 EDN1 MMP2 DICER1 TGFBR1 VAV2 EREG TGFBR2 ARA MMP14 P38 COL4A1 MMP19 MYH9 EPHA2 ERK LAMA3 1121 PLG NLK ZFP36L1 GNA13 SOCS3 PTK2B HMOX1 MAPK1 WASF2 SPEN TCF7L2 NUS1 JUN TGFB2 JAG1 NOS2 ANGPT1 TIPARP CAV1 C1GALT1 LIF VEGFC IGF1 PTK2 QKI VEGFA MIB1 SMA…
negative regulation of protein metabolic process	1.6599e-12	4.2169e-11	73/2106 3.4%	216/14227 1.5%	ERRFI1 NDUFA13 HSP90AB1 YWHAB EPO FMR1 SERPINE1 PTEN UBE2D1 PLAT IDE SERPINA5 PSMD2 DNMT3B BDKRB2 TIMP3 BDKRB1 ITGAV TIMP1 PRKACA C-JUN PRKCG IL10 MAGI1 G6PD IGFBP3 PRKCD PRKCA TSC1 F2 PSMA5 SERPING1 MASP1 PSMD12 DNMT1 NU FAM129A PRKCZ RELA AKAP1 INS FXR1 PPP2CA GRIN2A CCNB1 C6 SOCS1 RAB23 EIF4EBP1 IGF2BP1 PAIP2 A2M N4BP1 JUN SMAD4 TGFB1 SMAD3 UBE2B CAV1 INSR LIMK1 EIF2AK3 GRIN2C NFKB1 IL2 SMAD7 …
regulation of ion transport	1.7173e-12	4.3426e-11	46/2106 2.1%	107/14227 0.7%	STK39 HTR2A ADRB2 PTGS2 PKD2 TNF SLC8A1 HK2 GNAI2 GJA1 CNR1 AKT2 P2RY1 PLCG2 ADORA1 COX2 AKT1 BDKRB1 NOS1 P2RY12 MAGI1 TGFB1 HOMER1 DMPK CAV1 F2R IL13 PLA2 F2 GNAO1 P2RX7 GRIN3B P2RX5 ETA P2RX4 ADORA2A P2RX3 STIM2 P2RX2 SESTD1 NEDD4 P2RX1 ROS BCL2 CTNNB1 CALM1
cell differentiation	1.8963e-12	4.7732e-11	348/2106 16.5%	1680/14227 11.8%	ATF2 CYFIP1 APP CNTF XYLT1 RBPJ ACTB GJA1 ALCAM GNAT2 DPYSL2 PEG10 CREB3L2 AKT1 IL12B SOX9 GNAT1 PRKACA EPHB2 C-JUN HOXA5 AGFG1 MEF2A ACVR1 MED1 MBNL1 EPHA7 MEF2C CXADR SLC11A2 PRKCA ACSL4 FRS2 FNDC3A DICER1 RUNX2 UHMK1 EREG ARA TIAM1 PARD3 MAP1B PAPPA PSME4 TXNIP TBPL1 ULK1 TP53 EPHA2 HOXB5 COL13A1 FOXG1 GATA6 HIF1A GMCL1 FXR1 GRIN2A MYO6 PLCG2 PIP5K1C ZBTB7A HOXC8 STAT5A GSTM3 NGFR EGR1 STAT5B …
regulation of MAP kinase activity	2.0679e-12	5.1812e-11	58/2106 2.7%	154/14227 1.0%	HTR2A PIK3CB TNF FGF2 DUSP16 GRM1 SPRED1 GRM4 PI3K PRKACA MAP3K7 MAP3K4 MAP3K5 MAP2K1 EDN1 HGF PLA2 TSC2 PRKCA FRS2 TRAF2 ZEB2 MDFIC ADORA2B IL1B TRAF6 MADD TLR9 AMPKA1 TRIB1 TRIB2 PRKAA1 SHC1 PDGFB TGFA PPP2CA FGD4 PAK1 PTK2B RIPK1 MAP2K6 MAP3K2 MAP3K1 TGFB1 TGFB3 CAV1 INSR SPRY4 PTPN11 HIPK3 C5R1 P2RX7 KITLG NF1 SPRY2 KRAS SPRY1 MAP3K11
learning or memory	2.2981e-12	5.7317e-11	49/2106 2.3%	119/14227 0.8%	APP RASGRF1 PTEN HTR2A VLDLR SLC6A1 ADRA1B GRM4 PRKACA EPHB2 C-JUN HRAS PRKCG SLC11A2 PRKCA ACSL4 FOS NGF IL1B PDE5A PLCB1 PAFAH1B1 ERK GRIA1 SHC3 ADCY3 ADCY1 ADCY8 PTGS2 PRKCZ GRIN2A NRAS ATXN1 CNR1 COX2 FYN EGR1 JUN EGR2 BDNF C-FOS GRIN2B GRIN1 FOSL1 RPS6KB1 ABI2 CDK5 NF1 KRAS
positive regulation of cellular component organization	2.3115e-12	5.7389e-11	75/2106 3.5%	226/14227 1.5%	GSK3B CNTF SERPINE1 TNF PTPRF AMOT CDH4 ARHGDIA CFL1 NPTN DNMT3B NCK2 AKT1 RAC1 PRKACA LDLRAP1 PDK1 NCK1 EDN1 PDPK1 PRKCA TSC1 NGF TGFBR1 EREG TIAM1 IL1A IL1B MAP1B PHIP MAPT TP53 RHOQ ARF6 DNMT1 SRC ROCK2 EIF5A2 TGFA PIK3R1 CBL INS C3 CDC42 CCNB1 TNKS2 CNR1 P2RY2 SKIL SMAD2 NGFR SMAD1 TGFB2 SMAD4 MAP3K1 TGFB1 SMAD3 ANGPT1 TGFB3 NTRK3 CAV1 INSR LIMK1 IGF1 GS SELE MTOR P53 MIB1 P2RX7 PINK1 SYNJ1 A…
positive regulation of protein amino acid phosphorylation	2.456e-12	6.0701e-11	50/2106 2.3%	123/14227 0.8%	CNTF BMPR2 EPO PRKAG2 TNF FGF2 CCND2 CCND1 AKT2 NPTN IL12A PRKACA JAK2 IL6R CAMP HGF AKTIP ADIPOQ PRKCA F2 TGFBR1 LATS1 ADAM17 IFNG IL1B IL6ST FAM129A ACVR1B INS CCNB1 ADIPONECTIN SMAD4 TGFB1 ANGPT1 TGFB3 CAV1 INSR LIF VEGFC IGF1 MTOR IL2 VEGFA P2RX7 IL4 BMP2 KITLG IL6 ETA BCL2
regulation of cell cycle	2.4903e-12	6.127e-11	124/2106 5.8%	456/14227 3.2%	APP CCNK CCNT2 ZWILCH ETS1 TNF PKACA STK11 CCND2 CCND1 MYC AKT1 IL12B IL12A PRKACA BTRC C-JUN MAP2K1 BORA CSNK2A1 FBXW7 RPS6 TSC2 VASH1 UHMK1 EREG ERN1 ARA ADAM17 CCNE2 DDIT3 CDC37 MADD PHIP TP53 FOXG1 DCUN1D3 CUL3 CUL1 TGFA FOXO4 LPS CCNB1 TPR EIF4EBP1 COX2 CEP76 SKIL MAP2K6 HEXIM1 STAT5A NGFR STAT5B JUN CREBBP TGFB2 TGFB1 SMAD3 UBE2B GADD45A NEK6 INSR PLK1 LIF IGF1 FBXO30 SMARCA4 FOSL1 MLXIPL B…
nervous system development	2.7056e-12	6.627e-11	257/2106 12.2%	1164/14227 8.1%	ATF2 CYFIP1 APP CNTF GMFB XYLT1 RBPJ ACTB RPS6KA3 GJA1 ALCAM GNAT2 DPYSL2 AKT1 SOX9 GNAT1 PRKACA EPHB2 MEF2A MED1 MBNL1 EPHA7 MEF2C SLC11A2 PRKCA ACSL4 FRS2 UHMK1 ARA TIAM1 PARD3 MAP1B ULK1 TP53 EPHA2 IGSF8 FOXG1 SLC5A3 GRIN2A MYO6 COX1 PIP5K1C HOXC8 GSTM3 NGFR EGR2 JAG1 FZD6 SIAH1 LIF IGF1 SMARCA2 PTK2 NR2F6 SMARCA4 CCDC88A GRIN3A WNK1 ITM2B NRP1 BTG2 ELK CITED2 GRIK1 ADM VLDLR SLC6A3 PTPRF SLC6…
regulation of cellular localization	3.0127e-12	7.3463e-11	94/2106 4.4%	313/14227 2.2%	ATF2 GSK3B CNTF RAB3A B4GALT1 IRS1 RAB3D TNC IRS2 HTR2A TNF FGF2 PKACA PANX1 GRM7 DPYSL2 GRM8 ADORA1 PRKACA JAK2 RAB8B NSF IL10 CPT1A EDN1 PPP1R12A HGF ADIPOQ IL13 PLA2 PRKCA GAB2 NGF SIRT1 TGFBR1 UHMK1 IL1A CREB1 ADORA2A IFNG ADORA2B IL1B TRAF6 TLR9 SCG5 PFKFB2 IKBA STXBP3 TXN AKAP1 INS SHP1 CCNB1 CREB CNR1 ADIPONECTIN PRDX1 P2RY1 COX3 G3BP2 HMOX1 COX1 TCF7L2 TGFB2 SMAD4 TGFB1 SMAD3 NOS2 SYT1 TG…
negative regulation of macromolecule biosynthetic process	3.226e-12	7.7634e-11	152/2106 7.2%	599/14227 4.2%	NDUFA13 FMR1 UBP1 ARID4A PRDM1 RBPJ TNF FGF2 ELK3 SALL1 CFL1 GRB10 EPC1 SOX9 PRKACA IL6R MEF2C FBXW7 HGF ZNF281 ADIPOQ PRKCA TSC1 FOXP4 RUNX2 EREG HIC2 TBL1XR1 TXNIP TP53 TRIB2 DNMT1 FOXG1 GLIS3 TXN PHB FOXO3 MTDH FXR1 SBNO2 HMBOX1 ATXN1 ADIPONECTIN NACC2 EIF4EBP1 HIVEP1 ZBTB7A HOXC8 SKIL HEXIM1 ZBTB18 SMAD2 EGR1 DR1 ZFHX3 SMAD4 TGFB1 CBX5 POU2F1 SMAD3 UBE2B CBX4 ZBTB14 TGFB3 CAV1 CBX2 EIF2AK3 SM…
activation of pro-apoptotic gene products	3.2265e-12	7.7634e-11	19/2106 0.9%	24/14227 0.1%	SMAD3 YWHAB BAD TRADD BIM JNK1 FASLG TRAF2 MAPK8 PPP3R1 BCL2L11 CASP8 DLC1 BCL2 FAS AKT1 RIPK1 FADD BID
glutamate signaling pathway	3.2265e-12	7.7634e-11	19/2106 0.9%	24/14227 0.1%	APP HOMER1 GRIK3 GRIK4 GRIK1 GRIK2 GRIN2C GRIN2B GRIN1 GRM5 GRIN2A GRIN3B GRM4 GRIN3A CPD GNAQ GRIA3 GRIA4 CDK5R1
regulation of neuron apoptosis	3.3534e-12	8.0333e-11	42/2106 1.9%	94/14227 0.6%	ATF2 CNTF ROCK1 EPO SIX1 FASLG GRIK2 TNF PTPRF NRAS GRM4 SIX4 NTF3 JAK2 C-JUN ATP7A HRAS NTRK1 NQO1 JUN EPHA7 TGFB2 BDNF BCL-XL TGFB3 F2R SOD2 NGF HIPK2 P53 GCLC ADORA2A CDK5 BCL2 NF1 BAX KRAS GCLM TP53 MAP3K11 BCL2L1 CDK5R1
activation of protein kinase activity	3.531e-12	8.4219e-11	50/2106 2.3%	124/14227 0.8%	DGKE FGF2 GRM1 PKACA 111 PRKACG ADORA1 BDKRB1 IKBKG PRKACA JAK2 PRKACB MAP3K7 MAP3K4 PDK1 EDN1 STRADA PDPK1 STRADB F2R NRG1 TRAF2 PRLR TGFBR1 TGFBR2 ADCY9 ADORA2A PRKD3 PARD3 TRAF6 TNIK DGKH ADCY3 ADCY1 ADRB2 ADCY8 PRKCZ GNAI2 INS IRAK1 PTK2B TGFB2 MAP3K1 ANGPT1 INSR IL2 CCDC88A ETA TAB1 MAP3K11
vasculature development	3.5776e-12	8.4961e-11	86/2106 4.0%	277/14227 1.9%	NRP1 ERRFI1 CXCL8 B4GALT1 CITED2 PTEN UBP1 PLAT ADRA1B FGF2 ELK3 AMOT GJA1 CASP8 CDH2 PLAU LEPR AKT1 ITGB8 ITGAV C-JUN ATP7A SLC12A6 MAP3K7 VAV3 ACVR1 MAP2K1 EDN1 MMP2 DICER1 TGFBR1 VAV2 EREG TGFBR2 ARA MMP14 P38 COL4A1 MMP19 MYH9 EPHA2 ERK LAMA3 1121 PLG NLK ZFP36L1 GNA13 SOCS3 PTK2B HMOX1 MAPK1 WASF2 SPEN TCF7L2 NUS1 JUN TGFB2 JAG1 NOS2 ANGPT1 TIPARP CAV1 C1GALT1 LIF VEGFC IGF1 PTK2 QKI VEGFA M…
regulation of carbohydrate metabolic process	3.8351e-12	9.0681e-11	27/2106 1.2%	45/14227 0.3%	PFKFB2 FXR GSK3A DYRK2 IRS1 PRKAG1 PRKAG2 IRS2 ADRA1B ARPP19 HIF1A INS PPP1CB ADIPONECTIN AKT2 GRB10 AKT1 PGAM1 INSR ADIPOQ ARNT IGF1 MTOR GCK MLXIPL IFNG LEP
regulation of generation of precursor metabolites and energy	4.0476e-12	9.5293e-11	23/2106 1.0%	34/14227 0.2%	DYRK2 NOS2 IRS1 PGAM1 INSR PRKAG1 PRKAG2 ARNT IRS2 IGF1 ADRA1B HIF1A MTOR PKACA GCK INS PPP1CB MLXIPL AKT2 GRB10 AKT1 PRKACA ATP7A
regulation of cellular component organization	4.4651e-12	1.0467e-10	141/2106 6.6%	545/14227 3.8%	CYFIP1 CNTF RAB3A SERPINE1 XYLT1 CLU TNF AMOT CDH4 CDH2 ARHGDIA MYC CFL1 SACS AKT1 PRKACA EPHB2 PDK1 BORA ADIPOQ TSC2 GEF PRKCA TSC1 EREG TIAM1 MAP1B ULK1 PHIP TP53 ERK PFN2 DNMT1 KMT2A EIF5A2 TGFA PIK3R1 SKA3 PRKCZ C3 CCNB1 ADIPONECTIN TPR EIF4EBP1 MAP4 CEP76 SKIL SMAD2 NGFR SMAD1 TGFB2 RAB4A SMAD4 TGFB1 SMAD3 UBE2B TGFB3 NEK6 CAV1 INSR IGF1 ARPC5 SELE PTK2 SMAD7 CCDC88A EHD4 SYNJ1 COL5A1 CD28 M…
chemical homeostasis	4.5697e-12	1.0667e-10	139/2106 6.6%	535/14227 3.7%	APP CNTF IRS1 NAB1 SERPINE1 IRS2 SLC8A1 MT2A COL4A3BP PI3K MYC FTH1 C3AR1 ADORA1 PRKACA C-JUN SBF2 SLC39A4 SLC30A7 G6PC F2R ADIPOQ RPS6 SLC11A2 PRKCA TSC1 SLC9A6 STIM2 SCN8A IL6ST FTL EIF5A2 ITPR1 STC1 ITPR3 FOXO3 SLC1A6 PRKCZ HIF1A KNG1 GRIN2A ATXN1 C7 ADIPONECTIN C9 PLCG2 HMOX1 PCK1 ABCA1 JUN EGR2 TGFB1 DMPK GOT1 CAV1 INSR IGF1 GRIN2C GRIN2B QKI IL2 MLXIPL ETA CDK5 GNAQ MAFG GNB1 BCL2 NF1 TCF4 …
regulation of anatomical structure size	4.8143e-12	1.119e-10	95/2106 4.5%	320/14227 2.2%	NRP1 CYFIP1 APP CNTF CDKN1A RARG NDUFA13 BTG1 CDKN1B BMPR2 ADRA1B ARHGAP5 FGF2 CARF ADP P21 AMOT CDH4 HNF4A CFL1 NCK2 AKT1 BDKRB1 NCK1 IGFBP1 EDN1 ADAM10 TSC2 TSC1 NRG1 NGF TGFBR1 LATS1 ARA TGFBR3 ADAM17 CREB1 BIN3 ADORA2A NME6 ADORA2B MAP1B NDUFS3 ULK1 PDE5A MAPT TP53 ARF6 HBEGF PFN2 SGMS1 DCUN1D3 SEMA3A PDGFB RNF6 ADRB2 ACVR1B ADIPOR1 ADIPOR2 KNG1 INS PPP2CA CREB SERTAD2 SPP1 PTK2B APBB2 MAP2K5…
positive regulation of cellular protein metabolic process	5.0726e-12	1.174e-10	90/2106 4.2%	297/14227 2.0%	CNTF BMPR2 CSF1 EPO PRKAG2 UBE2D1 BMI1 TNF FGF2 CCND2 CCND1 AKT2 PSMD2 NPTN DNMT3B ADORA1 AKT1 IL12A P70S6KB PRKACA JAK2 BTRC IL6R CAMP SH3D19 SKP1 PIAS3 HGF AKTIP ADIPOQ ARNT PRKCA F2 TGFBR1 UHMK1 LATS1 PSMA5 ADAM17 P38 IFNG IL1B PELI1 IL6ST TRIB1 TP53 TRIB2 ERK PSMD12 DNMT1 IKBA NU EIF5A2 FAM129A CUL1 ACVR1B INS CCNB1 C6 ADIPONECTIN PTK2B MAPK1 SMAD4 TGFB1 ANGPT1 TGFB3 SMURF1 CAV1 INSR PLK1 LIF…
positive regulation of anti-apoptosis	5.4475e-12	1.2553e-10	24/2106 1.1%	37/14227 0.2%	SMAD1 PRKAA1 CDKN1A BTG2 ANGPT1 BCL-XL CAV1 HGF LIFR ADM SIRT1 P21 IGF1R SMAD7 IL6 CD28 PTK2B HMOX1 CTNNB1 AMPKA1 RIPK1 IL6ST IL6R BCL2L1
positive regulation of immune response	5.4698e-12	1.2553e-10	56/2106 2.6%	149/14227 1.0%	H2-BF ADN CLU C8G TBK1 C3AR1 IL12B IL12A CTSG LBP IKBKG MAP3K7 CR2 CR1 PRKCB PLA2 TRAF2 EREG ZAP70 P38 IL1B TRAF6 SERPING1 MASP2 MASP1 IL6ST ERK C1QB C1QA IKBA C1S CFH C1R CFI RELA C2 C3 C4 C6 C7 IRAK1 CNR1 C9 PLCG2 MAPK1 FYN SH2B2 STAT5A STAT5B TGFB2 PLEKHA1 NFKBIA P2RX7 POLR3G MCP C1QG
response to nutrient levels	6.4386e-12	1.4714e-10	79/2106 3.7%	248/14227 1.7%	RARG BMPR2 EPO COX4I1 PTEN ADM VLDLR SLC8A1 IGF1R CCND1 LEPR AKT1 TIMP3 C-JUN CTSD PSPH SREBF1 SLC6A19 UGT1A1 ADIPOQ ATG9A IGFBP2 ACSL4 ATG14 SIRT1 ATG12 F7 IL1A CCNE1 DDIT3 IL1B MAP1B LTA PPARA IL6ST TP53 SQSTM1 CEBPA BECN1 SERPINC1 STC1 PTGS2 ADIPOR2 RELA GNAI2 SOCS3 NUAK2 RXRA C7 CNR1 ADIPONECTIN NPY SPP1 COX2 HMOX1 CCL2 SREBP1 A2M JUN TGFB1 VCAM1 ANGPT1 STAT1 CAV1 INSR SLC10A3 SOD2 MTOR P53 C…
carbohydrate transport	1.0715e-11	2.4386e-10	32/2106 1.5%	62/14227 0.4%	SLC5A11 SLC2A1 SLC2A2 SLC2A3 SLC5A1 SLC2A4 SLC5A2 SLC2A5 SLC2A6 PRKAG3 SLC5A4 SLC2A7 INS SLC2A8 SLC17A5 AKT1 LBP SLC2A14 EDN1 SLC37A2 SLC35A3 G6PC SLC2A11 SORT1 SLC2A10 SLC35C1 SLC2A12 PLA2 SLC2A9 ETA GLUT4 PPARD
response to inorganic substance	1.1358e-11	2.5741e-10	78/2106 3.7%	246/14227 1.7%	CDKN1A SERPINA1 EPO PDCD6 SERPINE1 PTEN TNC CPX SLC6A1 SLC6A3 ACTB P21 SLC8A1 MT2A CASP8 CCND1 BSG PRKACA C-JUN ATP7A FGB BCL-XL GPX3 IGFBP2 SLC11A2 JNK1 JNK2 PRKCA FOS F3 IL1A DDIT3 MTF1 MAP1B CAT PXDN TXNIP PPP1R15B PEF1 PXN SLC1A3 ITPR3 PTGS2 RELA MAPK9 CCNB1 MAPK8 RXRA PRDX1 PLCG2 PTK2B COX2 HMOX1 COX1 A2M GRIA3 JUN SYT1 PLEKHA1 STAT1 C-FOS CAV1 INSR SOD2 SOD3 PRDX6 COL1A1 GNAO1 FOSL1 P2RX7 G…
hemostasis	1.1991e-11	2.7064e-10	46/2106 2.1%	112/14227 0.7%	SERPINA1 STXBP3 SERPINC1 PROS1 PLAT PLG PIK3CB NLK TFPI GNA13 THBD PI3K PLAU C9 HNF4A P2RY1 P2RY12 FGB F10 VWF SERPIND1 IL10RB IFNGR1 IL10RA F12 PABPC4 HGF IFNGR2 F2R PLAUR RAB27A F2 F3 FLI1 F5 F7 F8 IL6 F9 ADORA2A GNAQ P2RX1 PI SERPING1 F13B KLKB1
negative regulation of developmental process	1.3096e-11	2.9436e-10	89/2106 4.2%	297/14227 2.0%	NRP1 CNTF SERPINE1 XYLT1 FASLG TNF AMOT CCND1 ARHGDIA CTLA4 ITGAV SOX9 EPHB2 HOXA5 YWHAH CXADR IL4R HGF ADIPOQ PLA2 RC3H1 VASH1 DICER1 F2 SIRT1 TGFBR1 EREG ZEB1 P38 ULK1 PPARA TP53 TRIB2 ERK IKBA FOXG1 SEMA3A RNF6 FOXO4 ADRB2 PTHLH C7 ADIPONECTIN P2RY2 SPP1 PTK2B MAPK1 CCL2 NPHP3 SKIL SOCS5 SPEN STAT5A ABCA1 NGFR STAT5B TCF7L2 CREBBP ZFHX3 JAG1 TGFB1 ANGPT2 SMAD3 BDNF SMURF1 CAV1 LIF NR1H3 IGF1 H…
regulation of metal ion transport	1.347e-11	3.0152e-10	40/2106 1.8%	90/14227 0.6%	STK39 HTR2A ADRB2 PTGS2 PKD2 SLC8A1 HK2 GNAI2 GJA1 AKT2 PLCG2 ADORA1 COX2 AKT1 BDKRB1 NOS1 MAGI1 TGFB1 HOMER1 DMPK CAV1 F2R PLA2 F2 GNAO1 P2RX7 GRIN3B P2RX5 ETA P2RX4 ADORA2A P2RX3 STIM2 P2RX2 SESTD1 NEDD4 P2RX1 BCL2 CTNNB1 CALM1
regulation of cellular carbohydrate metabolic process	1.5762e-11	3.5139e-10	26/2106 1.2%	44/14227 0.3%	PFKFB2 GSK3A DYRK2 IRS1 PRKAG1 PRKAG2 IRS2 ADRA1B ARPP19 HIF1A INS PPP1CB ADIPONECTIN AKT2 GRB10 AKT1 PGAM1 INSR ADIPOQ ARNT IGF1 MTOR GCK MLXIPL IFNG LEP
anatomical structure formation involved in morphogenesis	1.6265e-11	3.6114e-10	106/2106 5.0%	379/14227 2.6%	ATF2 UBP1 FGF2 PKACA ELK3 SALL1 PLAU CFL1 LEPR PRKACA C-JUN SLC12A6 MAP3K7 ACVR1 DYRK1B TSC2 TSC1 FRS2 DICER1 EREG ARA COL4A1 TBPL1 ULK1 ROR1 TP53 EPHA2 CUL3 GATA6 NLK BCL2L11 PLXNA2 HMOX1 SKIL TFAP2A SMAD2 NUS1 SMAD1 JUN TGFB2 EGR2 SMAD4 JAG1 POU2F1 SMAD3 UBE2B FZD6 PTK2 COL1A1 PTPRB ETA CDK5 SP1 SP3 GRB2 NOX1 FGFR1 NRP1 BMPR2 CXCL8 B4GALT1 CITED2 PTEN ADM CASP8 NOS1 ATP7A NEO1 NKX3-1 VAV3 EDN1 …
macromolecule metabolic process	2.0913e-11	4.6246e-10	724/2106 34.3%	4024/14227 28.2%	ATF2 GMFB PGAP2 H2-BF TESK2 XYLT1 RBPJ LIPA PKACA DCAF7 DCAF6 MYLK PCMT1 TBK1 LSM11 PPP4R2 PRKACG AKT2 PSMD2 AKT3 AKT1 PRKACA PRKACB PRKCG DDX17 MED1 MBNL1 MBNL2 CSNK2A1 PRKCB PRKCE GLCE PRKCD REV1 PRKCA FRS2 DICER1 WDR82 PRKD3 DDIT3 UQCRC1 TBPL1 SERPING1 YME1L1 MPPE1 UQCRC2 MTMR3 CFH ANAPC16 CFI 1121 GATA6 PRKCZ GNS HIF1A C2 C3 ADAMTS15 C4 C6 C7 C9 ST3GAL6 CHST14 RREB1 EDEM3 B3GALNT2 ABCA1 NGFR …
coagulation	2.1852e-11	4.7933e-10	44/2106 2.0%	106/14227 0.7%	SERPINA1 STXBP3 SERPINC1 PROS1 PLAT PLG PIK3CB TFPI GNA13 THBD PI3K PLAU C9 HNF4A P2RY1 P2RY12 FGB F10 VWF SERPIND1 IL10RB IFNGR1 IL10RA F12 PABPC4 HGF IFNGR2 F2R PLAUR RAB27A F2 F3 F5 F7 F8 IL6 F9 ADORA2A GNAQ P2RX1 PI SERPING1 F13B KLKB1
blood coagulation	2.1852e-11	4.7933e-10	44/2106 2.0%	106/14227 0.7%	SERPINA1 STXBP3 SERPINC1 PROS1 PLAT PLG PIK3CB TFPI GNA13 THBD PI3K PLAU C9 HNF4A P2RY1 P2RY12 FGB F10 VWF SERPIND1 IL10RB IFNGR1 IL10RA F12 PABPC4 HGF IFNGR2 F2R PLAUR RAB27A F2 F3 F5 F7 F8 IL6 F9 ADORA2A GNAQ P2RX1 PI SERPING1 F13B KLKB1
negative regulation of transport	2.2107e-11	4.8299e-10	59/2106 2.8%	166/14227 1.1%	GSK3A YWHAB IRS1 PTEN IRS2 HTR2A PKD2 TNF HK2 GRM7 AKT2 GRB10 ADORA1 AKT1 ITGAV RAC1 NOS1 PRKACA IL10 EDN1 ADIPOQ PRKCA NRG1 LATS1 STIM2 IL1B ARF6 IKBA STXBP3 TXN ADRB2 PTGS2 AKAP1 GNAI2 INS CNR1 ADIPONECTIN P2RY1 COX3 G3BP2 COX2 HMOX1 COX1 TGFB1 INSR LIF NR1H3 PTPN11 NFKB1 NFKBIA GNAO1 CDK5 NEDD4 BCL2 NF1 GOPC NFKBIE CALM1 NFKBIB
cellular response to insulin stimulus	2.3254e-11	5.0603e-10	36/2106 1.7%	77/14227 0.5%	GSK3A IRS1 SHC1 PIK3R3 IRS2 FOXO4 PIK3R1 VLDLR HDAC9 ADP IGF1R AKAP1 SLC2A8 CCND2 RXRA AKT2 GRB10 EIF4EBP1 AKT1 SH2B2 PDK1 IGFBP1 UBE2B GOT1 STAT1 PDPK1 INSR GAB1 PLA2 KAT2B GPAM DLC1 GRB2 4E-BP1 PHIP RHOQ
regulation of fatty acid oxidation	2.417e-11	5.2389e-10	23/2106 1.0%	36/14227 0.2%	MO25 PRKAB2 PRKAA1 CPT1A PRKAA2 STRADA IRS1 STRADB PRKAG1 PRKAG2 IRS2 PRKAB1 ACACB LKB1 PRKAG3 MTOR ACC2 STK11 CNR1 AKT2 AKT1 AMPKA1 PPARA
aging	2.6173e-11	5.6505e-10	55/2106 2.6%	150/14227 1.0%	CDKN1A EPO SERPINE1 PTEN ADM HTR2A ADRA1A SLC6A3 P21 LOXL2 CASP7 TIMP3 PRKACA C-JUN HRAS MAP2K1 MORC3 PRKCD IGFBP2 PRKCA FOS F3 SIRT1 TGFBR1 DDIT3 IL1B TP53 DLD C1QB AGER RELA SOCS2 SOCS3 SRR NRAS RXRA CNR1 P2RY2 P2RY1 COX3 COX1 JUN TGFB1 VCAM1 NOS2 TGFB3 C-FOS SOD2 P53 GNAO1 RPS6KB1 BCL2 GRB2 KRAS HCN2
regulation of homeostatic process	2.8026e-11	6.0267e-10	51/2106 2.4%	134/14227 0.9%	HTR2A PKD2 ETS1 TNF CDH2 MYC BDKRB1 NOS1 HOXA5 F2R PLA2 ARNT F2 ADAM17 IFNG LCK IL1B SLC22A5 SRC FOXO3 ACVR1B PTGS2 HIF1A TNKS2 CNR1 SPP1 COX2 STAT5A STAT5B TGFB1 CAV1 EIF2AK3 IL2 VEGFA SMAD7 P2RX7 GCLC KITLG P2RX5 ETA P2RX4 MAFB CDK6 P2RX3 GPAM P2RX2 BCL2 NF1 GCLM CALM1 SMAP1
regulation of defense response	2.9325e-11	6.2813e-10	59/2106 2.8%	167/14227 1.1%	SERPINE1 TNF TBK1 ADORA1 IL12B IL12A LBP PRKACA JAK2 IL10 GPX2 HGF ADIPOQ PLA2 PRKCA TNFRSF1B TNFRSF1A EREG ADORA2A CD8B ADORA2B IL1B TLR9 SERPING1 PDE5A MASP1 IL6ST IKBA SERPINC1 ADRB2 PTGS2 AGER RELA INS C3 RNF135 SBNO2 NT5E C6 IRAK1 CNR1 ADIPONECTIN COX2 A2M STAT5A STAT5B F12 AP2B1 SELE IL2 TNFR1 NFKBIA ITCH IL6 ETA BCL6 CD28 POLR3G KLKB1
response to corticosteroid stimulus	3.3962e-11	7.246e-10	45/2106 2.1%	111/14227 0.7%	C1QB CEBPA CDKN1A SERPINE1 GRIK4 PLAT ADM PTGS2 TNF P21 SOCS3 RXRA CCND1 ADIPONECTIN COX3 COX2 CCL2 COX1 PRKACA A2M IL6R IL10 MAP2K1 TGFB1 UGT1A1 GOT1 C-FOS GPX3 CAV1 HGF INSR ADIPOQ IGFBP2 PRKCA FOS NGF COL1A1 FOSL1 IL6 RPS6KB1 CCNE1 IL1B BCL2 ALPL KRAS
regulation of vascular endothelial growth factor production	3.4781e-11	7.3919e-10	15/2106 0.7%	17/14227 0.1%	HGF ARNT PTGS2 HIF1A C5R1 C3 IL1A IL6 ADORA2B IL1B C3AR1 COX2 CCL2 IL6ST NOX1
negative regulation of cell differentiation	3.5064e-11	7.4232e-10	76/2106 3.6%	242/14227 1.7%	NRP1 CNTF XYLT1 TNF CCND1 ARHGDIA CTLA4 ITGAV SOX9 EPHB2 HOXA5 YWHAH IL4R HGF ADIPOQ PLA2 RC3H1 DICER1 F2 SIRT1 TGFBR1 EREG ZEB1 P38 ULK1 PPARA TP53 TRIB2 ERK IKBA FOXG1 SEMA3A RNF6 FOXO4 PTHLH ADIPONECTIN SPP1 MAPK1 NPHP3 SKIL SOCS5 SPEN STAT5A ABCA1 NGFR STAT5B TCF7L2 CREBBP ZFHX3 JAG1 TGFB1 SMAD3 BDNF CAV1 LIF NR1H3 IGF1 HOOK3 GS SOD2 PTK2 P53 MIB1 SMAD7 NFKBIA IL4 REST IL6 MAFB CDK6 BCL6 APC …
negative regulation of phosphorus metabolic process	3.7972e-11	7.977e-10	31/2106 1.4%	61/14227 0.4%	ERRFI1 CDKN1A CDKN1B YWHAB PTEN FAM129A PRKCZ P21 AKAP1 PPP2CA CCNB1 SOCS1 ATXN1 BDKRB2 BDKRB1 PRKACA C-JUN MAGI1 JUN TGFB1 SMAD3 UBE2B CAV1 IGFBP3 INSR PRKCD PRKCA IL2 SMAD7 MLXIPL DLC1
negative regulation of phosphate metabolic process	3.7972e-11	7.977e-10	31/2106 1.4%	61/14227 0.4%	ERRFI1 CDKN1A CDKN1B YWHAB PTEN FAM129A PRKCZ P21 AKAP1 PPP2CA CCNB1 SOCS1 ATXN1 BDKRB2 BDKRB1 PRKACA C-JUN MAGI1 JUN TGFB1 SMAD3 UBE2B CAV1 IGFBP3 INSR PRKCD PRKCA IL2 SMAD7 MLXIPL DLC1
regulation of membrane potential	3.8645e-11	8.0873e-10	51/2106 2.4%	135/14227 0.9%	CNTF NAB1 GRIK3 GRIK2 ADRA1A HK2 PPP3CA ADORA1 C-JUN SBF2 EDN1 BCL-XL ADIPOQ TSC1 ADORA2A SCN8A NDUFS1 DLD PPARD SLC1A6 PRKCZ GRIN2A ATXN1 CNR1 ADIPONECTIN NTF3 BAK1 JUN EGR2 TGFB1 DMPK BNIP3 CAV1 GRIN2C SOD2 GRIN2B QKI GRIN1 P2RX7 P2RX4 GLRB P2RX3 CDK5 GNAQ P2RX1 BCL2 NF1 PMP22 BAX HCN2 BCL2L1
response to glucocorticoid stimulus	4.3017e-11	8.968e-10	43/2106 2.0%	104/14227 0.7%	C1QB CEBPA CDKN1A SERPINE1 PLAT ADM PTGS2 TNF P21 SOCS3 RXRA CCND1 ADIPONECTIN COX3 COX2 CCL2 COX1 PRKACA A2M IL6R IL10 MAP2K1 TGFB1 UGT1A1 GOT1 C-FOS GPX3 CAV1 HGF INSR ADIPOQ IGFBP2 PRKCA FOS NGF FOSL1 IL6 RPS6KB1 CCNE1 IL1B BCL2 ALPL KRAS
protein heterooligomerization	4.4127e-11	9.1643e-10	30/2106 1.4%	58/14227 0.4%	CNTF PRKAA2 STXBP3 YWHAB IRS1 PRKAG1 ITPR3 IDE PRKCZ UQCRH IGF1R CASP8 CDH2 FADD HRAS SKIL MAP2K1 INSR TSC2 TSC1 PRKAB1 TNFRSF1A TNFR1 P2RX6 GLRB P2RX1 CTNNB1 GRB2 BIRC2 BIRC3
response to organic nitrogen	4.5444e-11	9.402e-10	37/2106 1.7%	82/14227 0.5%	CDKN1A BTG2 PRKAA2 IKK1 SLC6A1 ADRA1B PTGS2 P21 RELA PPP3CA GRIN2A CCND1 DPYSL2 CFL1 COX3 PTK2B COX2 TIMP3 CCL2 COX1 SMAD1 CHUK HMGCS1 BCL-XL MMP3 MTOR GNAO1 IL1A RPS6KB1 ADORA2A CCNE1 DDIT3 IL1B CCNG1 CYP2E1 BIRC2 BCL2L1
regulation of protein localization	5.8262e-11	1.2008e-09	61/2106 2.8%	178/14227 1.2%	GSK3B YWHAB TNF PKACA PANX1 CDH2 ARHGDIA AKT1 PRKACA JAK2 PDK1 IL10 BORA PDPK1 HGF IL13 PLA2 SIRT1 TGFBR1 UHMK1 LATS1 IL1A ADORA2A IFNG IL1B TRAF6 TLR9 RHOQ IKBA TXN PIK3R1 PRKCZ AKAP1 INS CCNB1 PRDX1 G3BP2 TCF7L2 TGFB2 SMAD4 TGFB1 SMAD3 TGFB3 VEGFC PTPN11 GS IL2 NFKBIA P2RX7 IL6 FAP GPAM CDK5 APC GNAQ BCL2 NF1 TCF4 GOPC NFKBIE NFKBIB
monosaccharide transport	6.1105e-11	1.2547e-09	20/2106 0.9%	29/14227 0.2%	EDN1 G6PC SORT1 SLC2A10 PLA2 SLC2A1 SLC2A2 SLC2A3 SLC5A1 SLC2A4 SLC2A5 PRKAG3 INS SLC2A8 SLC2A9 ETA SLC17A5 AKT1 GLUT4 PPARD
cellular component organization	6.4454e-11	1.3185e-09	488/2106 23.1%	2567/14227 18.0%	ITSN2 ATF2 CYFIP1 CNTF ZFYVE9 TESK2 RBPJ LIPA EPS8 GJA1 ALCAM AKT1 PRKACA C-JUN MED1 MBNL1 CXADR PRKCB PRKCA DICER1 ATG14 PRKAB1 ATG12 EML4 BIN3 WDR82 PARD3 MAP1B TBPL1 HPRT1 ANAPC16 SAR1B SHMT1 PDGFB SKA3 PRKCZ HIF1A BLOC1S2 C9 EPB41L2 MYO6 HMOX1 PIP5K1C ABCA1 NGFR JUN CREBBP H3F3B PLK1 EIF2AK3 INO80 COL1A1 GRIN3B GRIN3A EHD4 NOX1 EZH1 FERMT2 EZH2 CDC42SE2 ELK NCAPG2 SETD7 PRKAG1 ADM CTCF SLC6A1…
positive regulation of MAP kinase activity	6.6375e-11	1.3528e-09	44/2106 2.0%	109/14227 0.7%	PRKAA1 SHC1 PDGFB TGFA HTR2A PIK3CB TNF FGF2 GRM1 FGD4 PAK1 GRM4 PI3K PTK2B RIPK1 MAP3K7 MAP3K4 MAP3K5 MAP2K6 MAP3K2 MAP2K1 EDN1 MAP3K1 TGFB1 TGFB3 HGF INSR PLA2 FRS2 TRAF2 PTPN11 C5R1 P2RX7 KITLG ZEB2 MDFIC ADORA2B IL1B TRAF6 MADD TLR9 AMPKA1 KRAS MAP3K11
regulation of insulin receptor signaling pathway	9.2926e-11	1.8869e-09	17/2106 0.8%	22/14227 0.1%	PTPN1 GSK3A IRS1 PRKCD TSC2 PRKCA PRKCZ RELA PTPRF INS SOCS3 PTPRE SOCS1 IL1B GRB10 SIK2 PRKACA
regulation of cell development	1.1385e-10	2.3015e-09	77/2106 3.6%	252/14227 1.7%	NRP1 CNTF BTG1 B4GALT1 EPO PTEN XYLT1 SIX1 FGF2 PTPRF CDH4 SIPA1L1 CCND2 CDH2 DPYSL2 ARHGDIA NPTN DNMT3B TIMP2 AKT1 SOX9 EPHB2 YWHAG YWHAH EDN1 IGFBP3 F2 NGF TIAM1 IFNG MAP1B ULK1 MAPT TP53 ERK FOXG1 SEMA3A RNF6 HDAC9 TTL RELA INS CNR1 KATNA1 P2RY2 NTF3 SPP1 DISC1 PDLIM5 SKIL SMAD2 NGFR SMAD1 ZFHX3 TGFB2 SMAD4 TGFB1 SMAD3 EYA1 BDNF TGFB3 NTRK3 LIMK1 VEGFC HOOK3 PTK2 P53 MIB1 SMAD7 CCDC88A BMP2 RE…
activation of immune response	1.1419e-10	2.3015e-09	41/2106 1.9%	99/14227 0.6%	C1QB C1QA IKBA C1S CFH C1R CFI H2-BF ADN CLU RELA C2 C3 C4 C8G C6 TBK1 C7 IRAK1 C9 PLCG2 C3AR1 MAPK1 FYN IKBKG MAP3K7 SH2B2 CR2 CR1 PLEKHA1 PRKCB NFKBIA ZAP70 P38 TRAF6 SERPING1 MASP2 MCP C1QG MASP1 ERK
negative regulation of gene expression	1.183e-10	2.3756e-09	138/2106 6.5%	553/14227 3.8%	NDUFA13 UBP1 ARID4A PRDM1 RBPJ TNF FGF2 ELK3 SALL1 CFL1 EPC1 SOX9 BNIP3L MEF2C ZNF281 DICER1 FOXP4 RUNX2 EREG HIC2 TBL1XR1 TXNIP TP53 DNMT1 FOXG1 GLIS3 TXN PHB FOXO3 MTDH SBNO2 CCNB1 HMBOX1 ATXN1 ERI1 NACC2 HIVEP1 ZBTB7A HOXC8 SKIL HEXIM1 ZBTB18 SMAD2 EGR1 SMAD1 DR1 ZFHX3 SMAD4 TGFB1 CBX5 POU2F1 SMAD3 UBE2B CBX4 ZBTB14 CAV1 CBX2 INSR SMARCA2 NFKB1 NR2F6 SMARCA4 SMAD7 MLXIPL BMP2 GCLC BCL6 SP3 BHL…
cellular homeostasis	1.2017e-10	2.4042e-09	122/2106 5.7%	471/14227 3.3%	APP CNTF NAB1 SLC8A1 MT2A PI3K MYC FTH1 C3AR1 ADORA1 PRKACA C-JUN SBF2 SLC39A4 SLC30A7 F2R ADIPOQ PRKCA TSC1 PDIA6 PDIA5 TMX4 TMX3 STIM2 DDIT3 SCN8A IL6ST FTL ITPR1 STC1 ITPR3 TXN SLC1A6 PRKCZ KNG1 MTM1 GRIN2A ATXN1 C7 ADIPONECTIN PRDX1 PLCG2 MCL1 JUN EGR2 TGFB1 DMPK CAV1 GRIN2C GRIN2B PRDX6 DNAJC16 QKI IL2 GCLC ETA CDK5 GNAQ MAFG GNB1 BCL2 NF1 NOX1 BCL2L1 GRIK3 FASLG ADM HTR2A GRIK2 PIK3CB PKD2 …
activation of plasma proteins involved in acute inflammatory response	1.2663e-10	2.5223e-09	24/2106 1.1%	41/14227 0.2%	C1QB C1QA CR2 CR1 C1S CFH C1R CFI H2-BF ADN CLU F3 C2 C3 C4 C8G C6 C7 C9 SERPING1 MASP2 MCP C1QG MASP1
regulation of anti-apoptosis	1.2699e-10	2.5223e-09	25/2106 1.1%	44/14227 0.3%	PRKAA1 CDKN1A BTG2 PIK3R2 ADM P21 IGF1R PTK2B HMOX1 RIPK1 IL6R SMAD1 ANGPT1 BCL-XL CAV1 HGF LIFR SIRT1 SMAD7 IL6 CD28 CTNNB1 AMPKA1 IL6ST BCL2L1
tissue morphogenesis	1.3475e-10	2.6667e-09	82/2106 3.8%	276/14227 1.9%	ATF2 NRP1 ERRFI1 RARG BMPR2 CSF1 CTNND1 TNC SIX1 ADM FGF2 PKACA IGF1R FOXQ1 GJA1 SALL1 CASP8 MYC CFL1 SOX9 PRKACA BTRC ATP7A MAP3K7 HOXA5 NKX3-1 IL10 ACVR1 MED1 EDN1 CHUK APAF1 NCOA3 SHROOM3 TSC2 TSC1 FRS2 TGFBR2 ARA TGFBR3 ZEB2 TRAF6 VCL EPHA2 SEMA3A PDGFB IKK1 GNA13 SOCS3 RXRA EGLN1 SPEN STAT5A TFAP2A SMAD2 NGFR SMAD1 TGFB2 SMAD4 JAG1 TGFB1 SMAD3 EYA1 TXNRD1 FZD6 VEGFC IGF1 DAG KLF4 VEGFA MIB1 …
protein amino acid autophosphorylation	1.4108e-10	2.7819e-09	36/2106 1.7%	81/14227 0.5%	CAMK2B ACVR1B NLK PKACA IGF1R CAMKK2 PAK1 MAPK7 IRAK1 AKT1 RIPK1 FYN PRKACA JAK2 MAP3K3 MAP3K1 CDKL5 NTRK3 INSR EIF2AK3 DYRK1A LMTK2 EIF2S1 PTK2 MTOR TGFBR1 UHMK1 ERN1 ZAP70 FER CDK5 CAMK2 ULK1 TNIK MAP3K11 MAP3K12
regulation of cellular component size	1.5216e-10	2.9895e-09	84/2106 3.9%	286/14227 2.0%	NRP1 CYFIP1 APP CNTF CDKN1A RARG NDUFA13 BTG1 CDKN1B BMPR2 ADRA1B ARHGAP5 FGF2 CARF ADP P21 AMOT CDH4 HNF4A CFL1 NCK2 AKT1 BDKRB1 NCK1 IGFBP1 EDN1 ADAM10 TSC2 TSC1 NRG1 NGF TGFBR1 LATS1 TGFBR3 ADAM17 CREB1 BIN3 NME6 MAP1B NDUFS3 ULK1 MAPT TP53 ARF6 HBEGF PFN2 SGMS1 DCUN1D3 SEMA3A PDGFB RNF6 ACVR1B ADIPOR1 ADIPOR2 INS PPP2CA CREB SERTAD2 SPP1 PTK2B APBB2 MAP2K5 SOCS5 TGFB2 SMAD4 MAP3K1 TGFB1 SMAD3…
negative regulation of phosphorylation	1.5666e-10	3.0669e-09	29/2106 1.3%	57/14227 0.4%	ERRFI1 CDKN1A CDKN1B PTEN FAM129A PRKCZ P21 PPP2CA CCNB1 SOCS1 ATXN1 BDKRB2 BDKRB1 PRKACA C-JUN MAGI1 JUN TGFB1 SMAD3 UBE2B CAV1 IGFBP3 INSR PRKCD PRKCA IL2 SMAD7 MLXIPL DLC1
negative regulation of transcription, DNA-dependent	1.705e-10	3.3259e-09	107/2106 5.0%	398/14227 2.7%	NDUFA13 ARID4A PRDM1 RBPJ TNF FGF2 SALL1 CFL1 EPC1 SOX9 MEF2C ZNF281 FOXP4 HIC2 TBL1XR1 TXNIP TP53 DNMT1 FOXG1 GLIS3 TXN FOXO3 MTDH SBNO2 HMBOX1 HIVEP1 ZBTB7A HOXC8 SKIL HEXIM1 ZBTB18 SMAD2 EGR1 DR1 ZFHX3 SMAD4 TGFB1 CBX5 POU2F1 SMAD3 UBE2B CBX4 ZBTB14 CAV1 CBX2 SMARCA2 NFKB1 NR2F6 SMARCA4 SMAD7 MLXIPL BMP2 BCL6 BHLHE40 SNAI2 MDM4 TCF4 BAP1 KDM5B RARG CDKN1B CITED2 CTCF ADP P21 MECP2 SIN3B MLX DN…
negative regulation of cell communication	1.9217e-10	3.7354e-09	94/2106 4.4%	335/14227 2.3%	ERRFI1 GSK3A IRS1 CTNND1 PTEN GRIK3 SNX13 TNFAIP3 OTUD7B CBLB HTR2A GRIK2 SLC6A1 ADRA1A PTPRF IGF1R CYP26B1 CCND1 PEG10 GRB10 ADORA1 AKT1 PRKACA NKX3-1 MAGI1 ACVR1 CISH IGFBP3 PRKCD ADIPOQ TSC2 PRKCA TSC1 SIRT1 LATS1 ELF1 CDC34 IL1B CLIP4 TLR9 IL6ST TRIB1 TP53 RGS17 IKBA CUL3 GNAI3 ADRB2 NLK PTGS2 PRKCZ RELA GNAI2 PPP2CA SOCS2 SOCS3 SOCS1 ATXN1 ADIPONECTIN COX2 SOCS6 SKIL SCAI SOCS5 BRAP NGFR PTP…
response to bacterium	2.0421e-10	3.9553e-09	74/2106 3.5%	241/14227 1.6%	SERPINA1 EPO SERPINE1 FASLG ADM VLDLR TNF THBD TBK1 CASP8 BDKRB1 IL12A CTSG LBP C-JUN IL6R CAMP TIMP4 IL10 GPX2 CHUK UGT1A1 HGF ABCC5 F2R PLA2 FOS NGF F3 TNFRSF1A IL1A ADAM17 P38 IFNG IL1B LTA TLR9 PELI1 BPI PDE5A TRIB1 EPHA3 ERK FXR IKBA IKK1 PTGS2 RELA SOCS3 SRR SOCS1 C7 IRAK1 CNR1 PLCG2 COX2 MAPK1 CCL2 MAPK3 STAT5B JUN NOS2 STAT1 C-FOS IL10RA SELE C5R1 TNFR1 NFKBIA P2RX7 IL6 RPS6KB1 PI ALPL
cellular component movement	2.1137e-10	4.0795e-09	123/2106 5.8%	480/14227 3.3%	ATF2 APP PLAT ETS1 TNF FGF2 ACTB AMOT GJA1 CDH4 ALCAM CDH2 ARHGDIA CFL1 AKT1 IL12B IL12A PRKACA EPHB2 IL6R TNS3 HOXA5 ACVR1 MAP2K1 EPHA7 HGF PLA2 PRKCA ARA ADAM17 ULK1 VCL ERK IGSF8 SH2B FOXG1 CUL3 PDGFB TXN PLXNA2 COX2 NGFR TGFB2 EGR2 TGFB1 VCAM1 BDNF SIAH1 IGF1 ARPC5 SELE PTK2 CCDC88A IL6 COL5A1 CDK5 JMY NOX1 ITGB1 NRP1 BTG1 CXCL8 B4GALT1 ELK USP33 PTEN SIX1 LAMC1 SIX4 NCK2 RAC1 LBP JAK2 NCK1 I…
nuclear import	2.1593e-10	4.1528e-09	36/2106 1.7%	82/14227 0.5%	RERE NDUFA13 IKBA ZFYVE9 PPP1R10 CBLB PRICKLE1 TNF FGF2 IPO7 PPP3CA TPR KPNA6 AKT1 MAPK1 KPNA4 JAK2 TNPO1 KPNA2 C-JUN KPNA3 HTATIP2 JUN TGFB2 TGFB1 F2R TSC2 F2 P53 NFKBIA BCL6 P38 IFNG TXNIP TP53 ERK
posttranscriptional regulation of gene expression	2.2263e-10	4.2666e-09	75/2106 3.5%	246/14227 1.7%	ATF2 APP NDUFA13 FMR1 PTEN YBX1 TNF CARF SYNCRIP NCK2 AKT1 NOS1 P70S6KB PRKACA NCK1 EIF5B MORC3 COG7 USP3 HGF PRKCD COG3 PRKCA TSC1 DICER1 TNFRSF1B UHMK1 IMPACT P38 EIF4E2 ERK PPP1R15B STX12 EIF5A2 FAM129A NAPG ZFP36L2 ZFP36L1 FXR1 ATXN2 MKNK2 EIF4EBP1 IGF2BP1 PTK2B MAPK1 PAIP2 EIF4E PAIP1 SMAD2 SMAD1 SMAD3 NOS2 UBE2B HUR EIF2AK3 GATC EIF2S1 MTOR QKI VEGFA SMAD7 TNRC6C IL6 RPS6KB1 GNAQ BCL2 CD28 …
negative regulation of RNA metabolic process	2.3478e-10	4.4839e-09	108/2106 5.1%	405/14227 2.8%	NDUFA13 ARID4A PRDM1 RBPJ TNF FGF2 SALL1 AKT2 CFL1 EPC1 SOX9 MEF2C ZNF281 FOXP4 HIC2 TBL1XR1 TXNIP TP53 DNMT1 FOXG1 GLIS3 TXN FOXO3 MTDH SBNO2 HMBOX1 HIVEP1 ZBTB7A HOXC8 SKIL HEXIM1 ZBTB18 SMAD2 EGR1 DR1 ZFHX3 SMAD4 TGFB1 CBX5 POU2F1 SMAD3 UBE2B CBX4 ZBTB14 CAV1 CBX2 SMARCA2 NFKB1 NR2F6 SMARCA4 SMAD7 MLXIPL BMP2 BCL6 BHLHE40 SNAI2 MDM4 TCF4 BAP1 KDM5B RARG CDKN1B CITED2 CTCF ADP P21 MECP2 SIN3B M…
neurogenesis	2.5278e-10	4.8107e-09	154/2106 7.3%	643/14227 4.5%	ATF2 CYFIP1 APP CNTF RAB3A EPO NAB1 XYLT1 RBPJ CLU FGF2 CELSR3 ACTB IGF1R GJA1 CDH4 ALCAM CCND2 GNAT2 CDH2 DPYSL2 ARHGDIA AKT1 SOX9 GNAT1 PRKACA EPHB2 MAP2K1 EPHA7 HGF SLC11A2 PRKCA LIFR ACSL4 FRS2 UHMK1 TIAM1 PARD3 MAP1B ULK1 ROR1 TP53 EPHA2 ERK FOXG1 NTM SLC1A3 AGER GRIN2A CREB MYO6 PSAP PIP5K1C HOXC8 SKIL NGFR SMAD1 TGFB2 EGR2 SMAD4 JAG1 TGFB1 BDNF SIAH1 LIF IGF1 HOOK3 PTK2 NR2F6 GNAO1 CCDC88A…
negative regulation of protein amino acid phosphorylation	2.5404e-10	4.818e-09	24/2106 1.1%	42/14227 0.2%	MAGI1 ERRFI1 JUN TGFB1 SMAD3 UBE2B CAV1 IGFBP3 INSR PRKCD PTEN FAM129A PRKCA PRKCZ IL2 SMAD7 PPP2CA MLXIPL CCNB1 SOCS1 BDKRB2 BDKRB1 PRKACA C-JUN
protein import into nucleus	2.8261e-10	5.3413e-09	35/2106 1.6%	79/14227 0.5%	RERE NDUFA13 IKBA ZFYVE9 PPP1R10 CBLB PRICKLE1 TNF FGF2 IPO7 PPP3CA TPR KPNA6 AKT1 MAPK1 KPNA4 JAK2 TNPO1 KPNA2 C-JUN KPNA3 JUN TGFB2 TGFB1 F2R TSC2 F2 P53 NFKBIA BCL6 P38 IFNG TXNIP TP53 ERK
hexose transport	2.8784e-10	5.4026e-09	19/2106 0.9%	28/14227 0.1%	EDN1 G6PC SORT1 SLC2A10 PLA2 SLC2A1 SLC2A2 SLC2A3 SLC5A1 SLC2A4 SLC2A5 PRKAG3 INS SLC2A8 SLC2A9 ETA AKT1 GLUT4 PPARD
glucose transport	2.8784e-10	5.4026e-09	19/2106 0.9%	28/14227 0.1%	EDN1 G6PC SORT1 SLC2A10 PLA2 SLC2A1 SLC2A2 SLC2A3 SLC5A1 SLC2A4 SLC2A5 PRKAG3 INS SLC2A8 SLC2A9 ETA AKT1 GLUT4 PPARD
response to oxidative stress	3.155e-10	5.9016e-09	62/2106 2.9%	189/14227 1.3%	BTG1 SRXN1 NDUFA12 EPO SERPINE1 CLU SLC8A1 PRKACA JAK2 C-JUN ATP7A MAP2K1 G6PD GPX2 CHUK BCL-XL GPX3 SLC11A2 ARNT PRKCA OXSR1 FOS F3 MMP14 NDUFS8 DDIT3 MTF1 CAT PXDN MADD TXNIP NDUFS2 PPP1R15B NDUFB4 PXN IKK1 PTGS2 HIF1A RELA PRDX1 COX3 PTK2B COX2 HMOX1 COX1 STX3 NQO1 TRAP1 JUN NDUFA6 PLEKHA1 STAT1 C-FOS SOD2 PRDX6 COL1A1 GNAO1 FOSL1 GCLC BCL2 GCLM BCL2L1
response to biotic stimulus	3.4823e-10	6.4916e-09	118/2106 5.6%	458/14227 3.2%	EPO SERPINE1 CLU TNF TBK1 CCND1 CFL1 CREB3L2 IL12A CHAC1 C-JUN IL6R BNIP3L HGF F2R PLA2 YOD1 ERN1 ADAM17 DDIT3 TRIB1 TP53 EPHA3 XPR1 ERK SOCS3 SOCS1 C7 IRAK1 PLCG2 COX2 EDEM3 IVNS1ABP HSPA8 STAT5B JUN TGFB1 SMAD3 EDEM1 EIF2AK3 SELE NFKBIA FOSL1 IL6 CDK6 BCL2 ALPL NFE2L2 CREBZF GSK3B HSP90AB1 SERPINA1 FASLG ADM VLDLR THBD CASP8 BDKRB1 CTSG LBP UBXN4 CAMP TIMP4 IL10 HSP90AA1 GPX2 CHUK UGT1A1 IFNGR1…
regulation of cellular catabolic process	3.8316e-10	7.1184e-09	74/2106 3.5%	244/14227 1.7%	GSK3A HSP90AB1 IRS1 EPO GDI2 RASGRF1 PRKAG1 TNC PRKAG2 IRS2 ADRA1B TNF PPP1CB SIPA1L1 AKT2 AKT1 TIMP3 TIMP1 AGFG1 TBC1D10B SH3D19 IL10 VAV3 MAP2K1 CPT1A RALBP1 RALGAPA1 RALGAPA2 PGAM1 ARNT TBC1D9 TSC2 TSC1 VAV1 TBC1D1 TBC1D20 IFNG IL1B ULK1 PPARA TRIB1 RAPGEF6 TRIB2 PAFAH1B1 BECN1 TBC1D19 RABGAP1 1121 ASAP3 AGAP2 AGAP1 ASAP2 HIF1A INS FGD4 CNR1 PTK2B N4BP1 TBC1D8B GIT2 INSR PLK1 IGF1 MTOR SMAD7 G…
positive regulation of protein modification process	3.9961e-10	7.3989e-09	72/2106 3.4%	235/14227 1.6%	CNTF BMPR2 EPO PRKAG2 UBE2D1 BMI1 TNF FGF2 CCND2 CCND1 AKT2 PSMD2 NPTN DNMT3B ADORA1 IL12A PRKACA JAK2 BTRC IL6R CAMP SKP1 PIAS3 HGF AKTIP ADIPOQ ARNT PRKCA F2 TGFBR1 LATS1 PSMA5 ADAM17 IFNG IL1B PELI1 IL6ST TP53 PSMD12 DNMT1 NU FAM129A CUL1 ACVR1B INS CCNB1 C6 ADIPONECTIN SMAD4 TGFB1 ANGPT1 TGFB3 SMURF1 CAV1 INSR PLK1 LIF VEGFC IGF1 MTOR IL2 P53 VEGFA SMAD7 P2RX7 IL4 BMP2 KITLG IL6 ETA DLC1 BCL2
regulation of myeloid cell differentiation	4.3142e-10	7.9608e-09	35/2106 1.6%	80/14227 0.5%	IKBA CSF1 FOXO3 ACVR1B ETS1 TNF HIF1A PURB GSA ADIPONECTIN C-JUN ZBTB7A HOXA5 SPEN STAT5A KLF10 STAT5B JUN JAG1 ADIPOQ LIF ARNT GS NFKBIA IL4 KITLG MAFB CDK6 APC LEP TRAF6 GNAS CTNNB1 C1QG SMAP1
generation of neurons	4.4738e-10	8.2276e-09	145/2106 6.8%	600/14227 4.2%	ATF2 CYFIP1 APP CNTF RAB3A EPO XYLT1 RBPJ CLU CELSR3 ACTB IGF1R GJA1 CDH4 ALCAM CCND2 GNAT2 CDH2 DPYSL2 ARHGDIA AKT1 GNAT1 PRKACA EPHB2 MAP2K1 EPHA7 HGF SLC11A2 PRKCA LIFR ACSL4 FRS2 UHMK1 TIAM1 PARD3 MAP1B ULK1 ROR1 TP53 EPHA2 ERK FOXG1 NTM SLC1A3 AGER CREB MYO6 PSAP PIP5K1C HOXC8 SKIL NGFR SMAD1 TGFB2 EGR2 SMAD4 JAG1 TGFB1 BDNF SIAH1 LIF HOOK3 PTK2 NR2F6 GNAO1 CCDC88A BMP2 IL6 GRIN3A SYNJ1 CDK5…
protein complex biogenesis	5.0461e-10	9.218e-09	128/2106 6.0%	512/14227 3.5%	CNTF ZFYVE9 IRS1 IGF1R GJA1 CDH2 SMARCAD1 KPNA3 SBF2 MAGI1 MED1 MAP2K1 CPT1A ADIPOQ TSC2 CYBA TSC1 PRKAB1 PRLR PARD3 TBPL1 KCNQ5 HPRT1 TP53 DGKH KMT2A STXBP3 SHMT1 PXN SLC1A1 ARL2 ITPR3 ADRB2 PRKCZ UQCRH CCNB1 IRAK1 ADIPONECTIN C9 NACC2 HMOX1 FADD SKIL SMAD2 SMAD1 CREBBP SMAD4 TGFB1 SMAD3 SYT1 CAV1 INSR EIF2AK3 FANCA PTK2 CDK5 ATG16L1 GRB2 MDM4 MCP MAP3K11 BAP1 YWHAB PRKAG1 GRIK2 LAMC1 IDE SLC6A1…
protein complex assembly	5.0461e-10	9.218e-09	128/2106 6.0%	512/14227 3.5%	CNTF ZFYVE9 IRS1 IGF1R GJA1 CDH2 SMARCAD1 KPNA3 SBF2 MAGI1 MED1 MAP2K1 CPT1A ADIPOQ TSC2 CYBA TSC1 PRKAB1 PRLR PARD3 TBPL1 KCNQ5 HPRT1 TP53 DGKH KMT2A STXBP3 SHMT1 PXN SLC1A1 ARL2 ITPR3 ADRB2 PRKCZ UQCRH CCNB1 IRAK1 ADIPONECTIN C9 NACC2 HMOX1 FADD SKIL SMAD2 SMAD1 CREBBP SMAD4 TGFB1 SMAD3 SYT1 CAV1 INSR EIF2AK3 FANCA PTK2 CDK5 ATG16L1 GRB2 MDM4 MCP MAP3K11 BAP1 YWHAB PRKAG1 GRIK2 LAMC1 IDE SLC6A1…
complement activation	5.0759e-10	9.2415e-09	23/2106 1.0%	40/14227 0.2%	C1QB C1QA CR2 CR1 C1S CFH C1R CFI H2-BF ADN CLU C2 C3 C4 C8G C6 C7 C9 SERPING1 MASP2 MCP C1QG MASP1
response to estrogen stimulus	5.1984e-10	9.4331e-09	45/2106 2.1%	119/14227 0.8%	SERPINA1 EPO KMT2B PTEN PDGFB GATA6 SLC6A1 PTGS2 SOCS2 SOCS3 SOCS1 CCND2 CASP8 CCND1 LEPR COX2 HMOX1 TIMP3 MAPK1 PRKACA LDLR GSTM3 STAT5B TGFB1 ANGPT1 TGFB3 CAV1 INSR STAT3 IGFBP2 PRKCA F3 TGFBR1 F7 MMP14 P38 CCNE1 IL1B MAP1B BCL2 TXNIP PI CTNNB1 SLC25A36 ERK
negative regulation of response to stimulus	6.831e-10	1.2355e-08	47/2106 2.2%	128/14227 0.8%	GSK3A IRS1 SERPINC1 SERPINE1 XYLT1 ADRB2 PRKCZ SLC6A3 RELA PTPRF INS SOCS3 NT5E SOCS1 ADIPONECTIN GRB10 SPP1 ADORA1 AKT1 CTLA4 STAT6 PRKACA A2M IL10 PTPN1 TGFB2 GPX2 TGFB1 ANGPT2 PRKCD ADIPOQ PRKCA TNFRSF1B SIRT1 MTOR IL2 PTPRE ITCH GRIN3A BCL6 ADORA2A LEP IL1B SERPING1 MASP1 PPARA TRIB1
complement activation, classical pathway	7.1863e-10	1.2954e-08	19/2106 0.9%	29/14227 0.2%	C1QB C1QA CR2 CR1 C1S C1R CFI CLU C2 C3 C4 C8G C6 C7 C9 SERPING1 MASP2 MCP C1QG
embryonic development	7.9363e-10	1.4259e-08	146/2106 6.9%	610/14227 4.2%	ATF2 KEAP1 PRDM1 FGF2 PKACA AMOT GJA1 COL4A3BP SALL1 PI3K CFL1 AKT1 PRKACA MAP3K7 HOXA5 ACVR1 MED1 MBNL1 MAP2K1 RPS6 ADAM10 TSC2 ACSL4 TSC1 FRS2 DICER1 FOXP4 KIAA1217 ARA PYGO2 DDIT3 MAP1B TP53 EPHA2 ERK HOXB5 FBN2 KMT2A TSHZ3 FOXG1 ANKRD11 TSHZ1 CUL3 GATA6 UBR3 SOCS3 C6 BCL2L11 MAN2A1 MYO6 PLXNA2 SKIL TFAP2A SMAD2 SMAD1 TGFB2 SMAD4 TGFB1 VCAM1 POU2F1 SMAD3 UBE2B TGFB3 GFPT1 FZD6 LIF UBE2A GRIN2B…
regulation of establishment of protein localization	8.1532e-10	1.4601e-08	54/2106 2.5%	158/14227 1.1%	GSK3B YWHAB TNF PKACA PANX1 AKT1 PRKACA JAK2 PDK1 IL10 PDPK1 HGF IL13 PLA2 SIRT1 TGFBR1 UHMK1 LATS1 IL1A ADORA2A IFNG IL1B TRAF6 TLR9 RHOQ IKBA TXN PIK3R1 PRKCZ AKAP1 INS PRDX1 G3BP2 TCF7L2 TGFB2 SMAD4 TGFB1 SMAD3 TGFB3 VEGFC PTPN11 IL2 NFKBIA P2RX7 IL6 FAP GPAM CDK5 GNAQ NF1 TCF4 GOPC NFKBIE NFKBIB
negative regulation of transcription	8.2962e-10	1.4809e-08	124/2106 5.8%	495/14227 3.4%	NDUFA13 UBP1 ARID4A PRDM1 RBPJ TNF FGF2 ELK3 SALL1 CFL1 EPC1 SOX9 MEF2C ZNF281 FOXP4 RUNX2 EREG HIC2 TBL1XR1 TXNIP TP53 DNMT1 FOXG1 GLIS3 TXN PHB FOXO3 MTDH SBNO2 HMBOX1 ATXN1 NACC2 HIVEP1 ZBTB7A HOXC8 SKIL HEXIM1 ZBTB18 SMAD2 EGR1 DR1 ZFHX3 SMAD4 TGFB1 CBX5 POU2F1 SMAD3 UBE2B CBX4 ZBTB14 CAV1 CBX2 SMARCA2 NFKB1 NR2F6 SMARCA4 SMAD7 MLXIPL BMP2 GCLC BCL6 SP3 BHLHE40 SNAI2 MDM4 TCF4 BAP1 CREBZF KDM…
behavior	9.0391e-10	1.6075e-08	120/2106 5.6%	475/14227 3.3%	ATF2 APP FGF2 AMOT EPS8 111 PI3K PLAU C3AR1 LEPR PRKACA EPHB2 C-JUN IL6R PRKCG MAP2K1 CPT1A RALBP1 HGF SLC11A2 PLA2 TSC2 PRKCA ACSL4 SCN8A HPRT1 ERK GRIA1 SHC3 PDGFB UBR3 SLC1A3 PRKCZ NPAS2 GRIN2A ATXN1 C7 MYO6 COX2 EGR1 JUN TGFB2 EGR2 BDNF GRIN2B GRIN2D GNAO1 FOSL1 IL4 FER IL6 CDK5 GNAQ MAFG BCL2 NF1 CXCL8 RASGRF1 PTEN HTR2A GRIK2 PIK3CB VLDLR SLC6A1 ADRA1B CXCL2 GRM1 SLC6A3 GRM2 GRM4 LBP DLAT A…
release of cytochrome c from mitochondria	9.0645e-10	1.6075e-08	17/2106 0.8%	24/14227 0.1%	JUN SMAD3 BCL-XL SOD2 CLU BBC3 P53 CASP7 CASP3 BCL2 PMAIP1 BAX BAK1 BID C-JUN TP53 BCL2L1
cell development	9.3244e-10	1.6482e-08	151/2106 7.1%	638/14227 4.4%	ATF2 CYFIP1 APP CNTF RAB3A EPO TNC MSI2 RBPJ CLU CELSR3 ACTB IGF1R GJA1 CDH4 ALCAM SALL1 GNAT2 CFL1 AKT1 SOX9 GNAT1 PRKACA EPHB2 HOXA5 ACVR1 MAP2K1 EPHA7 G6PD CXADR HGF F2R RPS6 SLC11A2 PLA2 PRKCA LIFR ACSL4 FNDC3A DICER1 UHMK1 EREG ARA PARD3 MAP1B TBPL1 ULK1 EPHA2 ERK FOXG1 NTM CUL3 SLC1A3 FOXO3 HIF1A AGER LPS CCNB1 CREB MYO6 PSAP PIP5K1C GSTM3 NGFR CREBBP TGFB2 EGR2 SMAD3 HOMER1 UBE2B BDNF GFPT…
blood vessel morphogenesis	1.0002e-09	1.7623e-08	68/2106 3.2%	221/14227 1.5%	NRP1 CXCL8 B4GALT1 CITED2 PTEN UBP1 PLAT ADRA1B FGF2 ELK3 AMOT GJA1 CASP8 CDH2 PLAU LEPR C-JUN ATP7A SLC12A6 MAP3K7 VAV3 ACVR1 EDN1 MMP2 DICER1 TGFBR1 VAV2 EREG TGFBR2 ARA MMP14 COL4A1 MMP19 MYH9 EPHA2 NLK ZFP36L1 GNA13 PTK2B HMOX1 WASF2 SPEN NUS1 JUN TGFB2 JAG1 NOS2 ANGPT1 TIPARP CAV1 C1GALT1 LIF VEGFC IGF1 PTK2 QKI VEGFA SMAD7 PTPRB ETA KLF5 FAP NF1 CTNNB1 CCM2 NAA15 NOX1 FGFR1
negative regulation of cellular protein metabolic process	1.0361e-09	1.8196e-08	64/2106 3.0%	203/14227 1.4%	ERRFI1 NDUFA13 HSP90AB1 YWHAB EPO FMR1 PTEN UBE2D1 PLAT IDE SERPINA5 PSMD2 DNMT3B BDKRB2 TIMP3 BDKRB1 ITGAV TIMP1 PRKACA C-JUN PRKCG IL10 MAGI1 G6PD IGFBP3 PRKCD PRKCA TSC1 F2 PSMA5 PSMD12 DNMT1 NU FAM129A PRKCZ AKAP1 INS FXR1 PPP2CA CCNB1 C6 SOCS1 RAB23 EIF4EBP1 IGF2BP1 PAIP2 N4BP1 JUN TGFB1 SMAD3 UBE2B CAV1 INSR LIMK1 EIF2AK3 NFKB1 IL2 SMAD7 MLXIPL GCLC CDK5 4E-BP1 TNRC6A PTPN3
cellular ion homeostasis	1.099e-09	1.924e-08	100/2106 4.7%	375/14227 2.6%	APP CNTF NAB1 SLC8A1 MT2A PI3K MYC FTH1 C3AR1 ADORA1 PRKACA C-JUN SBF2 SLC39A4 SLC30A7 F2R ADIPOQ PRKCA TSC1 STIM2 SCN8A IL6ST FTL ITPR1 STC1 ITPR3 SLC1A6 PRKCZ KNG1 GRIN2A ATXN1 C7 ADIPONECTIN PLCG2 JUN EGR2 TGFB1 DMPK CAV1 GRIN2C GRIN2B QKI IL2 ETA CDK5 GNAQ MAFG GNB1 BCL2 NF1 NOX1 BCL2L1 GRIK3 FASLG ADM HTR2A GRIK2 PIK3CB PKD2 ADRA1A HK2 PPP3CA NPTN BDKRB2 BDKRB1 JAK2 ATP7A EDN1 BCL-XL F2 ADOR…
regulation of cell adhesion	1.2317e-09	2.1494e-08	52/2106 2.4%	151/14227 1.0%	CXCL8 CSF1 CITED2 SERPINE1 PTEN MIA3 PIK3CB TNF PI3K PLAU ARHGDIA IL12B IL12A JAK2 VAV3 MAP2K1 ADIPOQ ADAM10 ARNT TSC2 TSC1 NRG1 PRLR VAV1 MMP14 IFNG IL1B ITGA6 UTRN SH2B LAMA3 PLG PRKCZ KNG1 PPP2CA ADIPONECTIN SPP1 STAT5A CD164 STAT5B TGFB2 TGFB1 SMAD3 GS SMAD7 COL1A1 CDK6 BCL6 APC BCL2 NF1 TGFBI
regulation of hydrolase activity	1.2843e-09	2.2288e-08	100/2106 4.7%	376/14227 2.6%	PDCD6 SERPINE1 TNC TNF AKT2 LEPR GNAT1 AGFG1 TBC1D10B MAP2K1 RALBP1 RALGAPA1 RALGAPA2 F2R SLC11A2 PLA2 TSC2 TSC1 ERN1 TBC1D20 TP53 TBC1D19 DIABLO 1121 AGAP2 AGAP1 PRKCZ GSPT1 C6 C9 PSAP PMAIP1 TBC1D8B TGFB2 SMAD3 HOMER1 CAV1 EIF2AK3 SELE GNAO1 BMP2 ETA BCL6 GNAQ GNB1 NF1 CYCS GDI2 RASGRF1 FASLG HTR2A ADRA1A BBC3 CASP9 GRM5 SIPA1L1 JAK2 VAV3 EDN1 APAF1 TBC1D9 F2 F3 SIRT1 VAV1 TBC1D1 ADORA2A IFNG L…
cellular chemical homeostasis	1.2853e-09	2.2288e-08	101/2106 4.7%	381/14227 2.6%	APP CNTF NAB1 SLC8A1 MT2A PI3K MYC FTH1 C3AR1 ADORA1 PRKACA C-JUN SBF2 SLC39A4 SLC30A7 F2R ADIPOQ PRKCA TSC1 STIM2 SCN8A IL6ST FTL ITPR1 STC1 ITPR3 SLC1A6 PRKCZ KNG1 GRIN2A ATXN1 C7 ADIPONECTIN PLCG2 JUN EGR2 TGFB1 DMPK CAV1 GRIN2C GRIN2B QKI IL2 ETA CDK5 GNAQ MAFG GNB1 BCL2 NF1 NOX1 BCL2L1 GRIK3 FASLG ADM HTR2A GRIK2 PIK3CB PKD2 ADRA1A ADP HK2 PPP3CA NPTN BDKRB2 BDKRB1 JAK2 ATP7A EDN1 BCL-XL F2 …
tube development	1.404e-09	2.4268e-08	84/2106 3.9%	298/14227 2.0%	ATF2 NRP1 ERRFI1 BMPR2 RAB3A B4GALT1 CSF1 SIX1 ADM ADRA1B FGF2 LIPA GJA1 SALL1 CASP8 MYC CFL1 BTRC ATP7A MAP3K7 TNS3 HOXA5 NKX3-1 ACVR1 MED1 EDN1 APAF1 NCOA3 SHROOM3 TSC2 TSC1 DICER1 TGFBR1 TGFBR2 ARA MMP14 ZEB2 ADORA2A ADORA2B TRAF6 PDE5A TMBIM6 CEBPA TSHZ3 GATA6 ADRB2 KNG1 GNA13 BCL2L11 MAN2A1 SPEN TFAP2A SMAD2 SMAD1 SMAD4 TGFB1 SMAD3 EYA1 BDNF TGFB3 BIM FZD6 LIF IGF1 DAG SOD2 VEGFA MIB1 SMAD7 …
negative regulation of nucleobase, nucleoside, nucleotide and nucleic acid metabolic process	1.6953e-09	2.921e-08	135/2106 6.4%	558/14227 3.9%	NDUFA13 UBP1 ARID4A PRDM1 RBPJ TNF FGF2 ELK3 SALL1 AKT2 CFL1 EPC1 SOX9 MEF2C FBXW7 ZNF281 FOXP4 RUNX2 EREG HIC2 TBL1XR1 TXNIP TP53 DNMT1 FOXG1 GLIS3 TXN PHB FOXO3 MTDH SBNO2 HMBOX1 ATXN1 NACC2 HIVEP1 ZBTB7A HOXC8 SKIL HEXIM1 ZBTB18 SMAD2 EGR1 DR1 ZFHX3 SMAD4 TGFB1 CBX5 POU2F1 SMAD3 UBE2B CBX4 ZBTB14 TGFB3 CAV1 CBX2 SMARCA2 FBXO30 NFKB1 NR2F6 SMARCA4 SMAD7 MLXIPL BMP2 GCLC ETA STAG2 BCL6 SP3 BHLHE…
negative regulation of nitrogen compound metabolic process	1.8523e-09	3.1816e-08	136/2106 6.4%	564/14227 3.9%	NDUFA13 UBP1 ARID4A PRDM1 RBPJ TNF FGF2 ELK3 SALL1 AKT2 CFL1 EPC1 SOX9 MEF2C FBXW7 ZNF281 FOXP4 RUNX2 EREG HIC2 TBL1XR1 TXNIP TP53 DNMT1 FOXG1 GLIS3 TXN PHB FOXO3 MTDH SBNO2 HMBOX1 ATXN1 NACC2 HIVEP1 ZBTB7A HOXC8 SKIL HEXIM1 ZBTB18 SMAD2 EGR1 DR1 ZFHX3 SMAD4 TGFB1 CBX5 POU2F1 SMAD3 UBE2B CBX4 ZBTB14 TGFB3 CAV1 CBX2 SMARCA2 FBXO30 NFKB1 NR2F6 SMARCA4 SMAD7 MLXIPL BMP2 GCLC ETA STAG2 BCL6 SP3 BHLHE…
regulation of cytokine production	2.0102e-09	3.4419e-08	64/2106 3.0%	206/14227 1.4%	SERPINE1 TNF PANX1 TBK1 C3AR1 IL12B IL12A LBP JAK2 MAP3K7 IL6R IL10 HGF ATP6AP2 F2R ADIPOQ ARNT TRAF2 EREG IL1A ADAM17 ELF1 CREB1 IFNG ADORA2B IRF1 IL1B TRAF6 CLIP4 TLR9 PELI1 BPI IL6ST TRIB2 PTGS2 HIF1A RELA INS C3 RNF135 CREB ADIPONECTIN P2RY2 IGF2BP1 COX2 HMOX1 CCL2 STAT5A STAT5B TGFB2 SMAD4 TGFB1 SMAD3 C5R1 P2RX7 IL6 POLR3A BCL6 FAP GPAM CD28 REL POLR3G NOX1
protein import into nucleus, translocation	2.0174e-09	3.4435e-08	21/2106 0.9%	36/14227 0.2%	JUN TGFB2 TGFB1 IKBA ZFYVE9 F2R F2 TNF FGF2 P53 NFKBIA BCL6 P38 IFNG AKT1 MAPK1 JAK2 TNPO1 C-JUN TP53 ERK
cellular macromolecule metabolic process	2.2199e-09	3.7773e-08	630/2106 29.9%	3516/14227 24.7%	ATF2 GMFB PGAP2 TESK2 XYLT1 RBPJ LIPA PKACA DCAF7 DCAF6 MYLK PCMT1 TBK1 LSM11 PPP4R2 PRKACG AKT2 PSMD2 AKT3 AKT1 PRKACA PRKACB PRKCG DDX17 MED1 MBNL1 MBNL2 CSNK2A1 PRKCB PRKCE GLCE PRKCD REV1 PRKCA FRS2 DICER1 WDR82 PRKD3 DDIT3 TBPL1 MPPE1 MTMR3 ANAPC16 1121 GATA6 PRKCZ HIF1A C2 C6 ST3GAL6 CHST14 RREB1 EDEM3 B3GALNT2 ABCA1 NGFR CREBBP CDK19 DMPK TIPARP PLK2 EDEM1 PLK1 EIF2AK3 ERLIN1 ELL2 NFATC4 F…
response to toxin	2.2641e-09	3.8405e-08	32/2106 1.5%	73/14227 0.5%	CDKN1A GATA6 IKK1 SLC7A11 IKK2 SLC6A1 P21 SLC6A4 IKBKB MT2A CCNB1 C9 MAPK1 PRKACA ATP7A NQO1 CHUK C-FOS SLC6A14 PRKCA FOS PTGR1 TGFBR1 RPS6KB1 P38 MAP1B CAT BCL2 BAX CES2 CES1 ERK
in utero embryonic development	2.6258e-09	4.4402e-08	67/2106 3.1%	221/14227 1.5%	CITED2 KEAP1 ADM PRDM1 PKD2 ADP AMOT GJA1 COL4A3BP AKT1 IL10 ACVR1 MED1 MBNL1 MAP2K1 EDN1 BCL-XL ADAM10 ARNT TGFBR1 ARA PYGO2 P38 MYH9 TP53 ERK CEBPA TSHZ3 ANKRD11 CUL3 GATA6 PLG ACVR1B GNA13 SOCS3 C6 BCL2L11 MAN2A1 MAPK1 SKIL EGLN1 SMAD2 SMAD4 VCAM1 SMAD3 UBE2B TGFB3 PCGF2 BIM LIF UBE2A GRIN2B P53 VEGFA MIB1 TJP1 ETA NASP SP1 MAFG SP3 MAFF CTNNB1 GRB2 TAB1 BCL2L1 FGFR1
cell communication	2.7984e-09	4.7176e-08	182/2106 8.6%	817/14227 5.7%	ATF2 APP RAB3A NCF1 NAB1 TUSC2 TNC PLAT FGF2 SLC8A1 GJA1 SALL1 ADORA1 LEPR PRKACA C-JUN SBF2 HOXA5 HGF ATG9A ADAM10 PRKCA TSC1 FRS2 ATG14 ATG12 EREG SLC5A7 CCNE1 SCN8A KCNQ5 TP53 SQSTM1 ERK GRIA1 GRIA2 SHC3 SLC1A1 SLC1A2 SLC1A3 STC1 SLC1A4 TXN SLC1A6 RLF SNX4 GRIN2A LDHA NUAK2 ATXN1 C7 MYO6 HMOX1 NDP SREBP1 SNX7 SNX5 SMAD2 JUN TGFB2 EGR2 JAG1 DTNA TGFB1 POU2F1 HOMER1 SYT1 DMPK BDNF CAV1 EIF2AK3 G…
cell migration	2.9935e-09	5.0309e-08	80/2106 3.7%	283/14227 1.9%	ITGB1 ATF2 NRP1 BTG1 CXCL8 B4GALT1 USP33 PTEN SIX1 PLAT LAMC1 TNF FGF2 AMOT GJA1 SIX4 CDH2 CFL1 NCK2 AKT1 IL12B IL12A LBP PRKACA IL6R TNS3 HOXA5 NCK1 IL10 VAV3 ACVR1 HGF PLA2 PRKCA NAV1 TGFBR1 VAV2 ARA TGFBR3 MMP14 ADAM17 ZEB2 VCAN IFNG IL1B PEX5 MYH9 ULK1 ITGA6 PAFAH1B1 PPARD ROCK1 CUL3 PDGFB LRP8 KATNA1 PLXNA2 PTK2B CCL2 FYN DISC1 WASF2 TGFB2 TGFB1 VCAM1 VEGFC PEX13 SELE PTK2 VEGFA CCDC88A KITL…
positive regulation of hydrolase activity	3.1681e-09	5.308e-08	62/2106 2.9%	199/14227 1.3%	PDCD6 RASGRF1 FASLG HTR2A TNF ADRA1A BBC3 CASP9 GRM5 SIPA1L1 JAK2 MAP2K1 EDN1 RALBP1 APAF1 RALGAPA1 RALGAPA2 F2R SLC11A2 PLA2 TSC2 TSC1 F2 F3 ERN1 IFNG LCK TP53 PLCB2 DIABLO PRKCZ GSPT1 GNA13 P2RY6 C6 P2RY4 C9 P2RY2 P2RY1 PSAP PTK2B PMAIP1 CASP8AP2 P2RY11 SMAD3 HOMER1 STAT1 EIF2AK3 NR1H3 SELE C5R1 P53 GNAO1 BMP2 ETA DLC1 GNAQ P2RX1 GNB1 NF1 CYCS BAX
humoral immune response mediated by circulating immunoglobulin	3.7533e-09	6.2693e-08	19/2106 0.9%	31/14227 0.2%	C1QB C1QA CR2 CR1 C1S C1R CFI CLU C2 C3 C4 C8G C6 C7 C9 SERPING1 MASP2 MCP C1QG
multicellular organismal metabolic process	3.8214e-09	6.3636e-08	22/2106 1.0%	40/14227 0.2%	MMP7 MMP1 TIPARP MMP2 MMP3 PLA2 MMP8 LIPA MMP9 HIF1A MMP10 ACC1 COL1A1 P2RX7 MMP11 MMP13 MMP27 MMP16 FAP COL5A1 MMP26 MMP19
humoral immune response	3.8461e-09	6.3852e-08	33/2106 1.5%	78/14227 0.5%	C1QB C1QA C1S CFH C1R CFI H2-BF ADN NLK CLU TNF C2 C3 C4 C8G C6 C7 C9 CCL2 CR2 CR1 YTHDF2 HGF IL6 BCL2 LTA CD28 SERPING1 MASP2 PDCD1 MCP C1QG MASP1
positive regulation of glucose metabolic process	3.9635e-09	6.5404e-08	14/2106 0.6%	18/14227 0.1%	DYRK2 IRS1 INSR ARNT IRS2 IGF1 ADRA1B ARPP19 HIF1A GCK INS MLXIPL AKT2 AKT1
negative regulation of insulin receptor signaling pathway	3.9635e-09	6.5404e-08	14/2106 0.6%	18/14227 0.1%	PTPN1 GSK3A IRS1 PRKCD PRKCA PRKCZ RELA PTPRF SOCS3 PTPRE SOCS1 IL1B GRB10 PRKACA
negative regulation of cell cycle	3.9895e-09	6.5634e-08	58/2106 2.7%	182/14227 1.2%	CDKN1A CDKN1B CXCL8 PKD2 ETS1 PKACA P21 STK11 MYC CASP3 IL12B IL12A PRKACA HRAS MAP2K1 VASH1 NGF UHMK1 LATS1 ERN1 ARA KAT2B NME6 IFNG DDIT3 TP53 DCUN1D3 CUL3 CUL1 FOXO4 LKB1 LPS TPR TP53INP1 APBB2 SKIL MAP2K6 HEXIM1 NGFR TCF7L2 TGFB2 TGFB1 SMAD3 GADD45A GS SMARCA4 P53 BMP2 DLG1 CDK6 BCL6 CDK5 APC JMY BCL2 TCF4 HBP1 PTPN3
regulation of protein kinase B signaling cascade	4.0109e-09	6.5654e-08	20/2106 0.9%	34/14227 0.2%	TCF7L2 TGFB1 F10 ANGPT1 PLEKHA1 INSR PTEN TSC2 DAG F3 LKB1 MTOR TGFBR1 IGF1R INS F7 STK11 RICTOR TCF4 HBEGF
insulin receptor signaling pathway	4.0147e-09	6.5654e-08	21/2106 0.9%	37/14227 0.2%	IGFBP1 GSK3A IRS1 SHC1 INSR GAB1 PIK3R3 IRS2 FOXO4 PIK3R1 IGF1R SLC2A8 AKT2 GRB10 EIF4EBP1 AKT1 GRB2 4E-BP1 PHIP SH2B2 RHOQ
transforming growth factor beta receptor signaling pathway	4.0461e-09	6.597e-08	28/2106 1.3%	60/14227 0.4%	ZFYVE9 PDGFB NLK CREB CCL2 C-JUN MAP3K7 ACVR1 SMAD2 KLF10 TRAP1 SMAD1 JUN TGFB2 SMAD4 MAP3K1 TGFB1 SMAD3 TGFB3 C-FOS USP9X FOS SMAD5 TGFBR1 TGFBR2 TGFBR3 CREB1 TAB1
peptidyl-threonine phosphorylation	4.3817e-09	7.1229e-08	16/2106 0.7%	23/14227 0.1%	PRKCB PDPK1 JNK1 PRKCA ACVR1B NLK HIPK3 MTOR TGFBR1 TGFBR2 MAPK8 PAK1 BCL2 PRKACA MAP3K12 PDK1
regulation of secretion	4.4439e-09	7.2025e-08	72/2106 3.4%	247/14227 1.7%	ATF2 CNTF RAB3A B4GALT1 IRS1 RAB3D IRS2 HTR2A TNF FGF2 PANX1 GRM7 DPYSL2 GRM8 ADORA1 PRKACA JAK2 RAB8B NSF IL10 CPT1A EDN1 HGF ADIPOQ IL13 PLA2 PRKCA NRG1 GAB2 NGF IL1A CREB1 ADORA2A IFNG ADORA2B IL1B TRAF6 SCG5 PFKFB2 STXBP3 INS SHP1 CREB CNR1 ADIPONECTIN P2RY2 P2RY1 MYO6 COX3 HMOX1 COX1 TCF7L2 TGFB2 TGFB1 NOS2 SYT1 TGFB3 LIF VEGFC PTPN11 GRIN2B GCK IL2 P2RX7 PINK1 IL6 P2RX4 FAP GPAM CDK5 LEP TC…
protein localization in nucleus	5.025e-09	8.1202e-08	38/2106 1.8%	98/14227 0.6%	RERE NDUFA13 IKBA ZFYVE9 PPP1R10 SIX1 CBLB PRICKLE1 TNF FGF2 IPO7 PPP3CA TPR KPNA6 AKT1 MAPK1 KPNA4 JAK2 TNPO1 KPNA2 C-JUN KPNA3 JUN TGFB2 MORC3 TGFB1 F2R TSC2 F2 P53 NFKBIA PIKFYVE BCL6 P38 IFNG TXNIP TP53 ERK
positive regulation of cytokine production	5.0457e-09	8.1296e-08	40/2106 1.8%	106/14227 0.7%	SERPINE1 PTGS2 TNF HIF1A C3 RNF135 PANX1 CREB P2RY2 C3AR1 COX2 IL12B IL12A LBP JAK2 MAP3K7 IL6R TGFB1 SMAD3 HGF ATP6AP2 ARNT TRAF2 C5R1 EREG P2RX7 IL1A ADAM17 IL6 POLR3A CREB1 IFNG ADORA2B IL1B TRAF6 TLR9 PELI1 POLR3G IL6ST NOX1
regulation of I-kappaB kinase/NF-kappaB cascade	5.4358e-09	8.7324e-08	46/2106 2.1%	131/14227 0.9%	TRADD TNFAIP3 OTUD7B IKK1 FASLG IKK2 TNF RELA IKBKB GJA1 TBK1 CASP8 ADIPONECTIN MIER1 HMOX1 RIPK1 FADD BTRC MAP3K7 MAP3K3 CHUK GOT1 PRKCB NEK6 PLK2 F2R ADIPOQ TRAF1 CFLAR ZDHHC17 TNFRSF1A TNFR1 IL1A PINK1 IL1B TRAF6 TRAF5 TLR9 PELI1 REL TAB2 UBE2V1 MAP3K14 SQSTM1 TMEM9B BIRC2
embryonic development ending in birth or egg hatching	5.924e-09	9.4888e-08	97/2106 4.6%	371/14227 2.6%	KEAP1 PRDM1 AMOT GJA1 COL4A3BP CFL1 AKT1 MAP3K7 HOXA5 ACVR1 MED1 MBNL1 MAP2K1 ADAM10 TSC2 ACSL4 TSC1 KIAA1217 ARA PYGO2 TP53 EPHA2 ERK HOXB5 TSHZ3 ANKRD11 CUL3 GATA6 SOCS3 C6 BCL2L11 MAN2A1 PLXNA2 SKIL TFAP2A SMAD2 SMAD4 VCAM1 SMAD3 UBE2B TGFB3 GFPT1 FZD6 LIF UBE2A GRIN2B COL1A1 ETA NASP SP1 MAFG SP3 MAFF GNAS GRB2 TCF4 TAB1 BCL2L1 FGFR1 CITED2 SIX1 ADM PKD2 ADP CASP8 SIX4 NKX3-1 IL10 EDN1 APAF1 …
peptidyl-threonine modification	6.0753e-09	9.7028e-08	17/2106 0.8%	26/14227 0.1%	PRKCB PDPK1 GALNT1 JNK1 PRKCA ACVR1B NLK HIPK3 MTOR TGFBR1 TGFBR2 MAPK8 PAK1 BCL2 PRKACA MAP3K12 PDK1
regulation of cell activation	6.2102e-09	9.8893e-08	60/2106 2.8%	193/14227 1.3%	CDKN1A IRS2 CBLB P21 THBD CASP3 NCK2 CTLA4 IL12B IL12A LBP JAK2 MAP3K7 IL13RA1 NCK1 IL10 IL4R HGF IL13 RC3H1 TRAF2 GAB2 PDCD1LG2 F2 TGFBR2 ZAP70 ZEB1 ADORA2A IFNG LCK ADORA2B IL1B TRAF6 PELI1 BPI ROR1 IL6ST PDGFB CNR1 PD-L1 HMOX1 STAT6 LIGAND SOCS5 STAT5A STAT5B TGFB1 VCAM1 BAD CAV1 IL2 IL4 PTPRE ITCH IL6 BCL6 FAP GPAM CD28 CTNNB1
negative regulation of signaling pathway	6.3699e-09	1.0114e-07	76/2106 3.6%	268/14227 1.8%	ERRFI1 GSK3A IRS1 CTNND1 PTEN TNFAIP3 OTUD7B CBLB ADRA1A PTPRF IGF1R CYP26B1 CCND1 PEG10 GRB10 AKT1 PRKACA NKX3-1 MAGI1 ACVR1 PRKCD ADIPOQ TSC2 PRKCA TSC1 SIRT1 LATS1 ELF1 CDC34 IL1B CLIP4 TLR9 IL6ST TRIB1 TP53 IKBA CUL3 ADRB2 NLK PRKCZ RELA PPP2CA SOCS3 SOCS1 ATXN1 ADIPONECTIN SKIL SCAI NGFR PTPN1 UBE2B PLEKHA1 TGFB3 SMURF1 CAV1 LIF IGF1 DAG GS HIPK2 P53 SMAD7 NFKBIA P2RX7 PTPRE BCL6 APC SP1 NED…
chordate embryonic development	6.9152e-09	1.0916e-07	96/2106 4.5%	367/14227 2.5%	CITED2 SIX1 KEAP1 ADM PRDM1 PKD2 ADP AMOT GJA1 COL4A3BP CASP8 SIX4 CFL1 AKT1 MAP3K7 HOXA5 NKX3-1 IL10 ACVR1 MED1 MBNL1 MAP2K1 EDN1 APAF1 BCL-XL ADAM10 SHROOM3 ARNT TSC2 TSC1 TGFBR1 TGFBR2 KIAA1217 ARA PYGO2 ZEB2 ZEB1 P38 TRAF6 MYH9 TP53 EPHA2 ERK HOXB5 CEBPA TSHZ3 ANKRD11 CUL3 GATA6 PLG ACVR1B GNA13 SOCS3 C6 BCL2L11 GSA MAN2A1 PLXNA2 MAPK1 SKIL EGLN1 TFAP2A SMAD2 TCF7L2 SMAD4 VCAM1 SMAD3 UBE2B EY…
response to other organism	6.9152e-09	1.0916e-07	96/2106 4.5%	367/14227 2.5%	CREBZF SERPINA1 EPO SERPINE1 FASLG ADM VLDLR CLU TNF THBD TBK1 CASP8 CFL1 BDKRB1 IL12A CTSG LBP C-JUN IL6R CAMP TIMP4 IL10 BNIP3L GPX2 CHUK UGT1A1 IFNGR1 GPX3 HGF IFNGR2 ABCC5 F2R PLA2 FOS NGF F3 TNFRSF1A IL1A ADAM17 P38 IFNG IL1B LTA TLR9 PELI1 BPI PDE5A TRIB1 EPHA3 XPR1 ERK FXR BECN1 IKBA IKK1 PTGS2 RELA SOCS3 SRR SOCS1 C7 IRAK1 CNR1 PLCG2 COX2 MAPK1 CCL2 MAPK3 IVNS1ABP STAT5B JUN TGFB1 SMAD3 N…
positive regulation vascular endothelial growth factor production	7.3227e-09	1.1526e-07	12/2106 0.5%	14/14227 0.0%	C3 IL1A ADORA2B IL1B C3AR1 COX2 ARNT IL6ST PTGS2 HIF1A C5R1 NOX1
regulation of protein catabolic process	7.6183e-09	1.1957e-07	32/2106 1.5%	76/14227 0.5%	HSP90AB1 EPO CBLB TNF RELA INS GJA1 GRIN2A PSMD2 AKT1 TIMP3 TIMP1 N4BP1 SH3D19 PRKCG IL10 SMAD4 SMAD3 PLK1 GRIN2C GS SMAD7 GCLC ITCH APC IFNG NEDD4 IL1B MDM4 TRIB1 TRIB2 PTPN3
positive regulation of cellular carbohydrate metabolic process	7.6742e-09	1.1976e-07	15/2106 0.7%	21/14227 0.1%	DYRK2 IRS1 INSR ARNT IRS2 IGF1 ADRA1B ARPP19 HIF1A GCK INS MLXIPL IFNG AKT2 AKT1
positive regulation of carbohydrate metabolic process	7.6742e-09	1.1976e-07	15/2106 0.7%	21/14227 0.1%	DYRK2 IRS1 INSR ARNT IRS2 IGF1 ADRA1B ARPP19 HIF1A GCK INS MLXIPL IFNG AKT2 AKT1
apoptotic mitochondrial changes	7.9555e-09	1.238e-07	19/2106 0.9%	32/14227 0.2%	JUN MAP3K1 SMAD3 BCL-XL SOD2 CLU BBC3 P53 CASP7 CASP3 BCL2 PMAIP1 AKT1 BAX BAK1 BID C-JUN TP53 BCL2L1
JAK-STAT cascade	8.0563e-09	1.2501e-07	20/2106 0.9%	35/14227 0.2%	STAT5A STAT5B STAT1 STAT3 F2R F2 NLK PKD2 PRLR AGER SOCS2 SOCS3 SOCS1 CDK5 IFNG PTK2B CCL2 JAK2 SOCS6 IL6ST
response to ethanol	8.2953e-09	1.2799e-07	33/2106 1.5%	80/14227 0.5%	PTEN SLC2A4 ADH7 SLC6A3 EPS8 GRIN2A CCND2 CASP8 CCND1 CNR1 ADIPONECTIN PTK2B CCL2 FYN PRKACA IL6R STAT5B UGT1A1 INSR STAT3 ADIPOQ PRKCA GRIN2B TNFRSF1A GRIN1 TNFR1 GRIN3A RPS6KB1 CCNE1 BCL2 CYP2E1 GLUT4 BIRC2
regeneration	8.2953e-09	1.2799e-07	33/2106 1.5%	80/14227 0.5%	CEBPA CDKN1A SERPINE1 PLG ADM P21 SHP1 SOCS3 GJA1 CCNB1 SOCS1 RXRA CCND1 PLAU TIMP3 CCL2 JAK2 IGFBP1 TGFB1 ANGPT2 ANGPT1 HGF LIF PLAUR LIFR IGF1 TGFBR1 F7 VCAN TEC CCNE1 MAP1B BCL2
regulation of body fluid levels	8.8668e-09	1.3642e-07	50/2106 2.3%	150/14227 1.0%	SERPINA1 PROS1 PLAT PIK3CB LIPA THBD PI3K PLAU HNF4A FGB EDN1 VWF IFNGR1 PABPC4 HGF IFNGR2 F2R PLAUR F2 F3 F5 F7 F8 F9 ADORA2A SERPING1 STXBP3 SERPINC1 PLG NLK TFPI KNG1 GNA13 C9 P2RY1 P2RY12 F10 SERPIND1 IL10RB IL10RA F12 RAB27A FLI1 IL6 FAP GNAQ P2RX1 PI F13B KLKB1
ion homeostasis	9.6897e-09	1.4867e-07	104/2106 4.9%	410/14227 2.8%	APP CNTF NAB1 SLC8A1 MT2A PI3K MYC FTH1 C3AR1 ADORA1 PRKACA C-JUN SBF2 SLC39A4 SLC30A7 F2R ADIPOQ SLC11A2 PRKCA TSC1 SLC9A6 STIM2 SCN8A IL6ST FTL ITPR1 STC1 ITPR3 SLC1A6 PRKCZ KNG1 GRIN2A ATXN1 C7 ADIPONECTIN PLCG2 HMOX1 JUN EGR2 TGFB1 DMPK CAV1 GRIN2C GRIN2B QKI IL2 ETA CDK5 GNAQ MAFG GNB1 BCL2 NF1 FBXL5 NOX1 BCL2L1 GRIK3 FASLG ADM HTR2A GRIK2 PIK3CB PKD2 ADRA1A HK2 PPP3CA NPTN BDKRB2 BDKRB1 JAK…
G1/S transition of mitotic cell cycle	1.0318e-08	1.5786e-07	26/2106 1.2%	55/14227 0.3%	CAMK2B CDKN1A CDKN1B CUL3 CUL1 ACVR1B GSPT1 P21 PPP3CA NPAT PPP6C CCND1 EIF4EBP1 AKT1 SKP2 EIF4E ACVR1 RPS6 ADAM17 CDC34 RPS6KB1 CCNE1 BCL2 CAMK2 4E-BP1 BCAT1
regulation of cell growth	1.0719e-08	1.6354e-07	64/2106 3.0%	214/14227 1.5%	NRP1 CNTF CDKN1A NDUFA13 BTG1 CDKN1B BMPR2 FGF2 CARF P21 FGFRL1 CDH4 HNF4A AKT1 BDKRB1 IGFBP1 CISH IGFBP3 IGFBP2 ADAM10 NRG1 NGF TGFBR1 ADAM17 NME6 MAP1B NDUFS3 ULK1 MAPT TP53 BLZF1 HBEGF CAMK2D DCUN1D3 SEMA3A RNF6 ACVR1B ADIPOR1 TTL ADIPOR2 INS PPP2CA SOCS2 SERTAD2 SPP1 PTK2B APBB2 MAP2K5 TGFB2 SMAD4 TGFB1 SMAD3 NTRK3 LIMK1 CRIM1 IL2 DCBLD2 P53 ITCH BCL6 CAPRIN2 BCL2 BAP1 HSPA1A
regulation of transcription	1.0812e-08	1.645e-07	483/2106 22.9%	2624/14227 18.4%	ATF2 MAML2 RBPJ ELK1 ELK3 DCAF6 ELK4 MYC AKT2 GPBP1 CREB3L2 BBX ADNP2 C-JUN HOXA5 MEF2A MED1 MEF2C MEF2B PRKCB ZNF282 ZNF281 SOX13 HCFC2 RFX7 DDIT3 TXNIP TBPL1 ATF7 CLOCK CGGBP1 ZSCAN29 ATF4 HOXB5 GATA6 HIF1A MTDH CIAO1 BLOC1S2 MYO6 HMOX1 SREBP1 ZNF268 ZBTB7A RREB1 HOXC8 HEXIM1 JUN CREBBP PBX3 NR1D2 ELL2 FLI1 NR2F6 NFATC4 FOSL1 TADA2B ZNF37A REL SNAI2 ZNF138 EZH1 EZH2 BTG2 RARG GMEB1 BTG1 CDKN1B …
positive regulation of inflammatory response	1.1087e-08	1.6821e-07	23/2106 1.0%	45/14227 0.3%	STAT5A STAT5B HGF SERPINE1 PLA2 PRKCA PTGS2 TNF TNFRSF1A TNFR1 C3 IL6 ETA CNR1 ADORA2B IL1B TLR9 COX2 PDE5A LBP PRKACA JAK2 IL6ST
intracellular transport	1.2208e-08	1.8471e-07	153/2106 7.2%	672/14227 4.7%	APP NDUFA13 ARL6IP1 NCF1 ZFYVE9 GCC2 CBLB TNF FGF2 IPO7 GOLGA3 IPO8 1212 FTH1 KIF5B KPNA6 BCAP29 AKT1 VPS35 KPNA4 KPNA2 C-JUN SEC62 KPNA3 AGFG1 SEC63 RAB2A MAP2K1 COG7 COG3 F2R ZFYVE20 TSC2 GEF TSC1 TOM1L1 PARD3 CDC37 RAB35 PPIF SCG5 TXNIP MPPE1 TP53 SQSTM1 BLZF1 ERK FTL SAR1B 1121 SLC1A3 ADRB2 PRKCZ ATXN1 KIF3B TPR MYO6 ABCA1 HSPA8 JUN TGFB2 ANKRD27 TGFB1 SMURF1 MYO5A RAB27A HOOK3 NFKBIA BCL6 CD…
interphase	1.2793e-08	1.9303e-07	40/2106 1.8%	109/14227 0.7%	CAMK2B APP CDKN1A CDKN1B CUL3 PRUNE2 CUL1 FOXO4 ACVR1B GSPT1 P21 PPP3CA NPAT PPP6C CCNB1 LSM11 CCND1 KATNA1 E2F1 EIF4EBP1 AKT1 KPNA2 SKP2 EIF4E ACVR1 GADD45A RPS6 LATS1 ADAM17 CDC34 CDK6 RPS6KB1 CCNE1 BCL2 CAMK2 BIRC5 4E-BP1 BCAT1 CDK14 MAP3K11
regulation of synaptic plasticity	1.2973e-08	1.952e-07	27/2106 1.2%	59/14227 0.4%	RASGRF1 PLAT GRIK2 PTGS2 GRIN2A NRAS MYO6 NPTN ADORA1 COX2 EPHB2 HRAS YWHAG YWHAH EGR1 EGR2 BDNF GRIN2B ARC ADORA2A P2RX3 CDK5 MAP1B BHLHE40 KRAS RAB5A ERK
interphase of mitotic cell cycle	1.313e-08	1.9702e-07	39/2106 1.8%	105/14227 0.7%	CAMK2B APP CDKN1A CDKN1B CUL3 CUL1 FOXO4 ACVR1B GSPT1 P21 PPP3CA NPAT PPP6C CCNB1 LSM11 CCND1 KATNA1 E2F1 EIF4EBP1 AKT1 KPNA2 SKP2 EIF4E ACVR1 GADD45A RPS6 LATS1 ADAM17 CDC34 CDK6 RPS6KB1 CCNE1 BCL2 CAMK2 BIRC5 4E-BP1 BCAT1 CDK14 MAP3K11
regulation of leukocyte proliferation	1.343e-08	2.0097e-07	37/2106 1.7%	97/14227 0.6%	CDKN1A CSF1 IRS2 CBLB P21 CASP3 PD-L1 NCK2 CTLA4 IL12B IL12A IL13RA1 NCK1 STAT5A IL10 STAT5B TGFB1 VCAM1 HGF IL13 PDCD1LG2 IL2 IL4 ZAP70 ITCH KITLG IL6 BCL6 FAP GPAM IFNG IL1B TRAF6 PELI1 CD28 CTNNB1 IL6ST
negative regulation of multicellular organismal process	1.5395e-08	2.2975e-07	56/2106 2.6%	179/14227 1.2%	CNTF BMPR2 SERPINE1 GRIK3 ADM HTR2A GRIK2 SLC6A1 TNF ADRA1A THBD PLAU ADORA1 LBP SOX9 PRKACA JAK2 IL6R IL10 EDN1 CXADR HGF ADIPOQ PRKCA F2 ADAM17 IFNG ADORA2B TLR9 BPI PDGFB GNAI3 PLG ATP1A1 ADRB2 PTGS2 KNG1 AKAP1 GNAI2 INS ATXN2 ADIPONECTIN COX2 HMOX1 NGFR F12 EIF2AK3 IL2 VEGFA P2RX7 IL6 P2RX4 PROC BCL6 APC KLKB1
regulation of glucose transport	1.5605e-08	2.3161e-07	20/2106 0.9%	36/14227 0.2%	GSK3A IRS1 INSR ADIPOQ PRKAG2 PRKCA IRS2 PIK3R1 ARPP19 PRKCZ TNF ADIPOR2 INS ADIPONECTIN AKT2 IL1B GRB10 AKT1 PRKACA RHOQ
membrane depolarization	1.5605e-08	2.3161e-07	20/2106 0.9%	36/14227 0.2%	JUN EDN1 DMPK CAV1 ADIPOQ GRIK2 GRIN2C PRKCZ GRIN2B GRIN1 P2RX7 PPP3CA GRIN2A P2RX4 ATXN1 ADORA2A CDK5 ADIPONECTIN ADORA1 C-JUN
positive regulation of ion transport	1.5789e-08	2.3328e-07	24/2106 1.1%	49/14227 0.3%	P2RY12 MAGI1 HOMER1 CAV1 F2R IL13 PLA2 STK39 ADRB2 F2 P2RX7 P2RX5 ETA P2RX4 P2RX3 STIM2 P2RX2 AKT2 P2RX1 P2RY1 PLCG2 ADORA1 AKT1 BDKRB1
tube morphogenesis	1.5803e-08	2.3328e-07	61/2106 2.8%	202/14227 1.4%	ATF2 NRP1 B4GALT1 CSF1 SIX1 ADM ADRA1B FGF2 GJA1 SALL1 CASP8 MYC CFL1 BTRC MAP3K7 HOXA5 NKX3-1 ACVR1 MED1 EDN1 APAF1 NCOA3 SHROOM3 TSC2 TSC1 DICER1 TGFBR2 ARA MMP14 ZEB2 ADORA2A ADORA2B TRAF6 PDE5A ADRB2 KNG1 GNA13 BCL2L11 SPEN TFAP2A SMAD4 TGFB1 SMAD3 EYA1 BIM FZD6 IGF1 DAG SOD2 VEGFA MIB1 BMP2 GCLC TEC ETA P2RX4 DLC1 BCL2 CTNNB1 SPRY2 GCLM
regulation of glucose import	1.6148e-08	2.3774e-07	19/2106 0.9%	33/14227 0.2%	GSK3A IRS1 INSR ADIPOQ PRKAG2 PRKCA IRS2 PIK3R1 ARPP19 PRKCZ TNF ADIPOR2 INS ADIPONECTIN AKT2 GRB10 AKT1 PRKACA RHOQ
morphogenesis of an epithelium	1.7022e-08	2.4993e-07	62/2106 2.9%	207/14227 1.4%	ATF2 NRP1 RARG CSF1 CTNND1 TNC SIX1 ADM FGF2 IGF1R GJA1 SALL1 CASP8 MYC CFL1 SOX9 BTRC MAP3K7 HOXA5 NKX3-1 IL10 ACVR1 MED1 EDN1 CHUK APAF1 NCOA3 SHROOM3 TSC2 TSC1 FRS2 TGFBR2 ZEB2 TRAF6 VCL SEMA3A PDGFB IKK1 GNA13 SOCS3 SPEN STAT5A TFAP2A SMAD4 JAG1 TGFB1 SMAD3 EYA1 FZD6 VEGFC IGF1 DAG VEGFA MIB1 BMP2 ETA DLC1 BCL2 CTNNB1 GRB2 GRSF1 FGFR1
interspecies interaction between organisms	1.7539e-08	2.5684e-07	88/2106 4.1%	333/14227 2.3%	ITGB1 TORC2 CCNT2 CRTC3 DDX3X CRTC1 IDE IPO7 SYNCRIP TBK1 XPO1 ITGAV CTSG IKBKG TNPO1 BTRC KPNA2 C-JUN CAMP MAP3K5 HTATIP2 BNIP3L GPX2 CXADR MMP1 HLA-A SIRT1 TNFRSF1A KAT2B CREB1 MDFIC P38 TBC1D20 LCK ATF7 TOP1 TP53 PPIA ERK ANKRD17 CEBPA SLC22A5 IKBA SLC20A2 SRC CUL1 PIK3R1 RELA C6 CREB RXRA RNF216 C9 MAPK1 FYN PLCG1 FADD EIF4E LDLR MAPK3 SPEN ATF7IP IVNS1ABP HSPA8 JUN CREBBP TGFB1 VCAM1 SMAD3 S…
placenta development	1.841e-08	2.6815e-07	35/2106 1.6%	90/14227 0.6%	CEBPA HSP90AB1 CITED2 PLG ADM PRDM1 PTGS2 PKD2 SOCS3 RXRA BSG SPP1 COX2 AKT1 ITGB8 MAPK1 NDP EGLN1 SPEN IL10 MED1 MAP2K1 PBRM1 VCAM1 VWF RPS6 LIF ARNT P38 SP1 SP3 GRB2 BIRC2 ERK PPARD
regulation of angiogenesis	1.841e-08	2.6815e-07	35/2106 1.6%	90/14227 0.6%	BTG1 SERPINE1 FASLG FOXO4 PTGS2 FGF2 HDAC9 HIF1A AMOT C3 C6 MAPK7 C7 C3AR1 COX2 HMOX1 CCL2 CAMP HOXA5 HTATIP2 ANGPT2 HGF VASH1 F3 C5R1 TNFRSF1A VEGFA TNFR1 IL1A IL6 ADORA2B IL1B NF1 CTNNB1 EPHA2
cell projection organization	1.9455e-08	2.8261e-07	95/2106 4.5%	369/14227 2.5%	ATF2 NRP1 CYFIP1 APP RAB3A ELK USP33 RASGRF1 ADM LAMC1 RBPJ CLU CELSR3 ACTB IGF1R GJA1 CDH4 ALCAM NCK2 AKT1 RAC1 PRKACA JAK2 EPHB2 ATP7A NCK1 VAV3 MAP2K1 EPHA7 HGF SLC11A2 TSC2 PRKCA LIFR ACSL4 TSC1 NGF UHMK1 VAV2 VCAN CREB1 ADORA2A PARD3 MAP1B MYH9 ULK1 ITGA6 VCL PAFAH1B1 ARF6 ERK SH2B ROCK1 FOXG1 SEMA3A PDGFB AGER FGD4 CREB RXRA MYO6 NTF3 SLITRK6 PTK2B STX3 PIP5K1C STX2 WASF2 SH2B1 NGFR EGR2 UB…
activation of caspase activity	2.0277e-08	2.9377e-07	27/2106 1.2%	60/14227 0.4%	DIABLO PDCD6 FASLG TNF GSPT1 BBC3 CASP9 C6 C9 PSAP PMAIP1 CASP8AP2 SMAD3 APAF1 STAT1 F2R SLC11A2 EIF2AK3 F2 F3 P53 LCK DLC1 P2RX1 CYCS BAX TP53
regulation of protein transport	2.0429e-08	2.9519e-07	49/2106 2.3%	149/14227 1.0%	GSK3B YWHAB TNF PKACA PANX1 PRKACA JAK2 IL10 HGF IL13 PLA2 SIRT1 TGFBR1 UHMK1 LATS1 IL1A ADORA2A IFNG IL1B TRAF6 TLR9 IKBA TXN PRKCZ AKAP1 INS PRDX1 G3BP2 TCF7L2 TGFB2 SMAD4 TGFB1 SMAD3 TGFB3 VEGFC PTPN11 IL2 NFKBIA P2RX7 IL6 FAP GPAM CDK5 GNAQ NF1 TCF4 GOPC NFKBIE NFKBIB
positive regulation of neuron apoptosis	2.0804e-08	2.9982e-07	15/2106 0.7%	22/14227 0.1%	NQO1 JUN EPHA7 TGFB2 FASLG TNF PTPRF P53 CDK5 NF1 BAX C-JUN TP53 MAP3K11 CDK5R1
positive regulation of chemotaxis	2.2587e-08	3.2466e-07	22/2106 1.0%	43/14227 0.3%	TGFB1 CXCL8 SMAD3 HGF SERPINE1 PDGFB ADAM10 VEGFC PRKCA F3 AGER C5R1 VEGFA F7 ADAM17 IL6 C7 AKT2 C3AR1 CCL2 PRKACA IL6R
regulation of leukocyte activation	2.3823e-08	3.4153e-07	56/2106 2.6%	181/14227 1.2%	CDKN1A IRS2 CBLB P21 CASP3 NCK2 CTLA4 IL12B IL12A LBP MAP3K7 IL13RA1 NCK1 IL10 IL4R HGF IL13 RC3H1 TRAF2 GAB2 PDCD1LG2 TGFBR2 ZAP70 ZEB1 ADORA2A IFNG LCK ADORA2B IL1B TRAF6 PELI1 BPI ROR1 IL6ST CNR1 PD-L1 HMOX1 STAT6 LIGAND SOCS5 STAT5A STAT5B TGFB1 VCAM1 BAD CAV1 IL2 IL4 PTPRE ITCH IL6 BCL6 FAP GPAM CD28 CTNNB1
immune system process	2.5496e-08	3.6455e-07	203/2106 9.6%	959/14227 6.7%	H2-BF CBLB TBK1 FTH1 C3AR1 AKT1 IL12B IL12A PRKACA MED1 PRKCB IL1R1 IL1R2 PRKCD SLC11A2 PRKCA HLA-A SERPING1 TP53 CFH STXBP3 CFI PDGFB NLK C2 C3 C4 C6 C7 C9 PRDX1 PLCG2 ATP6V0A2 STAT5A EGR1 STAT5B XBP1 JAG1 TIPARP LIF RAB27A CD28 ADN BMI1 IKBKB C8G CTLA4 CTSG IKBKG TIMP1 JAK2 IL10 MAP4K2 EDN1 IL13 TCF12 GAB2 PDCD1LG2 VAV1 IL1A ZEB1 P38 IL1B PXDN TLR9 C1QB PTGER4 C1QA IKBA RELA NFIL3 LIGAND YTHDF2…
nucleocytoplasmic transport	2.6038e-08	3.7133e-07	49/2106 2.3%	150/14227 1.0%	RERE NDUFA13 ZFYVE9 PPP1R10 CBLB SMG7 TNF FGF2 IPO7 DUSP16 PPP3CA KPNA6 MLX AKT1 KPNA4 JAK2 TNPO1 KPNA2 C-JUN KPNA3 AGFG1 HTATIP2 STRADA STRADB F2R TSC2 TSC1 F2 P38 IFNG TXNIP TP53 ERK IKBA PRICKLE1 ATXN1 TPR MAPK1 RAE1 MLXIP JUN TGFB2 TGFB1 SMURF1 P53 NFKBIA BCL6 CDK5 CAMK1
localization of cell	2.7748e-08	3.9366e-07	84/2106 3.9%	316/14227 2.2%	ITGB1 ATF2 NRP1 BTG1 CXCL8 B4GALT1 USP33 PTEN SIX1 PLAT LAMC1 ETS1 TNF FGF2 AMOT GJA1 SIX4 CDH2 CFL1 NCK2 AKT1 IL12B IL12A LBP PRKACA IL6R TNS3 HOXA5 NCK1 IL10 VAV3 ACVR1 MAP2K1 HGF PLA2 PRKCA NAV1 TGFBR1 VAV2 ARA TGFBR3 MMP14 ADAM17 ZEB2 VCAN IFNG IL1B PEX5 MYH9 ULK1 ITGA6 PAFAH1B1 PPARD ROCK1 CUL3 PDGFB ATP1A1 LRP8 KATNA1 PLXNA2 PTK2B CCL2 FYN DISC1 WASF2 TGFB2 TGFB1 VCAM1 VEGFC PEX13 SELE PTK2…
cell motility	2.7748e-08	3.9366e-07	84/2106 3.9%	316/14227 2.2%	ITGB1 ATF2 NRP1 BTG1 CXCL8 B4GALT1 USP33 PTEN SIX1 PLAT LAMC1 ETS1 TNF FGF2 AMOT GJA1 SIX4 CDH2 CFL1 NCK2 AKT1 IL12B IL12A LBP PRKACA IL6R TNS3 HOXA5 NCK1 IL10 VAV3 ACVR1 MAP2K1 HGF PLA2 PRKCA NAV1 TGFBR1 VAV2 ARA TGFBR3 MMP14 ADAM17 ZEB2 VCAN IFNG IL1B PEX5 MYH9 ULK1 ITGA6 PAFAH1B1 PPARD ROCK1 CUL3 PDGFB ATP1A1 LRP8 KATNA1 PLXNA2 PTK2B CCL2 FYN DISC1 WASF2 TGFB2 TGFB1 VCAM1 VEGFC PEX13 SELE PTK2…
regulation of binding	2.8974e-08	4.0998e-07	61/2106 2.8%	205/14227 1.4%	CREBZF GSK3B PTEN TNF IKBKB IKBKG JAK2 LDLRAP1 C-JUN IL10 NCOA3 HGF AKTIP PRKCD PLA2 GEF NRG1 TRAF2 TRAF1 SIRT1 DDIT3 IL1B TRAF6 CAT TRAF5 TLR9 UBE2V1 TRIB1 IKBA CAMK2A IKK2 ADRB2 AGER RELA MTDH INS IRAK1 HMOX1 RIPK1 BAK1 MAPK3 EGLN1 SMAD2 TCF7L2 JUN SMAD4 TGFB1 SMAD3 CAV1 EIF2AK3 HIPK2 SMARCA4 SMAD7 NFKBIA IL4 IL6 JMY BCL2 BAX TCF4 KRAS
regulation of translation	2.9855e-08	4.2137e-07	50/2106 2.3%	155/14227 1.0%	APP NDUFA13 FMR1 TNF NCK2 AKT1 NOS1 P70S6KB PRKACA NCK1 EIF5B HGF PRKCA TSC1 UHMK1 IMPACT P38 EIF4E2 ERK PPP1R15B EIF5A2 FAM129A ZFP36L1 FXR1 ATXN2 MKNK2 EIF4EBP1 IGF2BP1 PTK2B MAPK1 PAIP2 EIF4E PAIP1 NOS2 EIF2AK3 GATC EIF2S1 MTOR QKI TNRC6C IL6 RPS6KB1 CD28 4E-BP1 LSM14B CPEB2 METAP1 TNRC6A EIF3B TNRC6B
gland development	3.0751e-08	4.329e-07	59/2106 2.8%	196/14227 1.3%	NRP1 RARG B4GALT1 CSF1 IRS1 CITED2 CTNND1 PTEN TNC SIX1 IRS2 PRL TNF FGF2 SLC6A3 HK2 IGF1R SALL1 CCND1 SOX9 BTRC HOXA5 NKX3-1 MED1 CHUK NCOA3 FRS2 NRG1 PRLR TGFBR1 ARA CREB1 PLAG1 SEMA3A PDGFB IKK1 LPS BCL2L11 CREB RXRA COX2 STAT5A STAT5B TGFB2 TGFB1 SMAD3 EYA1 TGFB3 CAV1 BIM EIF2AK3 IGF1 DAG APLN VEGFA BCL2 NF1 CTNNB1 FGFR1
multicellular organismal catabolic process	3.1009e-08	4.354e-07	17/2106 0.8%	28/14227 0.1%	MMP7 MMP1 MMP2 MMP3 PLA2 MMP8 LIPA MMP9 MMP10 P2RX7 MMP11 MMP13 MMP27 MMP16 FAP MMP26 MMP19
peptidyl-serine phosphorylation	3.2323e-08	4.5269e-07	18/2106 0.8%	31/14227 0.2%	GSK3B MORC3 MAP3K1 PRKCA NLK PRKCZ HIPK3 MTOR PKACA TGFBR1 UHMK1 TGFBR2 PINK1 CDK5 IFNG AKT1 PRKACA MAP3K12
locomotion	3.2491e-08	4.5388e-07	109/2106 5.1%	445/14227 3.1%	ATF2 PLAT ETS1 TNF FGF2 AMOT GJA1 PI3K CDH2 PLAU CFL1 C3AR1 AKT1 IL12B IL12A PRKACA IL6R TNS3 HOXA5 ACVR1 MAP2K1 RALBP1 HGF PLA2 TSC2 PRKCA ARA ADAM17 ULK1 ERK CUL3 PDGFB GRIN2A C7 PLXNA2 TGFB2 TGFB1 VCAM1 GRIN2C SELE PTK2 FOSL1 IL4 CCDC88A FER IL6 COL5A1 CDK5 JMY NOX1 ITGB1 NRP1 BTG1 CXCL8 B4GALT1 USP33 PTEN SIX1 PIK3CB LAMC1 CXCL2 SIX4 NCK2 LBP HRAS NCK1 IL10 VAV3 PLAUR NAV1 TGFBR1 VAV2 TGFBR3 …
nuclear transport	3.3081e-08	4.6095e-07	49/2106 2.3%	151/14227 1.0%	RERE NDUFA13 ZFYVE9 PPP1R10 CBLB SMG7 TNF FGF2 IPO7 DUSP16 PPP3CA KPNA6 MLX AKT1 KPNA4 JAK2 TNPO1 KPNA2 C-JUN KPNA3 AGFG1 HTATIP2 STRADA STRADB F2R TSC2 TSC1 F2 P38 IFNG TXNIP TP53 ERK IKBA PRICKLE1 ATXN1 TPR MAPK1 RAE1 MLXIP JUN TGFB2 TGFB1 SMURF1 P53 NFKBIA BCL6 CDK5 CAMK1
positive regulation of lipid metabolic process	3.3502e-08	4.6562e-07	25/2106 1.1%	54/14227 0.3%	PRKAA1 IRS1 IRS2 PTGS2 TNF INS ADIPONECTIN AKT2 COX2 AKT1 LDLRAP1 VAV3 CPT1A TGFB1 ADIPOQ NR1H3 VAV2 IL1A MLXIPL GPAM IFNG ADORA2B IL1B AMPKA1 PPARA
positive regulation of secretion	3.4495e-08	4.782e-07	46/2106 2.1%	138/14227 0.9%	PFKFB2 ATF2 CNTF IRS1 IRS2 TNF INS PANX1 SHP1 CREB DPYSL2 P2RY2 P2RY1 ADORA1 PRKACA JAK2 RAB8B IL10 TCF7L2 EDN1 TGFB2 TGFB1 TGFB3 HGF IL13 PLA2 VEGFC PRKCA PTPN11 GAB2 GRIN2B GCK IL2 P2RX7 IL1A PINK1 IL6 P2RX4 CREB1 FAP ADORA2A CDK5 IFNG ADORA2B IL1B TCF4
macromolecule localization	3.5244e-08	4.8709e-07	230/2106 10.9%	1118/14227 7.8%	ARL6IP1 ZFYVE9 GCC2 CBLB LIPA 1212 BCAP29 AKT1 VPS35 C-JUN SEC62 AGFG1 SEC63 COG7 PRKCB COG3 ZFYVE20 ACSL4 ANK3 BIN3 PARD3 CDC37 TXNIP ULK1 TP53 BLZF1 NECAB3 STXBP3 SAR1B EIF5A2 1121 AGAP2 AGAP1 SNX4 GRIN2A C7 C9 MYO6 B4GALNT1 STXBP5 RAB11FIP2 SNX7 SNX5 RAB11FIP5 STAT5A ABCA1 STAT5B JUN RAB27A GRIN2C COL1A1 GRIN3B ATP PPP1R10 GDI2 AP4E1 SNX13 MIA3 GRIK2 VLDLR SMG7 OSBPL11 RAB22A GNGT1 PPP3CA XPO1…
regulation of mononuclear cell proliferation	3.5314e-08	4.8709e-07	36/2106 1.7%	96/14227 0.6%	CDKN1A CSF1 IRS2 CBLB P21 CASP3 PD-L1 NCK2 CTLA4 IL12B IL12A IL13RA1 NCK1 STAT5A IL10 STAT5B TGFB1 VCAM1 HGF IL13 PDCD1LG2 IL2 IL4 ZAP70 ITCH IL6 BCL6 FAP GPAM IFNG IL1B TRAF6 PELI1 CD28 CTNNB1 IL6ST
growth	3.7534e-08	5.164e-07	62/2106 2.9%	211/14227 1.4%	CYFIP1 APP CNTF CSF1 SERPINE1 PTEN ADM ADRA1B ADP GJA1 SALL1 PLAU AKT1 TIMP3 SOX9 HOXA5 IGFBP1 MED1 G6PC BCL-XL NCOA3 PLAUR PRLR EREG ARA TGFBR3 PYGO2 BIN3 CCNE1 ULK1 TP53 PPARD SGMS1 PLAG1 ANKRD11 PDGFB PLG FOXO3 PTGS2 CCNB1 RXRA COX2 SOCS5 SMAD2 TGFB2 SMAD4 TGFB1 SMAD3 PLEKHA1 TGFB3 ERBIN PTPN11 IGF1 MTOR P53 VEGFA BMP2 CCNG1 BCL2 SPRY2 BCL2L1 FGFR1
regulation of nervous system development	3.8029e-08	5.2189e-07	66/2106 3.1%	230/14227 1.6%	NRP1 CNTF EPO PTEN XYLT1 SIX1 FGF2 PTPRF CDH4 SIPA1L1 CCND2 CDH2 DPYSL2 ARHGDIA NPTN DNMT3B TIMP2 AKT1 PRKACA EPHB2 YWHAG YWHAH PRKCA F2 NGF TIAM1 IFNG MAP1B ULK1 MAPT TP53 ERK FOXG1 SEMA3A RNF6 TTL RELA CNR1 KATNA1 P2RY2 NTF3 SPP1 DISC1 PDLIM5 SKIL NGFR SMAD1 TGFB1 EYA1 BDNF NTRK3 LIMK1 EIF2AK3 VEGFC IGF1 HOOK3 PTK2 P53 MIB1 CCDC88A BMP2 REST SYNJ1 BCL2 NF1 CDK5R1
establishment of localization in cell	4.588e-08	6.2806e-07	187/2106 8.8%	875/14227 6.1%	APP NDUFA13 STEAP3 RAB3A ARL6IP1 NCF1 ZFYVE9 GCC2 CBLB TNF FGF2 IPO7 GOLGA3 IPO8 RIMS3 GNPTAB 1212 FTH1 KIF5B KPNA6 BCAP29 AKT1 VPS35 KPNA4 KPNA2 C-JUN SEC62 KPNA3 AGFG1 SEC63 RAB2A MAP2K1 COG7 HGF COG3 F2R ZFYVE20 TSC2 GEF TSC1 TOM1L1 PARD3 CDC37 RAB35 PPIF SCG5 TXNIP MPPE1 TP53 SQSTM1 BLZF1 ERK FTL NECAB3 STXBP3 SAR1B 1121 SLC1A3 ADRB2 PRKCZ CCNB1 ATXN1 C7 KIF3B TPR MYO6 STXBP5 ABCA1 SMAD2 HSPA…
protein maturation by peptide bond cleavage	4.7909e-08	6.5357e-07	32/2106 1.5%	81/14227 0.5%	C1QB C1QA C1S CFH C1R CFI H2-BF ECE2 ADN CLU C2 C3 C4 C8G C6 C7 C9 CR2 CR1 F12 ATP6AP2 NGF F3 MMP14 SCG5 SERPING1 MASP2 MCP C1QG MASP1 KLKB1 LPC
regulation of gene-specific transcription	4.7982e-08	6.5357e-07	63/2106 2.9%	217/14227 1.5%	ATF2 CDKN1B EPO CITED2 ETS1 TNF ADP HNF4A IL10 MEF2C PRKCB HGF PLA2 ARNT SIRT1 CREB1 TBL1XR1 IL1B TLR9 PPARA TP53 RHOQ CEBPA IKBA KMT2B GATA6 RNF6 FOXO3 HDAC9 HIF1A RELA INS PAK1 CREB RXRA SKIL SPEN ZBTB18 SMAD2 TCF7L2 MAP3K1 TGFB1 SMAD3 TGFB3 CAV1 INSR LIF NR1H3 IGF1 HNRNPAB SMARCA2 NFKB1 SMARCA4 P53 SMAD7 NFKBIA IL4 MLXIPL BMP2 IL6 NFIC CTNNB1 TCF4
positive regulation of organelle organization	4.9059e-08	6.6657e-07	35/2106 1.6%	93/14227 0.6%	DNMT1 ROCK2 TGFA TNF AMOT INS CCNB1 TNKS2 CFL1 DNMT3B NCK2 NCK1 EDN1 MAP3K1 TGFB1 SMAD3 CAV1 INSR LIMK1 IGF1 GS MTOR P53 EREG P2RX7 IL1A PINK1 APC IL1B MAP1B CD28 PHIP MAPT TP53 ARF6
negative regulation of catabolic process	5.3087e-08	7.1951e-07	23/2106 1.0%	48/14227 0.3%	PRKCG IL10 GSK3A SMAD4 HSP90AB1 SMAD3 EPO GRIN2C ADRA1B TNF MTOR RELA INS GRIN2A CNR1 IL1B ADORA1 AKT1 TIMP3 MDM4 TIMP1 N4BP1 PTPN3
regulation of RNA metabolic process	5.5383e-08	7.4876e-07	354/2106 16.8%	1861/14227 13.0%	ATF2 APP MAML2 JMJD1C RBPJ ELK1 ELK3 DCAF6 ELK4 RPS6KA5 MYC AKT2 CREB3L2 ADNP2 EPC1 KAT7 SOX9 C-JUN HOXA5 MEF2A MED1 MBNL1 MEF2C MBNL2 MEF2B PRKCB ZNF282 ZNF281 HCFC2 RUNX2 ARA RFX7 DDIT3 SUB1 TXNIP TBPL1 ATF7 CLOCK TP53 BLZF1 ZSCAN29 ATF4 HOXB5 TSHZ3 MAGED1 FOXG1 TSHZ1 GATA6 TXN HIF1A MTDH CIAO1 BLOC1S2 MYO6 HIVEP1 HMOX1 SREBP1 ZNF268 ZBTB7A RREB1 HOXC8 HEXIM1 STAT5A EGR1 STAT5B JUN CREBBP XBP1 …
adaptive immune response based on somatic recombination of immune receptors built from immunoglobulin superfamily domains	5.8795e-08	7.9293e-07	29/2106 1.3%	70/14227 0.4%	C1QB C1QA C1S C1R CFI CLU C2 C3 C4 C8G C6 C7 C9 IL12B IL10 CR2 CR1 PRKCD RAB27A VEGFA NFKB2 IL4 ADAM17 CD8A TRAF6 SERPING1 MASP2 MCP C1QG
epidermal growth factor receptor signaling pathway	6.0842e-08	8.1852e-07	16/2106 0.7%	26/14227 0.1%	TGFB1 SHC3 SHC1 GAB1 ERBIN CBL EREG EPS8 ADAM17 RPS6KA5 NCK2 PTK2B GRB2 EPS15 SOCS5 HBEGF
cellular localization	6.2901e-08	8.4414e-07	206/2106 9.7%	987/14227 6.9%	APP ARL6IP1 ZFYVE9 GCC2 CBLB GOLGA3 1212 FTH1 BCAP29 AKT1 VPS35 C-JUN SEC62 AGFG1 SEC63 COG7 COG3 ZFYVE20 PARD3 CDC37 TXNIP MPPE1 TP53 BLZF1 NECAB3 STXBP3 SAR1B 1121 PRKCZ C7 MYO6 STXBP5 ABCA1 JUN EIF2AK3 MYO5A RAB27A PTK2 GRIN3B PPP1R10 AP4E1 MIA3 GRIK2 SMG7 EEA1 PPP3CA XPO1 MLX KIF1B RAC1 JAK2 LDLRAP1 HTATIP2 IL10 MAP4K2 EDN1 STRADA STRADB F2 SYN1 ENAH PLCB3 P38 EXOC5 PAFAH1B1 VAMP3 STX12 IKBA …
tissue development	6.3984e-08	8.5657e-07	165/2106 7.8%	755/14227 5.3%	ATF2 ERRFI1 APP CSF1 SERPINE1 CTNND1 TNC FGF2 PKACA IGF1R FOXQ1 GJA1 SALL1 CCND1 PLAU MYC BSG CFL1 CREB3L2 AKT1 SOX9 PRKACA BTRC C-JUN MAP3K7 HOXA5 ACVR1 IGFBP1 MED1 MBNL1 MAP2K1 CXADR HGF F2R TSC2 PRKCA TSC1 FRS2 DICER1 PRLR EREG ARA ARC COL4A1 TXNIP VCL EPHA2 HOXB5 IGSF8 TSHZ3 PDGFB GATA6 HIF1A LPS SOCS3 UGCG CCNB1 COX2 NDUFV2 SKIL STAT5A TFAP2A ZBTB18 SMAD2 GSTM3 NGFR SMAD1 JUN TGFB2 SMAD4 JAG…
regulation of calcium ion transport	6.571e-08	8.7752e-07	31/2106 1.4%	78/14227 0.5%	ADRB2 PTGS2 PKD2 SLC8A1 GNAI2 GJA1 PLCG2 COX2 BDKRB1 NOS1 TGFB1 HOMER1 CAV1 F2R PLA2 F2 GNAO1 P2RX7 GRIN3B P2RX5 ETA P2RX4 ADORA2A P2RX3 STIM2 P2RX2 SESTD1 P2RX1 BCL2 CTNNB1 CALM1
regulation of T cell proliferation	7.9297e-08	1.0564e-06	28/2106 1.3%	67/14227 0.4%	CBLB CASP3 PD-L1 NCK2 CTLA4 IL12B IL12A NCK1 STAT5A IL10 STAT5B TGFB1 VCAM1 HGF PDCD1LG2 IL2 IL4 ZAP70 ITCH IL6 FAP GPAM IFNG IL1B TRAF6 CD28 CTNNB1 IL6ST
neuron projection development	8.5181e-08	1.1298e-06	69/2106 3.2%	249/14227 1.7%	ATF2 NRP1 CYFIP1 APP RAB3A ELK USP33 RASGRF1 ADM LAMC1 RBPJ CLU CELSR3 ACTB IGF1R GJA1 CDH4 ALCAM PRKACA JAK2 EPHB2 ATP7A MAP2K1 EPHA7 HGF SLC11A2 PRKCA LIFR ACSL4 NGF UHMK1 VCAN CREB1 ADORA2A PARD3 MAP1B ULK1 PAFAH1B1 ERK FOXG1 SEMA3A AGER CREB RXRA MYO6 NTF3 SLITRK6 PTK2B STX3 PIP5K1C NGFR EGR2 BDNF SIAH1 PTPN11 GS PTK2 GRIN1 GNAO1 KLF7 IL6 GRIN3A ABI2 CDK5 APC NEDD4 BCL2 FGFR1 CDK5R1
positive regulation of catabolic process	8.5429e-08	1.1298e-06	29/2106 1.3%	71/14227 0.4%	BECN1 IRS1 IRS2 CBLB ADRA1B TNF HIF1A INS GJA1 AKT2 AKT1 SH3D19 CPT1A INSR PLK1 ARNT IGF1 GS SMAD7 MLXIPL GCLC ITCH APC IFNG NEDD4 IL1B PPARA TRIB1 TRIB2
adaptive immune response	8.5429e-08	1.1298e-06	29/2106 1.3%	71/14227 0.4%	C1QB C1QA C1S C1R CFI CLU C2 C3 C4 C8G C6 C7 C9 IL12B IL10 CR2 CR1 PRKCD RAB27A VEGFA NFKB2 IL4 ADAM17 CD8A TRAF6 SERPING1 MASP2 MCP C1QG
regulation of lymphocyte proliferation	9.131e-08	1.2047e-06	35/2106 1.6%	95/14227 0.6%	CDKN1A IRS2 CBLB P21 CASP3 PD-L1 NCK2 CTLA4 IL12B IL12A IL13RA1 NCK1 STAT5A IL10 STAT5B TGFB1 VCAM1 HGF IL13 PDCD1LG2 IL2 IL4 ZAP70 ITCH IL6 BCL6 FAP GPAM IFNG IL1B TRAF6 PELI1 CD28 CTNNB1 IL6ST
regulation of neurogenesis	9.2216e-08	1.2137e-06	61/2106 2.8%	211/14227 1.4%	NRP1 CNTF EPO PTEN XYLT1 SIX1 PTPRF CDH4 SIPA1L1 CCND2 CDH2 DPYSL2 ARHGDIA NPTN DNMT3B TIMP2 AKT1 EPHB2 YWHAG YWHAH F2 NGF TIAM1 IFNG MAP1B ULK1 MAPT TP53 ERK FOXG1 SEMA3A RNF6 TTL RELA CNR1 KATNA1 P2RY2 NTF3 SPP1 DISC1 PDLIM5 SKIL NGFR SMAD1 TGFB1 EYA1 BDNF NTRK3 LIMK1 VEGFC HOOK3 PTK2 P53 MIB1 CCDC88A BMP2 REST SYNJ1 BCL2 NF1 CDK5R1
oxidation reduction	9.8268e-08	1.2902e-06	144/2106 6.8%	643/14227 4.5%	NDUFA13 FAAH STEAP3 NDUFA11 NDUFA12 EPO NDUFA10 JMJD1C PLOD2 ALDH1L2 LOXL2 FTH1 G6PD SDHC CYBA SDHD SDHA PGD SDHB PDIA5 COX6B1 ALDH3A1 TMX4 MTHFD2 GPD2 MADD UQCRC1 CYP2E1 UQCRC2 FTL UQCRB NDUFB10 NDUFB11 PXN SLC1A3 TXN ADH7 UQCRH LDHA RDH11 C9 PRDX1 COX3 COX2 HMOX1 COX1 KDSR CYC1 NDUFV3 NDUFV2 NDUFV1 VAT1 PDHA1 PRDX6 UEVLD DAO P4HA1 UQCRQ FASN CYCS DUS1L GCLM NOX1 MOXD1 KDM5B SRXN1 COX4I2 CPX CYP…
negative regulation of cell size	1.0048e-07	1.3161e-06	39/2106 1.8%	112/14227 0.7%	NRP1 CDKN1A NDUFA13 BTG1 CDKN1B BMPR2 DCUN1D3 SEMA3A RNF6 ACVR1B ADIPOR1 FGF2 CARF ADIPOR2 P21 PPP2CA SERTAD2 HNF4A SPP1 AKT1 BDKRB1 APBB2 TGFB2 SMAD4 TGFB1 SMAD3 TSC2 TSC1 MTOR DCBLD2 P53 BCL6 NME6 CAPRIN2 BCL2 NDUFS3 ULK1 TP53 HSPA1A
regulation of chemotaxis	1.0657e-07	1.3925e-06	24/2106 1.1%	53/14227 0.3%	USP14 TGFB1 CXCL8 ANGPT2 SMAD3 HGF SERPINE1 PDGFB ADAM10 VEGFC PRKCA F3 AGER C5R1 VEGFA F7 ADAM17 IL6 C7 AKT2 C3AR1 CCL2 PRKACA IL6R
lamellipodium assembly	1.0941e-07	1.4262e-06	12/2106 0.5%	16/14227 0.1%	VAV3 FGD4 CCDC88A CYFIP1 SH2B NCK2 RAC1 WASF2 VCL VAV2 NCK1 SH2B1
regulation of transcription, DNA-dependent	1.107e-07	1.4396e-06	344/2106 16.3%	1812/14227 12.7%	ATF2 APP MAML2 JMJD1C RBPJ ELK1 ELK3 DCAF6 ELK4 RPS6KA5 MYC AKT2 CREB3L2 ADNP2 EPC1 KAT7 SOX9 C-JUN HOXA5 MEF2A MED1 MEF2C MEF2B PRKCB ZNF282 ZNF281 HCFC2 RUNX2 ARA RFX7 DDIT3 SUB1 TXNIP TBPL1 ATF7 CLOCK TP53 BLZF1 ZSCAN29 ATF4 HOXB5 TSHZ3 MAGED1 FOXG1 TSHZ1 GATA6 TXN HIF1A MTDH CIAO1 BLOC1S2 MYO6 HIVEP1 HMOX1 SREBP1 ZNF268 ZBTB7A RREB1 HOXC8 HEXIM1 STAT5A EGR1 STAT5B JUN CREBBP XBP1 EGR2 INSR PB…
response to nutrient	1.1274e-07	1.4627e-06	52/2106 2.4%	170/14227 1.1%	RARG EPO COX4I1 PTEN VLDLR SLC8A1 IGF1R CCND1 TIMP3 SLC6A19 UGT1A1 ADIPOQ IGFBP2 ACSL4 F7 IL1A CCNE1 DDIT3 IL1B MAP1B LTA IL6ST CEBPA SERPINC1 STC1 PTGS2 ADIPOR2 RELA GNAI2 RXRA C7 CNR1 ADIPONECTIN SPP1 COX2 HMOX1 CCL2 A2M TGFB1 VCAM1 ANGPT1 STAT1 CAV1 INSR SLC10A3 MTOR COL1A1 BMP2 SYNJ1 RPS6KB1 BCL2 ALPL
morphogenesis of a branching structure	1.1326e-07	1.466e-06	41/2106 1.9%	121/14227 0.8%	NRP1 B4GALT1 COL13A1 CSF1 SEMA3A PDGFB SIX1 ADM FGF2 GNA13 SOCS3 SALL1 MYC SOX9 BTRC HOXA5 NKX3-1 SPEN IL10 ACVR1 MED1 EDN1 EPHA7 SMAD4 TGFB1 EYA1 NCOA3 FRS2 IGF1 DAG DICER1 VEGFA TGFBR2 MMP14 BMP2 ETA BCL2 CTNNB1 SPRY2 GRB2 FGFR1
positive regulation of leukocyte proliferation	1.1589e-07	1.4964e-06	28/2106 1.3%	68/14227 0.4%	CDKN1A CSF1 IRS2 P21 NCK2 IL12B IL12A IL13RA1 NCK1 STAT5A STAT5B VCAM1 HGF IL13 PDCD1LG2 IL2 IL4 ZAP70 KITLG IL6 BCL6 GPAM IFNG IL1B TRAF6 PELI1 CD28 IL6ST
negative regulation of protein catabolic process	1.187e-07	1.5255e-06	15/2106 0.7%	24/14227 0.1%	PRKCG IL10 SMAD4 HSP90AB1 SMAD3 EPO GRIN2C RELA INS GRIN2A TIMP3 MDM4 TIMP1 N4BP1 PTPN3
zinc ion transport	1.187e-07	1.5255e-06	15/2106 0.7%	24/14227 0.1%	SLC30A7 SLC39A11 SLC39A10 SLC39A13 SLC39A12 SLC39A14 SLC39A9 SLC39A6 SLC39A5 SLC39A8 SLC39A7 SLC39A2 SLC39A1 SLC39A4 SLC39A3
multicellular organismal macromolecule metabolic process	1.2066e-07	1.547e-06	18/2106 0.8%	33/14227 0.2%	MMP7 MMP1 MMP2 MMP3 MMP8 MMP9 HIF1A MMP10 ACC1 COL1A1 P2RX7 MMP11 MMP13 MMP27 MMP16 COL5A1 MMP26 MMP19
neuron development	1.2227e-07	1.564e-06	85/2106 4.0%	331/14227 2.3%	ATF2 NRP1 CYFIP1 APP CNTF RAB3A ELK USP33 RASGRF1 ADM LAMC1 RBPJ CLU CELSR3 ACTB IGF1R GNGT1 GJA1 CDH4 ALCAM GNAT2 GNAT1 PRKACA JAK2 EPHB2 ATP7A MAP2K1 EPHA7 HGF SLC11A2 PRKCA LIFR ACSL4 NGF UHMK1 VCAN CREB1 ADORA2A PARD3 MAP1B ULK1 PAFAH1B1 ERK FOXG1 NTM SEMA3A NTN4 SLC1A3 AGER CREB RXRA MYO6 NTF3 PSAP SLITRK6 PTK2B STX3 PIP5K1C NGFR TGFB2 EGR2 BDNF SIAH1 LIF PTPN11 GS SOD2 PTK2 GRIN1 NR2F6 VEGF…
regulation of cell projection organization	1.2263e-07	1.565e-06	43/2106 2.0%	130/14227 0.9%	NRP1 CNTF SEMA3A PTEN XYLT1 RNF6 TTL PTPRF CDC42 CDH4 SIPA1L1 CDH2 CNR1 ARHGDIA KATNA1 P2RY2 NPTN SPP1 AKT1 RAC1 EPHB2 DISC1 PDLIM5 SKIL YWHAH NGFR SMAD1 TGFB3 NTRK3 LIMK1 GS NGF PTK2 MTOR TGFBR1 TIAM1 CCDC88A APC MAP1B ULK1 MAPT RHOQ ERK
muscle structure development	1.249e-07	1.5902e-06	72/2106 3.4%	266/14227 1.8%	APP CNTF PTEN TNC SIX1 FGFRL1 PPP3CA SIX4 NOS1 NEO1 HRAS EID2B MEF2A ACVR1 MBNL1 MEF2C CXADR MEF2B CHUK F2R TCF12 DYRK1B TSC1 NRG1 DICER1 SIRT1 ARA TGFBR3 SCN8A MYH9 UTRN HBEGF IGSF8 TSHZ3 GATA6 IKK1 PLG FOXO4 MTM1 FXR1 CCNB1 NRAS RXRA C7 NTF3 NDUFV2 MEF2D SKIL EGLN1 ZBTB18 CD164 TCF7L2 ZFHX3 TGFB2 JAG1 HOMER1 SORT1 TIPARP CAV1 SEMA4C LIF IGF1 QKI VEGFA SMAD7 FAP CDK5 NF1 CTNNB1 TCF4 KRAS SMAP1
collagen metabolic process	1.2847e-07	1.6319e-06	17/2106 0.8%	30/14227 0.2%	MMP7 MMP1 MMP2 MMP3 MMP8 MMP9 HIF1A MMP10 COL1A1 P2RX7 MMP11 MMP13 MMP27 MMP16 COL5A1 MMP26 MMP19
activation of MAPK activity	1.3039e-07	1.649e-06	31/2106 1.4%	80/14227 0.5%	PRKAA1 SHC1 TGFA PIK3CB TNF FGF2 GRM1 FGD4 PAK1 GRM4 PI3K RIPK1 MAP3K5 MAP2K6 MAP3K2 MAP2K1 MAP3K1 TGFB3 HGF INSR PLA2 FRS2 PTPN11 C5R1 P2RX7 MDFIC ADORA2B IL1B MADD AMPKA1 MAP3K11
glucose metabolic process	1.3096e-07	1.649e-06	47/2106 2.2%	148/14227 1.0%	PFKFB2 GSK3B PRKAG2 IRS2 PYGL NLK TNF ADP PRKAG3 HK2 HK1 INS SLC2A8 PPP1CB PPP1R2 PPP1CC LDHA UGP2 PI3K ADIPONECTIN PDK4 PGK1 DLAT PCK1 PDK1 CPT1A G6PD PDHA1 G6PC PKLR PKM2 BAD PGAM1 ADIPOQ PGD PGM2L1 GCK PPP1CA UEVLD PFKL PIK3CA PPP1R3B LEP IL6ST PFKP ATF4 PPARD
positive regulation of transcription factor activity	1.3103e-07	1.649e-06	32/2106 1.5%	84/14227 0.5%	CAMK2A PTEN IKK2 TNF AGER RELA MTDH INS IKBKB IRAK1 RIPK1 IKBKG JAK2 IL10 TGFB1 NCOA3 HGF PLA2 GEF TRAF2 TRAF1 SMARCA4 IL4 IL6 IL1B TRAF6 CAT TRAF5 JMY TLR9 KRAS UBE2V1
positive regulation of transcription regulator activity	1.3103e-07	1.649e-06	32/2106 1.5%	84/14227 0.5%	CAMK2A PTEN IKK2 TNF AGER RELA MTDH INS IKBKB IRAK1 RIPK1 IKBKG JAK2 IL10 TGFB1 NCOA3 HGF PLA2 GEF TRAF2 TRAF1 SMARCA4 IL4 IL6 IL1B TRAF6 CAT TRAF5 JMY TLR9 KRAS UBE2V1
multicellular organismal process	1.538e-07	1.9311e-06	750/2106 35.6%	4380/14227 30.7%	ATF2 CYFIP1 CNTF GMFB SERPINE1 TESK2 XYLT1 RBPJ LIPA PKACA DCAF7 FGFRL1 ELK3 MYLK EPS8 GJA1 ALCAM GNAT2 GNAT3 PRKACG DPYSL2 MYC CREB3L2 C3AR1 AKT1 GNAT1 PRKACA C-JUN HOXA5 PRKCG MEF2A MED1 MBNL1 MEF2C CXADR MEF2B PRKCD PRKCA FRS2 FNDC3A DICER1 KIAA1217 SLC5A7 DDIT3 PARD3 GPR161 MAP1B PSME4 TXNIP TBPL1 SERPING1 HOXB5 COL13A1 1121 PDGFB GATA6 SLC5A1 PRKCZ SLC5A3 HIF1A GRIN2A C6 C7 C9 PRDX1 MYO6 COX…
positive regulation of I-kappaB kinase/NF-kappaB cascade	1.5909e-07	1.9885e-06	40/2106 1.8%	118/14227 0.8%	TRADD IKK1 FASLG TNF RELA GJA1 TBK1 CASP8 ADIPONECTIN MIER1 HMOX1 RIPK1 FADD MAP3K7 MAP3K3 CHUK GOT1 PRKCB NEK6 PLK2 F2R ADIPOQ TRAF1 CFLAR ZDHHC17 TNFRSF1A TNFR1 IL1A PINK1 IL1B TRAF6 TRAF5 TLR9 PELI1 REL TAB2 UBE2V1 MAP3K14 TMEM9B BIRC2
positive regulation of leukocyte activation	1.5909e-07	1.9885e-06	40/2106 1.8%	118/14227 0.8%	CDKN1A IRS2 P21 NCK2 IL12B STAT6 IL12A LIGAND LBP MAP3K7 IL13RA1 SOCS5 NCK1 STAT5A STAT5B TGFB1 IL4R VCAM1 BAD CAV1 HGF IL13 TRAF2 GAB2 PDCD1LG2 IL2 TGFBR2 IL4 ZAP70 IL6 BCL6 GPAM IFNG LCK ADORA2B IL1B TRAF6 PELI1 CD28 IL6ST
hemopoietic or lymphoid organ development	1.7059e-07	2.1273e-06	71/2106 3.3%	263/14227 1.8%	ITGB1 CSF1 EPO RTKN2 SIX1 CPX BMI1 CASP8 SIX4 IL12B TIMP1 JAK2 ATP7A IL10 MED1 G6PD CHUK GLRX5 RPS6 SLC11A2 GAB2 MMP9 TGFBR1 TGFBR2 TGFBR3 ZAP70 ADAM17 LCK CD8A IRF1 TRAF6 LTA MYH9 TP53 CEBPA KMT2A IKK1 HDAC9 CDC42 BCL2L11 PLCG2 LRRC8A SH2B3 SPEN NTRK1 STAT5A CD164 EGR1 STAT5B TGFB2 JAG1 TGFB1 VCAM1 TIPARP BIM GS SOD2 IL2 P53 VEGFA NFKB2 IL4 SNRK KITLG BCL6 APC SP1 SP3 BCL2 CD28 CTNNB1
regulation of cell morphogenesis involved in differentiation	1.7238e-07	2.1447e-06	34/2106 1.6%	93/14227 0.6%	NRP1 CNTF SEMA3A XYLT1 RNF6 TTL PTPRF CDH4 SIPA1L1 CDH2 ARHGDIA SPP1 EPHB2 PDLIM5 SKIL YWHAH SMAD2 NGFR SMAD1 TGFB2 SMAD4 TGFB1 SMAD3 TGFB3 NTRK3 LIMK1 NGF PTK2 SMAD7 TIAM1 MAP1B ULK1 MAPT ERK
negative regulation of transcription from RNA polymerase II promoter	1.7441e-07	2.165e-06	76/2106 3.6%	288/14227 2.0%	RARG CITED2 PRDM1 TNF ADP P21 MECP2 SALL1 CFL1 EPC1 KLF10 MEF2C KLF12 ZNF281 DNMT3A FOXP4 ZEB1 TBL1XR1 TRAF6 IRF2 TXNIP LCOR ZMYND11 PPARA TP53 PPARD CEBPA FXR DNMT1 GLIS3 TXN FOXO3 HDAC9 MTDH SHP1 RXRA CUX1 NSD1 E2F1 HIVEP1 ZBTB7A HOXC8 SKIL HEXIM1 SPEN ATF7IP ZBTB18 EGR1 TCF7L2 DR1 ZFHX3 TGFB1 SMAD3 CBX4 ZBTB14 PCGF2 CAV1 CBX2 STAT3 SMARCA2 NFKB1 HIPK2 NR2F6 SMARCA4 P53 SMAD7 MLXIPL BMP2 BCL6 N…
positive regulation of cell activation	1.8866e-07	2.3366e-06	41/2106 1.9%	123/14227 0.8%	CDKN1A IRS2 P21 NCK2 IL12B STAT6 IL12A LIGAND LBP JAK2 MAP3K7 IL13RA1 SOCS5 NCK1 STAT5A STAT5B TGFB1 IL4R VCAM1 BAD CAV1 HGF IL13 TRAF2 GAB2 PDCD1LG2 IL2 TGFBR2 IL4 ZAP70 IL6 BCL6 GPAM IFNG LCK ADORA2B IL1B TRAF6 PELI1 CD28 IL6ST
regulation of JAK-STAT cascade	1.918e-07	2.3648e-06	19/2106 0.9%	37/14227 0.2%	CNTF EPO CAV1 HGF F2R GAB1 LIF IGF1 PRL IL2 PPP2CA IL4 IL6 SOCS1 IFNG IL12A JAK2 IL6ST IL6R
organ regeneration	1.918e-07	2.3648e-06	19/2106 0.9%	37/14227 0.2%	CEBPA CDKN1A TGFB1 ANGPT2 ANGPT1 HGF LIF LIFR ADM P21 TGFBR1 SHP1 F7 SOCS3 TEC SOCS1 CCND1 CCNE1 CCL2
regulation of immune effector process	1.9777e-07	2.433e-06	37/2106 1.7%	106/14227 0.7%	TNF INS C3 C6 HMOX1 IL12B STAT6 IL12A LIGAND LBP A2M MAP3K7 IL13RA1 STAT5A IL10 STAT5B TGFB1 NOS2 HGF IL13 TRAF2 GAB2 AP2B1 IL2 P2RX7 IL4 ITCH IL6 BCL6 CD8B IFNG ADORA2B IL1B TRAF6 CD28 SERPING1 MASP1
response to radiation	2.3704e-07	2.9095e-06	62/2106 2.9%	221/14227 1.5%	APP CDKN1A ADRA1B P21 GNGT1 THBD CASP7 CCND1 GNAT2 CASP3 DNMT3B AKT1 IL12B IL12A GNAT1 IL6R HRAS MED1 BCL-XL JNK1 REV1 UBE4B FOS SMC1A NGF IL1A IL1B CAT CLOCK TP53 DCUN1D3 SLC1A3 RELA SOCS3 GRIN2A NRAS MAPK8 ATXN1 C7 USP1 CCL2 TGFB1 VCAM1 ANGPT2 UBE2B EYA1 C-FOS CAV1 UBE2A SOD2 USP28 GRIN1 NR2F6 P53 CDK5 NEDD4 BHLHE40 BCL2 NF1 SNAI2 KRAS BCL2L1
mammary gland development	2.4066e-07	2.9473e-06	33/2106 1.5%	90/14227 0.6%	B4GALT1 CSF1 IRS1 IRS2 IKK1 PRL FGF2 LPS SLC6A3 HK2 IGF1R BCL2L11 CREB CCND1 COX2 BTRC HOXA5 STAT5A MED1 STAT5B TGFB1 CHUK TGFB3 NCOA3 CAV1 BIM EIF2AK3 NRG1 IGF1 PRLR APLN VEGFA CREB1
transmembrane receptor protein serine/threonine kinase signaling pathway	2.4154e-07	2.9506e-06	38/2106 1.8%	111/14227 0.7%	BMPR2 ZFYVE9 UBE2D3 PDGFB UBE2D1 ACVR1B NLK FSTL1 CREB IRAK1 CCL2 C-JUN MAP3K7 ACVR1 SMAD2 KLF10 TRAP1 SMAD1 JUN TGFB2 SMAD4 MAP3K1 TGFB1 SMAD3 TGFB3 C-FOS USP9X SMURF1 FOS SMAD5 TGFBR1 HIPK2 SMAD7 TGFBR2 TGFBR3 BMP2 CREB1 TAB1
female pregnancy	2.4201e-07	2.9506e-06	41/2106 1.9%	124/14227 0.8%	EPO CITED2 ADM PRL PTGS2 ADIPOR2 PTHLH THBD RXRA GSA PLAU CNR1 BSG SPP1 LEPR COX2 STAT5A HSL MED1 STAT5B TGFB1 ANGPT2 TGFB3 C-FOS GPX3 IGFBP2 LIF ACSL4 FOS UBE2A PRLR TGFBR1 FOSL1 SP1 IL1B PAPPA SP3 KLF9 BCL2 GNAS PPARD
lactation	2.4523e-07	2.9832e-06	17/2106 0.8%	31/14227 0.2%	STAT5A MED1 STAT5B CHUK CAV1 EIF2AK3 IKK1 PRL PRLR SLC6A3 HK2 APLN VEGFA CREB CREB1 CCND1 COX2
response to carbohydrate stimulus	2.5083e-07	3.0445e-06	31/2106 1.4%	82/14227 0.5%	PFKFB2 FXR IRS1 PTEN IRS2 SLC6A1 PTGS2 SLC8A1 SHP1 ADIPONECTIN ME1 PTK2B COX2 GLUL SMAD2 EGR1 TCF7L2 TGFB1 ANGPT2 INSR ADIPOQ GS GCK MLXIPL RPS6KB1 P2RX3 GPAM MAP1B TXNIP TCF4 PPARD
positive regulation of gene-specific transcription	2.5753e-07	3.119e-06	45/2106 2.1%	142/14227 0.9%	CEBPA ATF2 IKBA EPO CITED2 KMT2B GATA6 ETS1 TNF HIF1A CREB RXRA HNF4A SPEN IL10 SMAD2 TCF7L2 MEF2C MAP3K1 TGFB1 SMAD3 TGFB3 HGF PLA2 LIF ARNT NR1H3 IGF1 HNRNPAB SMARCA2 SMARCA4 P53 NFKBIA IL4 MLXIPL BMP2 IL6 CREB1 NFIC IL1B TLR9 CTNNB1 TCF4 TP53 RHOQ
positive regulation of lymphocyte activation	2.5966e-07	3.1377e-06	37/2106 1.7%	107/14227 0.7%	CDKN1A IRS2 P21 NCK2 IL12B STAT6 IL12A LIGAND MAP3K7 IL13RA1 SOCS5 NCK1 STAT5A STAT5B TGFB1 IL4R VCAM1 BAD CAV1 HGF IL13 TRAF2 PDCD1LG2 IL2 TGFBR2 IL4 ZAP70 IL6 BCL6 GPAM IFNG LCK IL1B TRAF6 PELI1 CD28 IL6ST
negative regulation of molecular function	2.6119e-07	3.1493e-06	94/2106 4.4%	383/14227 2.6%	ERRFI1 GSK3B CDKN1A GSK3A CDKN1B SERPINE1 PRKAG2 UBE2D1 IRS2 PKD2 DUSP16 P21 GRM2 111 SPRED1 GRM4 GRM7 AKT2 CASP3 PSMD2 GRM8 ADORA1 LEPR AKT1 GNAT1 PRKACA JAK2 C-JUN ATP7A YWHAG PDK1 PDPK1 PRKCD TSC2 PRKCA SIRT1 LATS1 PSMA5 ADCY9 ADORA2A STIM2 DDIT3 IL1B CAT TLR9 BIRC5 TRIB1 TP53 TRIB2 GNAZ PSMD12 IKBA NU GNAI3 ADCY3 ADCY1 ADRB2 ADCY8 PRKCZ GNAI1 GNAI2 INS PPP2CA C6 IRAK1 CNR1 SH3BP5 HMOX1 HEXIM1…
regulation of polysaccharide metabolic process	3.2159e-07	3.8436e-06	12/2106 0.5%	17/14227 0.1%	PPP1CB DYRK2 IRS1 AKT2 INSR GRB10 AKT1 IRS2 ADRA1B MTOR GCK INS
regulation of carbohydrate catabolic process	3.2159e-07	3.8436e-06	12/2106 0.5%	17/14227 0.1%	PPP1CB MLXIPL GSK3A PGAM1 INSR PRKAG1 PRKAG2 ARNT IGF1 ADRA1B HIF1A INS
regulation of cellular carbohydrate catabolic process	3.2159e-07	3.8436e-06	12/2106 0.5%	17/14227 0.1%	PPP1CB MLXIPL GSK3A PGAM1 INSR PRKAG1 PRKAG2 ARNT IGF1 ADRA1B HIF1A INS
regulation of glycogen metabolic process	3.2159e-07	3.8436e-06	12/2106 0.5%	17/14227 0.1%	PPP1CB DYRK2 IRS1 AKT2 INSR GRB10 AKT1 IRS2 ADRA1B MTOR GCK INS
establishment of protein localization	3.2352e-07	3.8582e-06	165/2106 7.8%	773/14227 5.4%	NDUFA13 STEAP3 RAB3A ARL6IP1 NCF1 ZFYVE9 RAB3D GCC2 CBLB TNF FGF2 IPO7 IPO8 GNPTAB 1212 KPNA6 BCAP29 AKT1 VPS35 KPNA4 KPNA2 C-JUN SEC62 KPNA3 SEC63 NSF RAB2A COG7 PRKCB COG3 F2R ATG9A ZFYVE20 TSC2 GEF ANK3 TOM1L1 RAB30 PARD3 CDC37 RAB35 SCG5 TXNIP TP53 BLZF1 ERK NECAB3 STXBP3 SAR1B EIF5A2 1121 AGAP2 AGAP1 SNX4 C7 ZMAT3 TPR MYO6 STXBP5 RAB11FIP2 SNX7 SNX5 RAB11FIP5 ABCA1 JUN TGFB2 TGFB1 GOT1 SMURF…
positive regulation of mononuclear cell proliferation	3.2851e-07	3.9092e-06	27/2106 1.2%	67/14227 0.4%	CDKN1A CSF1 IRS2 P21 NCK2 IL12B IL12A IL13RA1 NCK1 STAT5A STAT5B VCAM1 HGF IL13 PDCD1LG2 IL2 IL4 ZAP70 IL6 BCL6 GPAM IFNG IL1B TRAF6 PELI1 CD28 IL6ST
protein transport	3.3205e-07	3.9428e-06	163/2106 7.7%	762/14227 5.3%	NDUFA13 STEAP3 RAB3A ARL6IP1 NCF1 ZFYVE9 RAB3D GCC2 CBLB TNF FGF2 IPO7 IPO8 GNPTAB 1212 KPNA6 BCAP29 AKT1 VPS35 KPNA4 KPNA2 C-JUN SEC62 KPNA3 SEC63 NSF RAB2A COG7 PRKCB COG3 F2R ATG9A ZFYVE20 TSC2 GEF TOM1L1 RAB30 PARD3 CDC37 RAB35 SCG5 TXNIP TP53 BLZF1 ERK NECAB3 STXBP3 SAR1B EIF5A2 1121 AGAP2 AGAP1 SNX4 C7 ZMAT3 TPR MYO6 STXBP5 RAB11FIP2 SNX7 SNX5 RAB11FIP5 ABCA1 JUN TGFB2 TGFB1 GOT1 SMURF1 RAB…
positive regulation of cell cycle	3.4106e-07	4.041e-06	28/2106 1.3%	71/14227 0.4%	APP CITED2 FOXG1 TGFA TNF INS CCNB1 CCND2 CCND1 EIF4EBP1 AKT1 EIF4E STAT5A STAT5B EDN1 TGFB2 INSR IGF1 EREG FOSL1 IL1A ADAM17 RPS6KB1 IL1B CD28 BIRC5 4E-BP1 PHIP
neurotransmitter transport	3.4408e-07	4.0679e-06	31/2106 1.4%	83/14227 0.5%	RAB3A ARL2 SLC1A3 SLC6A1 SLC6A20 SLC6A2 SLC6A3 SLC6A4 GRM2 GRM4 RIMS3 SLC17A6 SLC17A7 STX3 VAT1 SLC6A19 SLC6A18 SYT1 SLC6A17 SLC6A16 SLC6A15 SLC6A14 SLC6A13 SLC6A11 SYN1 SLC6A5 P2RX7 SLC6A6 SLC6A7 SLC6A8 SLC6A9
morphogenesis of a branching epithelium	3.8936e-07	4.5932e-06	35/2106 1.6%	100/14227 0.7%	NRP1 CSF1 SEMA3A PDGFB SIX1 ADM FGF2 GNA13 SOCS3 SALL1 MYC SOX9 BTRC HOXA5 NKX3-1 SPEN IL10 ACVR1 MED1 EDN1 SMAD4 TGFB1 EYA1 NCOA3 FRS2 IGF1 DAG VEGFA TGFBR2 BMP2 ETA BCL2 CTNNB1 GRB2 FGFR1
leukocyte homeostasis	3.9199e-07	4.6143e-06	18/2106 0.8%	35/14227 0.2%	STAT5A STAT5B TGFB1 HGF BIM RPS6 IKK2 IKBKB P2RX7 IL6 BCL2L11 IFNG CASP3 BCL2 AKT1 IKBKG SKIL SH2B2
angiogenesis	3.9392e-07	4.6271e-06	47/2106 2.2%	153/14227 1.0%	NRP1 CXCL8 B4GALT1 PTEN UBP1 NLK FGF2 ELK3 GNA13 CASP8 PLAU LEPR PTK2B HMOX1 C-JUN SLC12A6 MAP3K7 WASF2 SPEN VAV3 ACVR1 NUS1 JUN EDN1 TGFB2 JAG1 ANGPT1 MMP2 C1GALT1 VEGFC DICER1 PTK2 VEGFA VAV2 EREG TGFBR2 MMP14 PTPRB ETA KLF5 COL4A1 MMP19 MYH9 CTNNB1 NAA15 NOX1 FGFR1
cell cycle arrest	4.063e-07	4.7622e-06	38/2106 1.8%	113/14227 0.7%	CDKN1A CDKN1B CXCL8 CUL3 CUL1 FOXO4 PKD2 LKB1 LPS P21 STK11 MYC TP53INP1 IL12B APBB2 IL12A HRAS SKIL MAP2K6 TCF7L2 MAP2K1 TGFB2 TGFB1 SMAD3 GADD45A VASH1 GS P53 UHMK1 ERN1 KAT2B APC IFNG DDIT3 JMY TCF4 HBP1 TP53
positive regulation of behavior	4.336e-07	5.0705e-06	22/2106 1.0%	49/14227 0.3%	TGFB1 CXCL8 SMAD3 HGF SERPINE1 PDGFB ADAM10 VEGFC PRKCA F3 AGER C5R1 VEGFA F7 ADAM17 IL6 C7 AKT2 C3AR1 CCL2 PRKACA IL6R
regulation of T cell activation	4.3446e-07	5.0705e-06	40/2106 1.8%	122/14227 0.8%	CBLB CASP3 PD-L1 NCK2 CTLA4 IL12B IL12A MAP3K7 SOCS5 NCK1 STAT5A IL10 STAT5B TGFB1 IL4R VCAM1 BAD CAV1 HGF RC3H1 TRAF2 PDCD1LG2 IL2 TGFBR2 IL4 ZAP70 ITCH IL6 ZEB1 BCL6 FAP ADORA2A GPAM IFNG LCK IL1B TRAF6 CD28 CTNNB1 IL6ST
regulation of smooth muscle cell migration	4.4086e-07	5.1334e-06	13/2106 0.6%	20/14227 0.1%	IGFBP3 SERPINE1 PDGFB IGF1 RBPJ F3 P2RY6 RPS6KB1 PLAU P2RY2 BCL2 IL6ST TRIB1
cell cycle	4.4172e-07	5.1334e-06	170/2106 8.0%	805/14227 5.6%	APP CCNK STEAP3 CCNT2 ZWILCH TUSC2 UBE2D1 RCBTB1 PPP1CB PPP1CC STK11 LSM11 CCND1 MYC PSMD2 AKT1 IL12B MAP3K8 IL12A NEK3 BTRC KPNA2 CCNL1 SKP2 SKP1 ACVR1 MAP2K1 BORA FBXW7 FBXW11 IST1 USP3 HGF RPS6 GEF VASH1 UHMK1 EREG EML4 ERN1 ADAM17 CLIP1 CDC34 BIN3 CCNE1 DDIT3 PARD3 TXNIP TP53 ARL8B ERK PSMD12 ANAPC16 ARL3 CUL3 CUL1 ARL2 CREBL2 FOXO4 PDS5B SKA3 LPS GSPT1 NPAT CCNB1 C6 EIF4EBP1 SKIL MAP2K6 TGFB…
regulation of nitric oxide biosynthetic process	4.5101e-07	5.2215e-06	17/2106 0.8%	32/14227 0.2%	IL10 EDN1 HSP90AA1 HSP90AB1 CAV1 INSR SOD2 PTGS2 TNF INS P2RX4 IFNG AKT2 IL1B COX2 AKT1 JAK2
regulation of transcription factor activity	4.5217e-07	5.2215e-06	44/2106 2.0%	140/14227 0.9%	CREBZF IKBA CAMK2A PTEN IKK2 TNF AGER RELA MTDH INS IKBKB IRAK1 HMOX1 RIPK1 IKBKG JAK2 MAPK3 EGLN1 IL10 TCF7L2 TGFB1 NCOA3 HGF PLA2 GEF TRAF2 TRAF1 SIRT1 SMARCA4 SMAD7 NFKBIA IL4 IL6 DDIT3 IL1B TRAF6 CAT TRAF5 JMY TLR9 TCF4 KRAS UBE2V1 TRIB1
regulation of transcription regulator activity	4.5217e-07	5.2215e-06	44/2106 2.0%	140/14227 0.9%	CREBZF IKBA CAMK2A PTEN IKK2 TNF AGER RELA MTDH INS IKBKB IRAK1 HMOX1 RIPK1 IKBKG JAK2 MAPK3 EGLN1 IL10 TCF7L2 TGFB1 NCOA3 HGF PLA2 GEF TRAF2 TRAF1 SIRT1 SMARCA4 SMAD7 NFKBIA IL4 IL6 DDIT3 IL1B TRAF6 CAT TRAF5 JMY TLR9 TCF4 KRAS UBE2V1 TRIB1
positive regulation of defense response	4.5361e-07	5.2271e-06	32/2106 1.5%	88/14227 0.6%	IKBA SERPINE1 PTGS2 TNF RELA C3 TBK1 IRAK1 CNR1 COX2 IL12B IL12A LBP PRKACA JAK2 STAT5A STAT5B HGF PLA2 PRKCA TNFRSF1A TNFR1 EREG NFKBIA IL6 ETA ADORA2B IL1B TLR9 POLR3G PDE5A IL6ST
leukocyte mediated immunity	4.6869e-07	5.3895e-06	31/2106 1.4%	84/14227 0.5%	C1QB C1QA C1S STXBP3 C1R CFI CLU C2 C3 C4 C8G C6 C7 C9 PRDX1 CTSG IL6R CR2 CR1 HGF PRKCD PLA2 RAB27A YWHAZ ADAM17 IL6 CD8A SERPING1 MASP2 MCP C1QG
regulation of peptidyl-tyrosine phosphorylation	4.7886e-07	5.4948e-06	30/2106 1.4%	80/14227 0.5%	ERRFI1 CNTF EPO PDGFB PRKCZ INS PPP2CA SOCS1 ADIPONECTIN IL12A PRKACA JAK2 IL6R ANGPT1 PRKCE CAV1 HGF PRKCD ADIPOQ LIF PRKCA IGF1 MTOR IL2 VEGFA IL4 KITLG IL6 IFNG IL6ST
regulation of acute inflammatory response	4.9858e-07	5.7091e-06	16/2106 0.7%	29/14227 0.2%	F12 HGF PTGS2 TNF INS C3 IL6 C6 CNR1 IL1B COX2 SERPING1 MASP1 IL6ST A2M KLKB1
protein localization	5.0703e-07	5.7838e-06	191/2106 9.0%	927/14227 6.5%	NDUFA13 STEAP3 RAB3A ARL6IP1 NCF1 ZFYVE9 RAB3D GCC2 CBLB TNF FGF2 IPO7 GRIP1 IPO8 GNPTAB 1212 KPNA6 BCAP29 AKT1 VPS35 KPNA4 KPNA2 C-JUN SEC62 KPNA3 SEC63 NSF RAB2A MORC3 COG7 PRKCB COG3 F2R ATG9A ZFYVE20 TSC2 GEF ANK3 TOM1L1 RAB30 BIN3 PARD3 CDC37 RAB35 SCG5 TXNIP ULK1 TP53 SQSTM1 VCL BLZF1 ERK NECAB3 STXBP3 SAR1B EIF5A2 1121 AGAP2 AGAP1 SNX4 GRIN2A C7 ZMAT3 TPR MYO6 G3BP2 STXBP5 RAB11FIP2 SNX7 S…
regulation of blood vessel endothelial cell migration	5.0722e-07	5.7838e-06	14/2106 0.6%	23/14227 0.1%	TGFB1 ANGPT2 ANGPT1 PDGFB VEGFC VASH1 PTGS2 FGF2 HDAC9 VEGFA AMOT NF1 COX2 EPHA2
regulation of carbohydrate biosynthetic process	5.2223e-07	5.9302e-06	15/2106 0.7%	26/14227 0.1%	DYRK2 IRS1 INSR ADIPOQ IRS2 ARPP19 MTOR GCK INS PPP1CB ADIPONECTIN LEP AKT2 GRB10 AKT1
positive regulation of nitric oxide biosynthetic process	5.2223e-07	5.9302e-06	15/2106 0.7%	26/14227 0.1%	EDN1 HSP90AA1 HSP90AB1 INSR SOD2 PTGS2 TNF INS P2RX4 IFNG AKT2 IL1B COX2 AKT1 JAK2
regulation of lymphocyte activation	5.28e-07	5.9833e-06	48/2106 2.2%	159/14227 1.1%	CDKN1A IRS2 CBLB P21 CASP3 PD-L1 NCK2 CTLA4 IL12B STAT6 IL12A LIGAND MAP3K7 IL13RA1 SOCS5 NCK1 STAT5A IL10 STAT5B TGFB1 IL4R VCAM1 BAD CAV1 HGF IL13 RC3H1 TRAF2 PDCD1LG2 IL2 TGFBR2 IL4 ZAP70 ITCH IL6 ZEB1 BCL6 FAP ADORA2A GPAM IFNG LCK IL1B TRAF6 PELI1 CD28 CTNNB1 IL6ST
heart development	5.4629e-07	6.1777e-06	61/2106 2.8%	221/14227 1.5%	NRP1 CITED2 PTEN TNC ADM ECE2 ADRA1B PKD2 FGFRL1 GJA1 COL4A3BP CASP7 SALL1 CASP8 CASP3 SOX9 TEAD1 NKX3-1 ACVR1 MED1 EDN1 PBRM1 CXADR TSC2 TSC1 FRS2 NRG1 DICER1 FOXP4 TGFBR1 TGFBR2 ARA TGFBR3 GATA6 HDAC9 ADIPOR2 CCNB1 RXRA NDUFV2 MAP2K5 HEXIM1 EGLN1 SPEN SMAD2 TGFB2 VCAM1 SMAD3 INSR SOD2 VEGFA MIB1 SMAD7 BMP2 ETA COL5A1 DLC1 GNAQ NF1 CTNNB1 TAB1 FBN1
negative regulation of signal transduction	5.5291e-07	6.2397e-06	40/2106 1.8%	123/14227 0.8%	RGS17 CUL3 PTEN SNX13 TNFAIP3 OTUD7B ADRA1A IGF1R PPP2CA SOCS2 SOCS3 SOCS1 ADIPONECTIN AKT1 SOCS6 SCAI SOCS5 MAGI1 ACVR1 BRAP CISH UBE2B PLEKHA1 CAV1 IGFBP3 ADIPOQ LIF TSC2 TSC1 IGF1 DAG GS P2RX7 CDC34 BCL6 APC DLC1 NF1 SPRY2 SPRY1
positive regulation of myeloid cell differentiation	5.5513e-07	6.2518e-06	19/2106 0.9%	39/14227 0.2%	STAT5A KLF10 JUN JAG1 CSF1 LIF ARNT FOXO3 ACVR1B ETS1 HIF1A KITLG GSA LEP TRAF6 GNAS C-JUN SMAP1 HOXA5
response to reactive oxygen species	6.0868e-07	6.8408e-06	32/2106 1.5%	89/14227 0.6%	PPP1R15B EPO PXN SERPINE1 RELA SLC8A1 PRDX1 PTK2B HMOX1 PRKACA C-JUN ATP7A JUN PLEKHA1 STAT1 BCL-XL C-FOS GPX3 PRKCA FOS SOD2 F3 PRDX6 COL1A1 GNAO1 FOSL1 DDIT3 CAT PXDN BCL2 TXNIP BCL2L1
intracellular protein transport	6.2667e-07	7.0285e-06	90/2106 4.2%	369/14227 2.5%	RERE NDUFA13 ARL6IP1 NCF1 ZFYVE9 YWHAB PPP1R10 AP4E1 GCC2 CBLB GRIK2 TNF FGF2 IPO7 DUSP16 PPP3CA IPO8 XPO1 1212 AP1G1 KPNA6 BCAP29 AKT1 TLK1 KPNA4 JAK2 TNPO1 KPNA2 C-JUN SEC62 KPNA3 YWHAG YWHAH SEC63 COG7 STRADA STRADB COG3 F2R TSC2 GEF F2 YWHAZ TOM1L1 P38 IFNG PARD3 CDC37 PEX5 SCG5 TXNIP TP53 BLZF1 ERK STX12 SEC23A IKBA SAR1B STX16 1121 PRICKLE1 TRAK1 NAPG GGA2 TPR MYO6 MAPK1 STX3 BID STX2 RFFL …
negative regulation of growth	6.3068e-07	7.0589e-06	41/2106 1.9%	128/14227 0.8%	NRP1 CDKN1A NDUFA13 BTG1 CDKN1B BMPR2 DCUN1D3 SEMA3A RNF6 ADRB2 ACVR1B ADIPOR1 FGF2 CARF ADIPOR2 P21 BBC3 PPP2CA ATXN2 SERTAD2 HNF4A SPP1 BDKRB1 APBB2 CTSG CAMP TGFB2 SMAD4 TGFB1 SMAD3 PTK2 DCBLD2 P53 BCL6 NME6 CAPRIN2 BCL2 NDUFS3 ULK1 TP53 HSPA1A
cellular response to stress	6.3357e-07	7.0683e-06	138/2106 6.5%	629/14227 4.4%	PGAP2 EPO UBE2D3 XYLT1 COL4A3BP CCND1 CREB3L2 EPC2 C-JUN MAP3K4 MAP3K5 MAP2K4 MED1 G6PD USP3 ATG9A SLC11A2 REV1 YOD1 ATG14 EMSY ATG12 ERN1 DDIT3 MAP1B UBE2V2 DNA2 TNIK TRIB1 TP53 SQSTM1 ERK ATF4 PXN FBXO45 FOXO4 FOXO3 HIF1A NUAK2 C7 ZMAT3 PRDX1 UBR5 MYO6 HMOX1 RIPK1 SREBP1 MAP2K7 MAP2K6 TRAP1 JUN UBE2B GADD45A CAV1 PLK1 EIF2AK3 FANCA UBE2A PRDX6 EIF2S1 BCL6 ATG16L1 JMY BCL2 MAP3K11 MAP3K12 NFE2L2…
regulation of nucleocytoplasmic transport	6.341e-07	7.0683e-06	31/2106 1.4%	85/14227 0.5%	GSK3B IKBA TXN TNF PKACA AKAP1 PRDX1 G3BP2 PRKACA JAK2 IL10 TCF7L2 SMAD4 PPP1R12A TGFB1 SMAD3 TGFB3 PTPN11 SIRT1 TGFBR1 UHMK1 NFKBIA CDK5 NEDD4 IL1B GNAQ NF1 TLR9 TCF4 NFKBIE NFKBIB
positive regulation of caspase activity	6.6195e-07	7.3487e-06	27/2106 1.2%	69/14227 0.4%	DIABLO PDCD6 FASLG TNF GSPT1 BBC3 CASP9 C6 C9 PSAP PMAIP1 CASP8AP2 SMAD3 APAF1 STAT1 F2R SLC11A2 EIF2AK3 F2 F3 P53 LCK DLC1 P2RX1 CYCS BAX TP53
positive regulation of peptidase activity	6.6195e-07	7.3487e-06	27/2106 1.2%	69/14227 0.4%	DIABLO PDCD6 FASLG TNF GSPT1 BBC3 CASP9 C6 C9 PSAP PMAIP1 CASP8AP2 SMAD3 APAF1 STAT1 F2R SLC11A2 EIF2AK3 F2 F3 P53 LCK DLC1 P2RX1 CYCS BAX TP53
homeostasis of number of cells	7.1883e-07	7.964e-06	34/2106 1.6%	98/14227 0.6%	SLC22A5 CSF1 EPO IKK2 LIPA IKBKB BCL2L11 PRDX1 CASP3 AKT1 HMOX1 IKBKG TIMP1 JAK2 SKIL SH2B2 STAT5A STAT5B G6PD TGFB1 HGF BIM F2R RPS6 SLC11A2 VEGFA P2RX7 TGFBR3 IL6 BCL6 IFNG SP1 SP3 BCL2
positive regulation of cellular catabolic process	7.5607e-07	8.3596e-06	23/2106 1.0%	54/14227 0.3%	BECN1 CPT1A IRS1 INSR PLK1 ARNT IRS2 IGF1 ADRA1B TNF HIF1A INS SMAD7 MLXIPL GCLC IFNG AKT2 IL1B AKT1 PPARA TRIB1 TRIB2 SH3D19
positive regulation of leukocyte migration	8.0202e-07	8.8497e-06	17/2106 0.8%	33/14227 0.2%	HGF SERPINE1 ADAM10 ARNT VEGFC MIA3 SELE C5R1 VEGFA F7 ADAM17 IL6 C7 C3AR1 CCL2 BDKRB1 IL6R
regulation of excitatory postsynaptic membrane potential	8.3418e-07	9.1861e-06	12/2106 0.5%	18/14227 0.1%	PPP3CA GRIN2A P2RX4 ATXN1 ADORA2A DMPK CDK5 ADORA1 GRIK2 GRIN2C GRIN2B GRIN1
positive regulation of growth	8.5222e-07	9.3658e-06	31/2106 1.4%	86/14227 0.6%	CNTF CSF1 ADRB2 SLC6A3 INS CDH4 CREB PTK2B AKT1 MAP2K5 STAT5A IGFBP1 STAT5B TGFB2 NTRK3 INSR LIMK1 ADAM10 NRG1 NGF IL2 TGFBR1 ADAM17 CREB1 RPS6KB1 GPAM MAP1B PEX5 BCL2 MAPT HBEGF
negative regulation of signaling process	8.8529e-07	9.7005e-06	40/2106 1.8%	125/14227 0.8%	RGS17 CUL3 PTEN SNX13 TNFAIP3 OTUD7B ADRA1A IGF1R PPP2CA SOCS2 SOCS3 SOCS1 ADIPONECTIN AKT1 SOCS6 SCAI SOCS5 MAGI1 ACVR1 BRAP CISH UBE2B PLEKHA1 CAV1 IGFBP3 ADIPOQ LIF TSC2 TSC1 IGF1 DAG GS P2RX7 CDC34 BCL6 APC DLC1 NF1 SPRY2 SPRY1
regulation of intracellular protein transport	8.8622e-07	9.7005e-06	30/2106 1.4%	82/14227 0.5%	GSK3B IKBA TXN TNF PKACA AKAP1 PRDX1 G3BP2 PRKACA JAK2 IL10 TCF7L2 SMAD4 TGFB1 SMAD3 TGFB3 PTPN11 SIRT1 TGFBR1 UHMK1 NFKBIA CDK5 IL1B GNAQ NF1 TLR9 TCF4 GOPC NFKBIE NFKBIB
regulation of neuron differentiation	8.9624e-07	9.7905e-06	50/2106 2.3%	171/14227 1.2%	NRP1 CNTF EPO PTEN XYLT1 SIX1 PTPRF CDH4 SIPA1L1 CCND2 CDH2 DPYSL2 ARHGDIA NPTN DNMT3B TIMP2 AKT1 EPHB2 YWHAG YWHAH NGF TIAM1 IFNG MAP1B ULK1 MAPT ERK FOXG1 SEMA3A RNF6 TTL CNR1 KATNA1 P2RY2 SPP1 DISC1 PDLIM5 SKIL NGFR SMAD1 EYA1 BDNF NTRK3 LIMK1 PTK2 MIB1 CCDC88A REST BCL2 CDK5R1
positive regulation of lymphocyte proliferation	9.1183e-07	9.9061e-06	26/2106 1.2%	66/14227 0.4%	CDKN1A IRS2 P21 NCK2 IL12B IL12A IL13RA1 NCK1 STAT5A STAT5B VCAM1 HGF IL13 PDCD1LG2 IL2 IL4 ZAP70 IL6 BCL6 GPAM IFNG IL1B TRAF6 PELI1 CD28 IL6ST
cell activation	9.1226e-07	9.9061e-06	72/2106 3.4%	279/14227 1.9%	ITGB1 CNTF CXCL8 CSF1 CBLB PIK3CB TNF PI3K NCK2 IL12B LBP ATP7A NCK1 FGB IL10 EDN1 VWF PRKCB HGF PRKCD F2R RPS6 ADAM10 F2 YWHAZ PRLR VAV1 TGFBR2 ZAP70 ADAM17 ADORA2A CD8B ELF4 LCK CD8A IRF1 TRAF6 MYH9 TP53 STXBP3 HDAC9 INS GNA13 SBNO2 PLCG2 FYN LRRC8A P2RY12 NTRK1 STAT5A EGR1 STAT5B TGFB1 VCAM1 SMAD3 RAB27A GS IL2 P53 NFKB2 P2RX7 IL4 IL6 P2RX4 BCL6 APC IMPDH1 P2RX1 SP3 BCL2 CD28 CTNNB1
immune system development	9.1226e-07	9.9061e-06	72/2106 3.4%	279/14227 1.9%	ITGB1 CSF1 EPO RTKN2 SIX1 CPX BMI1 CASP8 SIX4 IL12B TIMP1 JAK2 ATP7A IL10 MED1 G6PD CHUK GLRX5 RPS6 SLC11A2 GAB2 MMP9 TGFBR1 TGFBR2 TGFBR3 ZAP70 ADAM17 LCK CD8A IRF1 TRAF6 LTA MYH9 TP53 CEBPA KMT2A IKK1 HDAC9 CDC42 BCL2L11 PLCG2 LRRC8A SH2B3 SPEN NTRK1 STAT5A CD164 EGR1 STAT5B TGFB2 JAG1 TGFB1 VCAM1 SMAD3 TIPARP BIM GS SOD2 IL2 P53 VEGFA NFKB2 IL4 SNRK KITLG BCL6 APC SP1 SP3 BCL2 CD28 CTNNB1
regulation of protein export from nucleus	9.2185e-07	9.9903e-06	10/2106 0.4%	13/14227 0.0%	TCF7L2 GSK3B CDK5 IL1B TCF4 PTPN11 TXN PRKACA PKACA UHMK1
response to monosaccharide stimulus	9.2674e-07	1.0004e-05	27/2106 1.2%	70/14227 0.4%	PFKFB2 FXR IRS1 PTEN IRS2 PTGS2 SLC8A1 SHP1 ADIPONECTIN PTK2B COX2 GLUL SMAD2 EGR1 TCF7L2 TGFB1 ANGPT2 INSR ADIPOQ GS GCK MLXIPL RPS6KB1 GPAM TXNIP TCF4 PPARD
response to hexose stimulus	9.2674e-07	1.0004e-05	27/2106 1.2%	70/14227 0.4%	PFKFB2 FXR IRS1 PTEN IRS2 PTGS2 SLC8A1 SHP1 ADIPONECTIN PTK2B COX2 GLUL SMAD2 EGR1 TCF7L2 TGFB1 ANGPT2 INSR ADIPOQ GS GCK MLXIPL RPS6KB1 GPAM TXNIP TCF4 PPARD
positive regulation of binding	9.4382e-07	1.0168e-05	37/2106 1.7%	112/14227 0.7%	CAMK2A PTEN IKK2 TNF AGER RELA MTDH INS IKBKB IRAK1 RIPK1 IKBKG JAK2 IL10 TCF7L2 TGFB1 NCOA3 HGF AKTIP EIF2AK3 PLA2 GEF TRAF2 TRAF1 HIPK2 SMARCA4 IL4 IL6 IL1B TRAF6 CAT TRAF5 JMY TLR9 TCF4 KRAS UBE2V1
immune effector process	9.9591e-07	1.0646e-05	41/2106 1.9%	130/14227 0.9%	C1QB C1QA C1S CFH STXBP3 C1R CFI H2-BF ADN CLU RELA C2 C3 C4 C8G C6 C7 C9 PRDX1 CTSG LBP IL6R BNIP3L CR2 CR1 BNIP3 HGF PRKCD PLA2 RAB27A YWHAZ ADAM17 IL6 GPAM CD8A BCL2 SERPING1 MASP2 MCP C1QG MASP1
leukocyte differentiation	9.9591e-07	1.0646e-05	41/2106 1.9%	130/14227 0.9%	ITGB1 CEBPA CSF1 IKK1 HDAC9 CDC42 CASP8 PLCG2 IL12B LRRC8A ATP7A NTRK1 STAT5A IL10 EGR1 STAT5B TGFB1 VCAM1 CHUK RPS6 GAB2 GS MMP9 IL2 P53 TGFBR2 IL4 ZAP70 ADAM17 BCL6 APC LCK CD8A IRF1 TRAF6 SP3 BCL2 CD28 MYH9 CTNNB1 TP53
regulation of cellular response to stress	9.9591e-07	1.0646e-05	41/2106 1.9%	130/14227 0.9%	BECN1 CNTF XYLT1 GRIK2 TNF SH3RF1 FGD4 PAK1 PRDX1 AKT2 USP1 SPP1 PTK2B AKT1 RIPK1 MAP3K7 MAP3K4 MAP3K5 MAP3K2 PRKCG EDN1 TGFB2 MAP3K1 EYA1 NTRK3 SEMA4C TRAF2 SIRT1 HIPK3 MTOR HIPK2 IL1A ZEB2 MDFIC IL1B TRAF6 UBE2V2 TLR9 UBE2V1 EEF1E1 MAP3K11
regulation of peptidyl-serine phosphorylation	9.9991e-07	1.0646e-05	13/2106 0.6%	21/14227 0.1%	MAGI1 TGFB1 CAV1 HGF LIF SMAD7 LATS1 MLXIPL IL6 IFNG AKT2 BCL2 BDKRB2
regulation of synaptic transmission, glutamatergic	9.9991e-07	1.0646e-05	13/2106 0.6%	21/14227 0.1%	GRIK3 GRIK1 HTR2A GRIK2 PTGS2 GRM1 PKACA ADORA2A CNR1 ADORA1 COX2 PRKACA GRIA4
collagen catabolic process	9.9991e-07	1.0646e-05	13/2106 0.6%	21/14227 0.1%	MMP7 MMP1 MMP2 MMP3 MMP8 MMP9 MMP10 MMP11 MMP13 MMP27 MMP16 MMP26 MMP19
positive regulation of DNA binding	1.0096e-06	1.0728e-05	33/2106 1.5%	95/14227 0.6%	CAMK2A PTEN IKK2 TNF AGER RELA MTDH INS IKBKB IRAK1 RIPK1 IKBKG JAK2 IL10 TGFB1 NCOA3 HGF PLA2 GEF TRAF2 TRAF1 HIPK2 SMARCA4 IL4 IL6 IL1B TRAF6 CAT TRAF5 JMY TLR9 KRAS UBE2V1
lymphocyte homeostasis	1.014e-06	1.0755e-05	15/2106 0.7%	27/14227 0.1%	STAT5A STAT5B TGFB1 BIM RPS6 IKK2 IKBKB P2RX7 BCL2L11 CASP3 BCL2 AKT1 IKBKG SKIL SH2B2
response to metal ion	1.1031e-06	1.1654e-05	47/2106 2.2%	158/14227 1.1%	SERPINA1 PEF1 PDCD6 PTEN TNC CPX ITPR3 SLC6A1 PTGS2 SLC6A3 ACTB MAPK9 MT2A CCNB1 MAPK8 CASP8 RXRA CCND1 BSG PLCG2 PTK2B COX2 COX1 ATP7A GRIA3 FGB SYT1 BCL-XL GPX3 CAV1 INSR IGFBP2 SLC11A2 JNK1 JNK2 SOD3 P2RX7 IL1A GPAM MTF1 NEDD4 BCL2 TXNIP PI CTNNB1 CALM1 BCL2L1
regulation of gene-specific transcription from RNA polymerase II promoter	1.1031e-06	1.1654e-05	47/2106 2.2%	158/14227 1.1%	CEBPA ATF2 IKBA CITED2 KMT2B GATA6 FOXO3 ETS1 HDAC9 ADP PAK1 CREB RXRA HNF4A SKIL SPEN ZBTB18 TCF7L2 MEF2C MAP3K1 TGFB1 SMAD3 PRKCB CAV1 PLA2 LIF NR1H3 IGF1 SIRT1 SMARCA2 NFKB1 SMARCA4 P53 SMAD7 NFKBIA MLXIPL BMP2 CREB1 TBL1XR1 NFIC IL1B TLR9 CTNNB1 TCF4 PPARA TP53 RHOQ
regulation of epithelial cell proliferation	1.138e-06	1.2e-05	31/2106 1.4%	87/14227 0.6%	B4GALT1 MAGED1 PTEN TGFA LAMC1 FGF2 LKB1 STK11 CCND2 MAP2K5 HOXA5 NKX3-1 MED1 TGFB2 TGFB1 SMAD3 PLA2 TSC2 VEGFC FRS2 IGF1 GS VEGFA EREG MMP12 TGFBR3 ETA CDK6 APC CTNNB1 PPARD
regulation of intracellular transport	1.2248e-06	1.289e-05	34/2106 1.6%	100/14227 0.7%	GSK3B IKBA TNC TXN TNF PKACA AKAP1 PRDX1 G3BP2 PRKACA JAK2 IL10 TCF7L2 SMAD4 PPP1R12A TGFB1 SMAD3 TGFB3 PTPN11 SIRT1 TGFBR1 UHMK1 NFKBIA CDK5 NEDD4 IL1B GNAQ NF1 TLR9 TCF4 GOPC NFKBIE CALM1 NFKBIB
protein import	1.2428e-06	1.3054e-05	39/2106 1.8%	122/14227 0.8%	RERE NDUFA13 IKBA ZFYVE9 PPP1R10 CBLB PRICKLE1 TNF FGF2 IPO7 PPP3CA TPR KPNA6 AKT1 MAPK1 KPNA4 JAK2 BID TNPO1 KPNA2 C-JUN KPNA3 JUN TGFB2 TGFB1 F2R TSC2 F2 PEX13 YWHAZ P53 NFKBIA BCL6 P38 IFNG PEX5 TXNIP TP53 ERK
hemopoiesis	1.2646e-06	1.3257e-05	63/2106 2.9%	236/14227 1.6%	ITGB1 CSF1 EPO RTKN2 CPX BMI1 CASP8 IL12B TIMP1 JAK2 ATP7A IL10 MED1 G6PD CHUK GLRX5 RPS6 SLC11A2 GAB2 MMP9 TGFBR2 TGFBR3 ZAP70 ADAM17 LCK CD8A IRF1 TRAF6 MYH9 TP53 CEBPA KMT2A IKK1 HDAC9 CDC42 PLCG2 LRRC8A SH2B3 NTRK1 STAT5A CD164 EGR1 STAT5B TGFB2 JAG1 TGFB1 VCAM1 TIPARP GS SOD2 IL2 P53 VEGFA IL4 SNRK KITLG BCL6 APC SP1 SP3 BCL2 CD28 CTNNB1
protein kinase B signaling cascade	1.3917e-06	1.4506e-05	9/2106 0.4%	11/14227 0.0%	P2RY12 RPS6KB1 PIK3CA PI3K IRS1 AKT2 TSC2 AKT1 P70S6KB
positive regulation of glycogen metabolic process	1.3917e-06	1.4506e-05	9/2106 0.4%	11/14227 0.0%	DYRK2 IRS1 AKT2 INSR AKT1 IRS2 ADRA1B GCK INS
regulation of mitochondrial membrane permeability	1.3917e-06	1.4506e-05	9/2106 0.4%	11/14227 0.0%	BCL-XL BNIP3 BCL2 PPIF BAK1 BID TP53 BCL2L1 P53
regulation of cell morphogenesis	1.4335e-06	1.4913e-05	45/2106 2.1%	150/14227 1.0%	NRP1 CYFIP1 CNTF SEMA3A XYLT1 RNF6 TTL PTPRF GNA13 FGD4 CDH4 SIPA1L1 CDH2 ARHGDIA SPP1 FYN EPHB2 PDLIM5 SKIL YWHAH SMAD2 NGFR SMAD1 TGFB2 SMAD4 TGFB1 SMAD3 TGFB3 NTRK3 LIMK1 SHROOM3 NGF PTK2 VEGFA SMAD7 TIAM1 DLC1 MAP1B MYH9 ULK1 MAPT FERMT2 RHOQ ERK CDC42SE2
protein homooligomerization	1.4542e-06	1.5072e-05	35/2106 1.6%	105/14227 0.7%	ATL3 SHMT1 ATL2 SLC1A1 ITPR3 IDE SLC6A1 SRR ADIPONECTIN C9 NACC2 HMOX1 SMARCAD1 SKIL CPT1A VWF SYT1 ANGPT1 GPX3 CAV1 ADIPOQ EIF2AK3 TSC2 TRAF2 SOD2 P2RX6 P2RX4 P2RX3 P2RX2 ATG16L1 P2RX1 BAX GOPC HPRT1 PFKP
negative regulation of cell growth	1.4542e-06	1.5072e-05	35/2106 1.6%	105/14227 0.7%	NRP1 CDKN1A NDUFA13 BTG1 CDKN1B BMPR2 DCUN1D3 SEMA3A RNF6 ACVR1B ADIPOR1 FGF2 CARF ADIPOR2 P21 PPP2CA SERTAD2 HNF4A SPP1 BDKRB1 APBB2 TGFB2 SMAD4 TGFB1 SMAD3 DCBLD2 P53 BCL6 NME6 CAPRIN2 BCL2 NDUFS3 ULK1 TP53 HSPA1A
peptidyl-serine modification	1.4629e-06	1.5133e-05	19/2106 0.9%	41/14227 0.2%	GSK3B MORC3 MAP3K1 GALNT1 PRKCA NLK PRKCZ HIPK3 MTOR PKACA TGFBR1 UHMK1 TGFBR2 PINK1 CDK5 IFNG AKT1 PRKACA MAP3K12
regulation of polysaccharide biosynthetic process	1.5487e-06	1.593e-05	11/2106 0.5%	16/14227 0.1%	PPP1CB DYRK2 IRS1 AKT2 INSR GRB10 AKT1 IRS2 MTOR GCK INS
regulation of glucan biosynthetic process	1.5487e-06	1.593e-05	11/2106 0.5%	16/14227 0.1%	PPP1CB DYRK2 IRS1 AKT2 INSR GRB10 AKT1 IRS2 MTOR GCK INS
regulation of glycogen biosynthetic process	1.5487e-06	1.593e-05	11/2106 0.5%	16/14227 0.1%	PPP1CB DYRK2 IRS1 AKT2 INSR GRB10 AKT1 IRS2 MTOR GCK INS
small molecule metabolic process	1.6029e-06	1.6457e-05	265/2106 12.5%	1380/14227 9.6%	FAAH AHCYL2 PANK3 AHCYL1 TMEM94 CBLB LIPA GLS PCMT1 PI3K PDK4 ATP6V1E1 GLUL XYLB PDK1 MED1 PRKAB2 CPT1A SLC6A14 YOD1 ACSL4 PRKAB1 SLC5A7 MTHFD2 WDR82 PPP1R3B TBPL1 AMPKA1 HPRT1 ATF4 SHMT2 SHMT1 EIF5A2 MGST2 NLK ADH7 SLC5A3 GSPT1 GRIN2A LDHA RDH11 C9 COX3 PLCG2 ATP6V0A2 COX2 ST3GAL6 COX1 SREBP1 PCK1 STAT5A ABCA1 STAT5B IGF1 TRERF1 SLC6A6 FASN ATP NOX1 BTG2 BTG1 PRKAG1 PRKAG2 ADM PYGL CTCF VLDLR AD…
positive regulation of NF-kappaB transcription factor activity	1.6336e-06	1.6741e-05	23/2106 1.0%	56/14227 0.3%	TGFB1 CAMK2A PLA2 GEF TRAF2 IKK2 TRAF1 TNF AGER RELA MTDH INS IKBKB IRAK1 IL1B TRAF6 CAT TRAF5 TLR9 RIPK1 KRAS IKBKG UBE2V1
regulation of tyrosine phosphorylation of STAT protein	1.643e-06	1.6805e-05	16/2106 0.7%	31/14227 0.2%	CNTF EPO CAV1 HGF LIF IGF1 IL2 PPP2CA IL4 IL6 SOCS1 IFNG IL12A JAK2 IL6ST IL6R
insulin-like growth factor receptor signaling pathway	1.7825e-06	1.8191e-05	8/2106 0.3%	9/14227 0.0%	GIGYF1 IRS1 EIF2AK3 GRB10 TSC2 AKT1 PIK3R1 IGF1R
response to hydrogen peroxide	1.7851e-06	1.8191e-05	26/2106 1.2%	68/14227 0.4%	PPP1R15B EPO PXN RELA SLC8A1 PRDX1 PTK2B HMOX1 C-JUN JUN PLEKHA1 STAT1 BCL-XL GPX3 SOD2 F3 PRDX6 COL1A1 GNAO1 FOSL1 DDIT3 CAT PXDN BCL2 TXNIP BCL2L1
positive regulation of JAK-STAT cascade	1.8851e-06	1.9174e-05	15/2106 0.7%	28/14227 0.1%	CNTF EPO HGF F2R LIF IGF1 PRL IL2 IL4 IL6 IFNG IL12A JAK2 IL6ST IL6R
regulation of DNA metabolic process	1.9255e-06	1.9548e-05	41/2106 1.9%	133/14227 0.9%	EPO SHC1 PDGFB IGF1R INS PPP2CA TNKS2 MYC USP1 SMARCAD1 STAT6 LIGAND KPNA2 C-JUN HRAS PRKCG IL10 JUN TGFB1 UBE2B EYA1 FBXW7 TGFB3 INSR PLA2 IGF1 SMC1A FBXO30 IL2 P53 EREG IL4 CCDC88A KITLG STAG2 BCL6 IFNG UBE2V2 UBE2V1 DNA2 TP53
regulation of immunoglobulin production	2.0631e-06	2.0868e-05	14/2106 0.6%	25/14227 0.1%	IL10 TGFB1 HGF IL13 TNF IL2 IL4 IL6 BCL6 IFNG TRAF6 STAT6 LIGAND IL13RA1
response to progesterone stimulus	2.0631e-06	2.0868e-05	14/2106 0.6%	25/14227 0.1%	TGFB2 TGFB1 TGFB3 C-FOS CAV1 NR1H3 FOS RELA FOSL1 SOCS3 SOCS1 CCNE1 TXNIP CCL2
response to corticosterone stimulus	2.1122e-06	2.1325e-05	13/2106 0.6%	22/14227 0.1%	CDKN1A C-FOS GPX3 PRKCA FOS P21 FOSL1 CCND1 CCNE1 BCL2 COX3 COX1 PRKACA
positive regulation of cell development	2.1199e-06	2.1364e-05	30/2106 1.4%	85/14227 0.5%	CNTF FOXG1 RELA PTPRF CDH4 ARHGDIA NTF3 NPTN EPHB2 DISC1 SKIL SMAD2 NGFR SMAD1 TGFB2 SMAD4 TGFB1 SMAD3 TGFB3 NTRK3 LIMK1 VEGFC NGF TIAM1 BMP2 SYNJ1 MAP1B BCL2 MAPT ERK
cell proliferation	2.1246e-06	2.1371e-05	101/2106 4.7%	438/14227 3.0%	CSF1 TUSC2 TNF LIPA EPS8 COL4A3BP CCND1 MYC FTH1 SOX9 GNAT1 BTRC SKP2 GLUL MED1 HGF PRKCD RPS6 FRS2 EREG ARA FSCN1 UBE2V2 RAF1 TP53 BLZF1 IGSF8 PDGFB TGFA TXN PDS5B LPS ZFP36L2 RAP1B PRDX1 UBR5 PD-L1 HMOX1 NDP CREBBP TGFB2 TGFB1 PLK1 IGF1 HOOK3 DLG1 ETA NASP CDK5 GNB1 BCL2 MDM4 TCF4 TGFBI MXD1 MAP3K11 CITED2 RASGRF1 PTEN PRL ADRA1B ADRA1A NKX3-1 IL10 KLF10 CHUK GAB1 NRG1 TGFBR3 IL1A MMP14 ZEB2 ZE…
cellular response to biotic stimulus	2.2165e-06	2.2255e-05	22/2106 1.0%	53/14227 0.3%	PPP1R15B GSK3B IKBA STAT1 SERPINE1 EIF2AK3 YOD1 P53 NFKBIA ERN1 CCND1 P38 IRAK1 IFNG DDIT3 MAPK1 LBP TP53 CAMP ERK MAPK3 NFE2L2
regulation of leukocyte migration	2.302e-06	2.3071e-05	19/2106 0.9%	42/14227 0.2%	HGF SERPINE1 ADAM10 ARNT VEGFC MIA3 SELE C5R1 VEGFA F7 ADAM17 IL6 C7 C3AR1 ADORA1 HMOX1 CCL2 BDKRB1 IL6R
regulation of neuron projection development	2.3822e-06	2.3831e-05	35/2106 1.6%	107/14227 0.7%	NRP1 CNTF SEMA3A PTEN XYLT1 RNF6 TTL PTPRF CDH4 SIPA1L1 CDH2 CNR1 ARHGDIA KATNA1 P2RY2 NPTN SPP1 AKT1 EPHB2 DISC1 PDLIM5 SKIL YWHAH NGFR SMAD1 NTRK3 LIMK1 NGF PTK2 TIAM1 CCDC88A MAP1B ULK1 MAPT ERK
regulation of DNA binding	2.3967e-06	2.3932e-05	47/2106 2.2%	162/14227 1.1%	CREBZF IKBA CAMK2A PTEN IKK2 TNF AGER RELA MTDH INS IKBKB IRAK1 HMOX1 RIPK1 IKBKG JAK2 C-JUN MAPK3 EGLN1 IL10 TCF7L2 JUN TGFB1 NCOA3 HGF PLA2 GEF TRAF2 TRAF1 SIRT1 HIPK2 SMARCA4 SMAD7 NFKBIA IL4 IL6 DDIT3 IL1B TRAF6 CAT TRAF5 JMY TLR9 TCF4 KRAS UBE2V1 TRIB1
response to glucose stimulus	2.4755e-06	2.4629e-05	25/2106 1.1%	65/14227 0.4%	PFKFB2 FXR IRS1 PTEN IRS2 SLC8A1 SHP1 ADIPONECTIN PTK2B GLUL SMAD2 EGR1 TCF7L2 TGFB1 ANGPT2 INSR ADIPOQ GS GCK MLXIPL RPS6KB1 GPAM TXNIP TCF4 PPARD
positive regulation of DNA metabolic process	2.4755e-06	2.4629e-05	25/2106 1.1%	65/14227 0.4%	EPO SHC1 PDGFB IGF1R INS TNKS2 STAT6 LIGAND C-JUN HRAS PRKCG JUN TGFB1 UBE2B EYA1 TGFB3 INSR PLA2 IGF1 IL2 EREG IL4 KITLG IFNG DNA2
protein targeting	2.6387e-06	2.6205e-05	56/2106 2.6%	206/14227 1.4%	RERE NDUFA13 ARL6IP1 NCF1 ZFYVE9 YWHAB PPP1R10 GCC2 CBLB TNF FGF2 IPO7 DUSP16 PPP3CA KPNA6 AKT1 KPNA4 JAK2 TNPO1 KPNA2 C-JUN SEC62 KPNA3 YWHAG SEC63 STRADA STRADB F2R TSC2 F2 YWHAZ P38 IFNG PARD3 CDC37 PEX5 TXNIP TP53 ERK IKBA PRICKLE1 TRAK1 TPR MYO6 MAPK1 BID JUN TGFB2 TGFB1 SMURF1 RAB27A PEX13 P53 NFKBIA BCL6 NEDD4
positive regulation of blood vessel endothelial cell migration	2.7957e-06	2.7663e-05	10/2106 0.4%	14/14227 0.0%	TGFB1 ANGPT1 PDGFB COX2 VEGFC PTGS2 FGF2 HDAC9 VEGFA AMOT
positive regulation of blood coagulation	2.7957e-06	2.7663e-05	10/2106 0.4%	14/14227 0.0%	THBD F7 CPB2 F12 F2R SERPINE1 SERPINF2 PLG F2 F3
hexose metabolic process	2.8869e-06	2.8514e-05	52/2106 2.4%	187/14227 1.3%	GSK3B B4GALT1 PRKAG2 IRS2 PYGL TNF ADP PRKAG3 HK2 HK1 SLC2A8 PPP1CB PPP1CC PI3K FPGT PDK4 PFK2 DLAT PDK1 CPT1A G6PD G6PC PGAM1 ADIPOQ PGD PGM2L1 PIK3CA PPP1R3B IL6ST ATF4 PPARD PFKFB2 NLK INS PPP1R2 LDHA UGP2 ADIPONECTIN MAN2A1 PGK1 PCK1 PDHA1 PKLR PKM2 BAD GFPT1 GCK PPP1CA UEVLD PFKL LEP PFKP
positive regulation of B cell activation	2.9734e-06	2.9316e-05	18/2106 0.8%	39/14227 0.2%	STAT5A STAT5B CDKN1A TGFB1 BAD HGF IL13 IRS2 P21 IL2 IL4 IL6 BCL6 IFNG PELI1 STAT6 LIGAND IL13RA1
negative regulation of neuron apoptosis	3.2205e-06	3.1695e-05	22/2106 1.0%	54/14227 0.3%	NTRK1 ATF2 CNTF ROCK1 BDNF BCL-XL TGFB3 F2R SIX1 GRIK2 SOD2 NGF HIPK2 GCLC NRAS ADORA2A SIX4 BCL2 KRAS GCLM HRAS BCL2L1
regulation of small GTPase mediated signal transduction	3.383e-06	3.3234e-05	69/2106 3.2%	273/14227 1.9%	ITSN2 CSF1 EPO RASGRF2 RASGRF1 SIPA1L2 ADRA1A AKAP13 SIPA1L1 CDH2 RAC1 HRAS AGFG1 TBC1D10B VAV3 MAP2K1 RALBP1 RALGAPA1 RALGAPA2 HGF TBC1D9 TSC2 GEF TSC1 VAV1 VAV2 TIAM1 TBC1D1 TBC1D20 RASA2 ARHGEF3 RAPGEF2 SOS1 RAPGEF6 SOS2 PAFAH1B1 ARF6 TBC1D19 RABGAP1 CUL3 ASAP3 AGAP2 AGAP1 ASAP2 FGD4 ABR NRAS PTK2B SHOC2 SH2B2 SCAI TBC1D8B ARFGEF1 RAP1GAP2 GIT2 ARFGEF2 RASGRP IGF1 MTOR KITLG BCL6 DLC1 NF1 SPRY…
stress-activated protein kinase signaling cascade	3.429e-06	3.3505e-05	25/2106 1.1%	66/14227 0.4%	FGD4 MAPK9 MAPK8 PAK1 RIPK1 MAP2K7 MAP3K4 MAP3K5 MAP3K2 MAP2K4 MAP4K2 MAP3K1 STRADB JNK1 JNK2 GCK MAPK10 MDFIC ADORA2B TRAF6 CCM2 TNIK TRIB1 MAP3K11 MAP3K12
oxygen and reactive oxygen species metabolic process	3.429e-06	3.3505e-05	25/2106 1.1%	66/14227 0.4%	NDUFA13 NCF1 EPO NCF2 PXN NOXO1 PRDX1 PTK2B ATP7A NOS2 GPX3 BNIP3 CYBA SOD2 SOD3 PRDX6 P2RX7 CAT PXDN NDUFS4 BCL2 NDUFS3 NDUFS1 PLCB1 NOX1
response to estradiol stimulus	3.429e-06	3.3505e-05	25/2106 1.1%	66/14227 0.4%	SERPINA1 PTEN PDGFB SLC6A1 PTGS2 SOCS2 SOCS3 SOCS1 CCND2 CASP8 COX2 PRKACA STAT5B TGFB1 INSR STAT3 IGFBP2 PRKCA F3 CCNE1 IL1B MAP1B TXNIP PI SLC25A36
reproductive developmental process	3.481e-06	3.3952e-05	74/2106 3.5%	299/14227 2.1%	RARG B4GALT1 CSF1 CITED2 PTEN TNC IDE AFF4 IGF1R HK1 CCND2 SALL1 CCND1 PRKACG BSG LEPR AKT1 SOX9 NKX3-1 ACVR1 MED1 BCL-XL NCOA3 STRBP FRS2 FNDC3A SIRT1 PRLR EREG ARA MMP14 CCNE1 MMP19 TBPL1 DLD PAFAH1B1 PPARD PLAG1 GATA6 FOXO3 ACVR1B PTGS2 CCNB1 BCL2L11 RXRA SPP1 PTK2B COX2 PHP STAT5A STAT5B TCF7L2 TGFB2 TGFB1 ANGPT2 UBE2B ANGPT1 TGFB3 INSR BIM FANCA LIF IGF1 MTOR VEGFA KITLG RPS6KB1 LEP BCL2 CTN…
positive regulation of T cell proliferation	3.5543e-06	3.4606e-05	19/2106 0.9%	43/14227 0.3%	STAT5A STAT5B VCAM1 HGF PDCD1LG2 IL2 IL4 ZAP70 IL6 GPAM IFNG IL1B TRAF6 NCK2 CD28 IL12B IL12A IL6ST NCK1
monosaccharide metabolic process	3.6925e-06	3.5887e-05	58/2106 2.7%	218/14227 1.5%	GSK3B B4GALT1 PRKAG2 IRS2 PYGL TNF ADP PRKAG3 HK2 HK1 SLC2A8 PPP1CB PPP1CC PI3K FPGT PDK4 PFK2 DLAT XYLB PDK1 CPT1A G6PD G6PC PGAM1 ADIPOQ PGD PGM2L1 PIK3CA PPP1R3B IL6ST CHST2 ATF4 PPARD PFKFB2 NLK INS PPP1R2 LDHA EXTL2 UGP2 ADIPONECTIN MAN2A1 PGK1 ST3GAL6 PCK1 SLC35A3 PDHA1 PKLR PKM2 BAD GFPT1 GCK PPP1CA UEVLD PFKL NAGK LEP PFKP
chromatin modification	3.7593e-06	3.6471e-05	76/2106 3.6%	310/14227 2.1%	RERE KDM5B SETD7 JMJD1C CTCF JADE2 BMI1 NR3C1 CHD1 RCBTB1 ING2 RPS6KA5 CFL1 DNMT3B EPC1 TLK1 SMARCAD1 EPC2 KAT7 PRKACA JAK2 ARID2 KDM6A PBRM1 BRD1 KMT5C PRKCB EED USP3 DNMT3A PRKCA ARID1A SIRT1 ARID1B EMSY RBL2 KAT2B AEBP2 WDR82 TBL1XR1 BCORL1 SMARCD1 KDM3A DNMT1 KMT2A KMT2C KMT2B DOT1L PHB HDAC9 MBTD1 PAK1 ATXN7 BAHD1 NSD1 NSD2 SPP1 CBX7 CREBBP UBE2B EYA1 CBX4 BRPF3 BNIP3 PCGF2 CBX2 UBE2A INO80 …
sensory perception of pain	3.7896e-06	3.67e-05	17/2106 0.8%	36/14227 0.2%	HTR2A NGF GRIN2B NR2F6 P2RX7 P2RX4 P38 CDK5 CNR1 P2RY2 P2RY1 MAPK1 IL12B BDKRB1 FYN ERK MAPK3
response to mineralocorticoid stimulus	3.8608e-06	3.7323e-05	14/2106 0.6%	26/14227 0.1%	CDKN1A C-FOS GPX3 PRKCA FOS P21 FOSL1 CCND1 CCNE1 BCL2 COX3 COX1 KRAS PRKACA
organelle organization	3.9155e-06	3.7785e-05	263/2106 12.4%	1383/14227 9.7%	CCNK TESK2 JMJD1C GCC2 RCBTB1 EPS8 RPS6KA5 AKT1 EPC1 EPC2 KAT7 PRKACA CCNL1 C-JUN PDK1 CXADR PRKCB PRKCA ATG14 ATG12 EML4 BIN3 WDR82 MAP1B TBPL1 DNA2 BCORL1 TP53 BLZF1 PFN2 ANAPC16 PDGFB SKA3 PRKCZ MBTD1 NUAK2 BLOC1S2 EPB41L2 ABCA1 JUN CREBBP H3F3B GADD45A PLK1 EIF2AK3 INO80 SMARCA2 PTK2 SMARCA4 STAG2 EZH1 FERMT2 BAP1 EZH2 NCAPG2 SETD7 CTCF BMI1 RAB22A BBC3 EEA1 ING2 SIPA1L1 RAC1 JAK2 HRAS CTSD C…
protein processing	4.2573e-06	4.0939e-05	34/2106 1.6%	105/14227 0.7%	C1QB C1QA C1S CFH C1R CFI H2-BF ECE2 ADN CLU C2 C3 APH1A C4 C8G C6 C7 C9 CR2 CR1 F12 ATP6AP2 NGF F3 P2RX7 MMP14 SCG5 SERPING1 MASP2 MCP C1QG MASP1 KLKB1 LPC
positive regulation of gene-specific transcription from RNA polymerase II promoter	4.2573e-06	4.0939e-05	34/2106 1.6%	105/14227 0.7%	CEBPA ATF2 IKBA CITED2 KMT2B GATA6 ETS1 CREB RXRA HNF4A SPEN TCF7L2 MEF2C MAP3K1 TGFB1 SMAD3 PLA2 LIF NR1H3 IGF1 SMARCA2 SMARCA4 P53 NFKBIA MLXIPL BMP2 CREB1 NFIC IL1B TLR9 CTNNB1 TCF4 TP53 RHOQ
second-messenger-mediated signaling	4.2853e-06	4.1136e-05	61/2106 2.8%	234/14227 1.6%	CXCL8 PIK3CD ADM HTR2A PIK3CB ADRA1B PIK3C2A TNF ADRA1A GRM1 PIK3CG IGF1R 111 GRM5 GRM4 PI3K ADORA1 PRKACB EDN1 F2R GAB2 ADCY9 PIK3CA ADORA2A ADORA2B NDUFS4 RAPGEF2 PTGER4 GNAZ ADCY3 ADCY1 ADRB2 ADCY8 GNAI1 PTHLH GNAI2 CAMKK2 PPP2CA P2RY6 GSA P2RY4 CNR1 NPY P2RY2 P2RY1 CCL2 WASF2 P2RY12 GI P2RY11 HOMER1 NOS2 EIF2AK3 IGF1 SELE ETA RPS6KB1 GNAQ GNB1 GNAS PDE7A
reproduction	4.5037e-06	4.3157e-05	167/2106 7.9%	817/14227 5.7%	APP CSF1 EPO TNC UBP1 TESK2 IGF1R CCND2 SALL1 CCND1 PLAU PRKACG BSG LEPR AKT1 SOX9 AZI2 AGFG1 ACVR1 MED1 IL1R1 RPS6 IGFBP2 ACSL4 FRS2 FNDC3A CDYL PRLR EREG ARA CCNE1 PAPPA PSME4 TBPL1 PPIA IGSF8 EIF5A2 GATA6 SPATA2 FOXO3 RLF ADIPOR2 GMCL1 CCNB1 BCL2L11 CREB COX2 PHP B4GALNT1 CYC1 STAT5A STAT5B SMAD1 TGFB2 TGFB1 SMAD3 UBE2B TGFB3 CAV1 INSR SIAH1 EIF2AK3 FANCA LIF IGF1 UBE2A FOSL1 BMP2 BCL6 SP1 SP3…
regulation of behavior	4.5785e-06	4.3796e-05	26/2106 1.2%	71/14227 0.4%	USP14 CXCL8 SERPINE1 PDGFB AGER C7 CNR1 AKT2 C3AR1 CCL2 PRKACA IL6R TGFB1 ANGPT2 SMAD3 HGF ADAM10 VEGFC PRKCA F3 C5R1 VEGFA F7 ADAM17 IL6 AGRP
negative regulation of intracellular protein kinase cascade	4.622e-06	4.4058e-05	22/2106 1.0%	55/14227 0.3%	MAGI1 PLEKHA1 CAV1 ADIPOQ PTEN LIF TNFAIP3 TSC2 OTUD7B IGF1 DAG GS IGF1R PPP2CA P2RX7 SOCS1 APC ADIPONECTIN NF1 AKT1 SPRY2 SPRY1
positive regulation of cell size	4.622e-06	4.4058e-05	22/2106 1.0%	55/14227 0.3%	IGFBP1 CNTF EDN1 TGFB2 NTRK3 LIMK1 ADAM10 NRG1 NGF IL2 TGFBR1 AMOT INS ADAM17 CDH4 MAP1B BCL2 PTK2B AKT1 MAPT MAP2K5 HBEGF
peptidyl-tyrosine phosphorylation	4.6609e-06	4.4274e-05	18/2106 0.8%	40/14227 0.2%	STAT5A STAT1 INSR F2R DYRK1A F2 PRLR ZAP70 FER ABI2 IFNG PTK2B ABL2 FYN JAK2 EPHB2 JAK1 ERK
regulation of blood coagulation	4.6609e-06	4.4274e-05	18/2106 0.8%	40/14227 0.2%	EDN1 CPB2 F12 CAV1 F2R SERPINE1 SERPINF2 PDGFB PLG F2 F3 KNG1 THBD F7 PROC APC PLAU KLKB1
synaptic transmission	4.7467e-06	4.5011e-05	72/2106 3.4%	291/14227 2.0%	GABRB3 APP RAB3A GRIK5 GRIK4 GRIK1 PLAT HTR2A GRIK2 SLC6A1 FGF2 SLC6A2 GRM1 PTPRF SLC6A4 PPP3CA GRM2 GRM5 GRM4 GRM7 GRM8 ME1 ADORA1 KIF1B NOS1 PRKACA PRKCA SYN1 SLC5A7 ADORA2A P38 KCNQ5 PAFAH1B1 ERK GRIA1 GRIA2 SHC3 SLC1A1 SLC1A2 SLC1A3 SLC1A4 SLC1A6 GRIN2A ATXN1 NPY MYO6 NTF3 SLC17A6 MAPK1 SLC17A7 PDLIM5 NQO1 DTNA HOMER1 SYT1 DMPK GRIN2C GRIN2B PTK2 GRIN1 GRIN2D SLC6A5 P2RX7 P2RX4 GLRB P2RX3 CDK…
positive regulation of protein transport	4.7922e-06	4.5364e-05	30/2106 1.4%	88/14227 0.6%	GSK3B PRKCZ TNF PKACA INS PANX1 PRKACA JAK2 IL10 TCF7L2 TGFB2 SMAD4 TGFB1 SMAD3 TGFB3 HGF IL13 PLA2 VEGFC IL2 TGFBR1 P2RX7 IL1A IL6 FAP ADORA2A IFNG IL1B TLR9 TCF4
regulation of glycolysis	4.8299e-06	4.5642e-05	9/2106 0.4%	12/14227 0.0%	MLXIPL PGAM1 INSR PRKAG1 PRKAG2 ARNT IGF1 HIF1A INS
cellular macromolecule localization	5.1842e-06	4.8905e-05	100/2106 4.7%	441/14227 3.0%	NDUFA13 ARL6IP1 NCF1 ZFYVE9 GCC2 CBLB TNF FGF2 IPO7 IPO8 1212 KPNA6 BCAP29 AKT1 KPNA4 KPNA2 C-JUN SEC62 KPNA3 SEC63 MORC3 COG7 COG3 F2R TSC2 GEF TOM1L1 PARD3 CDC37 SCG5 TXNIP TP53 VCL BLZF1 ERK SAR1B 1121 TPR MYO6 JUN TGFB2 TGFB1 SMURF1 RAB27A HOOK3 NFKBIA GRIN3B BCL6 CDK5 RERE YWHAB PPP1R10 AP4E1 SIX1 GRIK2 DUSP16 PPP3CA XPO1 AP1G1 TLK1 JAK2 TNPO1 YWHAG YWHAH STRADA STRADB F2 YWHAZ P38 IFNG PEX5…
regulation of wound healing	5.3914e-06	5.0772e-05	19/2106 0.9%	44/14227 0.3%	EDN1 CPB2 F12 CAV1 F2R SERPINE1 SERPINF2 PDGFB PLG F2 F3 KNG1 THBD F7 PROC APC PLAU KLKB1 HBEGF
regulation of caspase activity	5.6956e-06	5.3544e-05	31/2106 1.4%	93/14227 0.6%	DIABLO PDCD6 FASLG TNF GSPT1 BBC3 CASP9 C6 C9 AKT2 PSAP PMAIP1 CASP8AP2 SMAD3 APAF1 STAT1 BAD F2R SLC11A2 EIF2AK3 F2 F3 P53 ADORA2A LCK DLC1 P2RX1 CYCS BIRC5 BAX TP53
regulation of calcium ion transport into cytosol	5.8197e-06	5.4618e-05	15/2106 0.7%	30/14227 0.2%	TGFB1 CAV1 F2R PLA2 F2 P2RX7 P2RX5 ETA P2RX4 P2RX3 P2RX2 BCL2 BDKRB1 NOS1 CALM1
positive regulation of JUN kinase activity	6.0469e-06	5.6652e-05	17/2106 0.8%	37/14227 0.2%	MAP3K2 EDN1 MAP3K1 TRAF2 FGD4 ZEB2 PAK1 MDFIC IL1B TRAF6 TLR9 PTK2B RIPK1 MAP3K7 MAP3K4 MAP3K11 MAP3K5
regulation of ossification	6.2159e-06	5.8136e-05	30/2106 1.4%	89/14227 0.6%	PTGER4 NRP1 BMPR2 CSF1 ADRB2 GSA P2RY2 PTK2B SOX9 IL6R TFAP2A ACVR1 SMAD1 TGFB2 EGR2 TGFB1 SMAD3 TGFB3 SMURF1 HGF GS P2RX7 BMP2 IL6 CDK6 APC BCL2 GNAS CTNNB1 IL6ST
negative regulation of protein modification process	6.5949e-06	6.1575e-05	41/2106 1.9%	139/14227 0.9%	ERRFI1 PSMD12 DNMT1 YWHAB NU PTEN FAM129A UBE2D1 PRKCZ AKAP1 PPP2CA CCNB1 C6 SOCS1 PSMD2 DNMT3B BDKRB2 BDKRB1 PRKACA C-JUN N4BP1 PRKCG MAGI1 JUN G6PD TGFB1 SMAD3 UBE2B CAV1 IGFBP3 INSR PRKCD LIMK1 PRKCA TSC1 IL2 SMAD7 PSMA5 MLXIPL GCLC CDK5
cellular protein localization	6.675e-06	6.2216e-05	99/2106 4.7%	438/14227 3.0%	NDUFA13 ARL6IP1 NCF1 ZFYVE9 GCC2 CBLB TNF FGF2 IPO7 IPO8 1212 KPNA6 BCAP29 AKT1 KPNA4 KPNA2 C-JUN SEC62 KPNA3 SEC63 MORC3 COG7 COG3 F2R TSC2 GEF TOM1L1 PARD3 CDC37 SCG5 TXNIP TP53 VCL BLZF1 ERK SAR1B 1121 TPR MYO6 JUN TGFB2 TGFB1 SMURF1 RAB27A HOOK3 NFKBIA GRIN3B BCL6 CDK5 RERE YWHAB PPP1R10 AP4E1 SIX1 GRIK2 DUSP16 PPP3CA XPO1 AP1G1 TLK1 JAK2 TNPO1 YWHAG YWHAH STRADA STRADB F2 YWHAZ P38 IFNG PEX5…
cellular membrane organization	6.8386e-06	6.3633e-05	89/2106 4.2%	384/14227 2.6%	ITSN2 LMBR1L ATF2 APP RAB3A MEGF10 ZFYVE9 SH3KBP1 USP33 VLDLR RAB22A HK2 SERPINA5 EEA1 AP1G1 FTH1 CASP3 ADORA1 ITGAV LBP LDLRAP1 HRAS SH3D19 VAV3 HSP90AA1 BCL-XL ELMOD2 TSC2 VAV1 ARC RABEP1 ADORA2A DNAJC6 PEX5 PPIF ULK1 TP53 RIN2 DOCK1 PAFAH1B1 FTL VAMP3 GRIA1 SEC23A SAR1B GNAI3 ADRB2 LRP8 NAPG SNX4 NRAS MYO6 PSAP STX3 BAK1 BID STX2 WASF2 EPS15 LDLR ABCA1 HSPA8 SEC24A SORT1 BNIP3 CAV1 NR1H3 ARCN1…
negative regulation of ion transport	6.9265e-06	6.4341e-05	14/2106 0.6%	27/14227 0.1%	TGFB1 HTR2A ADRB2 PTGS2 TNF HK2 GNAI2 GNAO1 CNR1 STIM2 NEDD4 BCL2 COX2 NOS1
regulation of JUN kinase activity	7.1636e-06	6.6431e-05	18/2106 0.8%	41/14227 0.2%	MAP3K2 EDN1 MAP3K1 TRAF2 HIPK3 FGD4 ZEB2 PAK1 MDFIC IL1B TRAF6 TLR9 PTK2B RIPK1 MAP3K7 MAP3K4 MAP3K11 MAP3K5
cellular lipid metabolic process	7.2169e-06	6.6812e-05	120/2106 5.6%	555/14227 3.9%	FAAH DGKE LPGAT1 ACAA2 PGAP2 LCLAT1 LIPA COL4A3BP PI3K PIP4K2A PRKAB2 CPT1A G6PC SACM1L SLC35C1 ADIPOQ PLA2 ACSL4 PRKAB1 PISD MADD PLAA AMPKA1 MPPE1 CYP2E1 IL6ST NSMAF GATA6 MGST2 PIK3R1 ADH7 ADIPOR1 ACACB ADIPOR2 UGCG RDH11 ADIPONECTIN PSAP COX3 PLCG2 COX2 PHP B4GALNT1 ST3GAL6 COX1 KDSR PLCG1 PIP5K1C PCK1 STAT5A STAT5B CAV1 PRDX6 QKI FASN NAPEPLD RNPEPL1 PRKAG1 PTEN PRKAG2 PIK3CD HTR2A PIK3CB PI…
regulation of mitotic cell cycle	7.4866e-06	6.9191e-05	49/2106 2.3%	178/14227 1.2%	APP CDKN1A ZWILCH TRIAP1 TNF P21 CCND1 HRAS EDN1 BORA RPS6 EREG ARA IL1A NME6 IL1B BIRC5 PHIP TP53 FOXG1 DCUN1D3 TGFA FOXO4 INS CCNB1 TPR EIF4EBP1 APBB2 EIF4E STAT5A STAT5B TGFB1 SMAD3 NEK6 INSR PLK1 IGF1 GS SMARCA4 P53 DLG1 BCL6 RPS6KB1 APC CCNG1 BCL2 CD28 4E-BP1 PTPN3
membrane organization	7.6301e-06	7.0398e-05	89/2106 4.2%	385/14227 2.7%	ITSN2 LMBR1L ATF2 APP RAB3A MEGF10 ZFYVE9 SH3KBP1 USP33 VLDLR RAB22A HK2 SERPINA5 EEA1 AP1G1 FTH1 CASP3 ADORA1 ITGAV LBP LDLRAP1 HRAS SH3D19 VAV3 HSP90AA1 BCL-XL ELMOD2 TSC2 VAV1 ARC RABEP1 ADORA2A DNAJC6 PEX5 PPIF ULK1 TP53 RIN2 DOCK1 PAFAH1B1 FTL VAMP3 GRIA1 SEC23A SAR1B GNAI3 ADRB2 LRP8 NAPG SNX4 NRAS MYO6 PSAP STX3 BAK1 BID STX2 WASF2 EPS15 LDLR ABCA1 HSPA8 SEC24A SORT1 BNIP3 CAV1 NR1H3 ARCN1…
positive regulation of DNA replication	7.7397e-06	7.0864e-05	16/2106 0.7%	34/14227 0.2%	JUN EPO TGFB3 SHC1 INSR PLA2 PDGFB IGF1 IGF1R EREG INS KITLG TNKS2 DNA2 C-JUN HRAS
regulation of protein maturation by peptide bond cleavage	7.7455e-06	7.0864e-05	8/2106 0.3%	10/14227 0.0%	C3 C6 F12 SERPINE1 SERPING1 MASP1 A2M KLKB1
positive regulation of glycogen biosynthetic process	7.7455e-06	7.0864e-05	8/2106 0.3%	10/14227 0.0%	DYRK2 IRS1 AKT2 INSR AKT1 IRS2 GCK INS
regulation of protein processing	7.7455e-06	7.0864e-05	8/2106 0.3%	10/14227 0.0%	C3 C6 F12 SERPINE1 SERPING1 MASP1 A2M KLKB1
positive regulation of smooth muscle cell migration	7.7455e-06	7.0864e-05	8/2106 0.3%	10/14227 0.0%	P2RY6 RPS6KB1 P2RY2 BCL2 PDGFB IGF1 IL6ST F3
positive regulation of tyrosine phosphorylation of STAT protein	7.9183e-06	7.1963e-05	13/2106 0.6%	24/14227 0.1%	CNTF EPO HGF LIF IGF1 IL2 IL4 IL6 IFNG IL12A JAK2 IL6ST IL6R
positive regulation of leukocyte chemotaxis	7.9183e-06	7.1963e-05	13/2106 0.6%	24/14227 0.1%	HGF SERPINE1 ADAM10 VEGFC C5R1 VEGFA F7 ADAM17 IL6 C7 C3AR1 CCL2 IL6R
positive regulation of protein kinase B signaling cascade	7.9183e-06	7.1963e-05	13/2106 0.6%	24/14227 0.1%	TCF7L2 TGFB1 F10 ANGPT1 INSR F3 MTOR TGFBR1 IGF1R INS F7 TCF4 HBEGF
positive regulation of glucose import	7.9183e-06	7.1963e-05	13/2106 0.6%	24/14227 0.1%	IRS1 INSR ADIPOQ IRS2 PIK3R1 ARPP19 PRKCZ ADIPOR2 INS ADIPONECTIN AKT2 AKT1 RHOQ
branching morphogenesis of a tube	8.0177e-06	7.2745e-05	30/2106 1.4%	90/14227 0.6%	NRP1 B4GALT1 CSF1 SIX1 FGF2 GNA13 SALL1 MYC BTRC HOXA5 NKX3-1 SPEN ACVR1 MED1 EDN1 SMAD4 TGFB1 EYA1 NCOA3 IGF1 DAG DICER1 VEGFA TGFBR2 MMP14 BMP2 ETA BCL2 CTNNB1 SPRY2
positive regulation of angiogenesis	8.0428e-06	7.2852e-05	19/2106 0.9%	45/14227 0.3%	BTG1 ANGPT2 SERPINE1 PTGS2 FGF2 HDAC9 F3 HIF1A C5R1 TNFRSF1A VEGFA TNFR1 C3 IL1A C6 IL1B C3AR1 COX2 CAMP
regulation of endopeptidase activity	8.4186e-06	7.613e-05	32/2106 1.5%	99/14227 0.6%	DIABLO PDCD6 SERPINE1 FASLG TNF GSPT1 BBC3 CASP9 C6 C9 AKT2 PSAP PMAIP1 CASP8AP2 SMAD3 APAF1 STAT1 BAD F2R SLC11A2 EIF2AK3 F2 F3 P53 ADORA2A LCK DLC1 P2RX1 CYCS BIRC5 BAX TP53
negative regulation of catalytic activity	8.4575e-06	7.6355e-05	74/2106 3.5%	306/14227 2.1%	ERRFI1 CDKN1A GSK3A CDKN1B SERPINE1 PRKAG2 UBE2D1 IRS2 DUSP16 P21 GRM2 111 SPRED1 GRM4 GRM7 AKT2 CASP3 PSMD2 GRM8 ADORA1 LEPR AKT1 GNAT1 PRKACA ATP7A YWHAG PDK1 PDPK1 TSC2 PRKCA SIRT1 LATS1 PSMA5 ADCY9 ADORA2A IL1B BIRC5 TRIB1 TP53 TRIB2 GNAZ PSMD12 NU GNAI3 ADCY3 ADCY1 ADCY8 PRKCZ GNAI1 GNAI2 INS PPP2CA C6 CNR1 SH3BP5 HEXIM1 NQO1 GI TGFB2 SORT1 GADD45A CAV1 LIMK1 SPRY4 GS HIPK3 NFKB1 P53 SMAD7 A…
regulation of stress-activated protein kinase signaling cascade	9.4941e-06	8.5573e-05	28/2106 1.3%	82/14227 0.5%	GRIK2 TNF SH3RF1 FGD4 PAK1 PRDX1 AKT2 PTK2B AKT1 RIPK1 MAP3K7 MAP3K4 MAP3K5 MAP3K2 EDN1 TGFB2 MAP3K1 SEMA4C TRAF2 HIPK3 HIPK2 IL1A ZEB2 MDFIC IL1B TRAF6 TLR9 MAP3K11
regulation of peptidase activity	9.5334e-06	8.5785e-05	33/2106 1.5%	104/14227 0.7%	DIABLO PDCD6 SERPINE1 FASLG TNF GSPT1 BBC3 CASP9 C6 C9 AKT2 PSAP PMAIP1 CASP8AP2 SMAD3 APAF1 STAT1 BAD CAV1 F2R SLC11A2 EIF2AK3 F2 F3 P53 ADORA2A LCK DLC1 P2RX1 CYCS BIRC5 BAX TP53
epithelium development	9.8127e-06	8.8153e-05	80/2106 3.7%	339/14227 2.3%	ATF2 NRP1 ERRFI1 RARG B4GALT1 CSF1 CTNND1 TNC SIX1 ADM FGF2 IGF1R GJA1 SALL1 CASP8 CCND1 MYC CASP3 CFL1 SOX9 BTRC C-JUN MAP3K7 HOXA5 NKX3-1 IL10 ACVR1 MED1 MAP2K1 EDN1 CHUK APAF1 NCOA3 SHROOM3 TSC2 TSC1 FRS2 PRLR EREG TGFBR2 ZEB2 COL4A1 TRAF6 TXNIP VCL HOXB5 SEMA3A PDGFB GATA6 IKK1 LPS GNA13 SOCS3 RXRA STX2 SPEN STAT5A TFAP2A SMAD2 GSTM3 JUN SMAD4 JAG1 TGFB1 SMAD3 EYA1 FZD6 VEGFC IGF1 DAG VEGFA M…
positive regulation of T cell activation	1.0229e-05	9.1739e-05	27/2106 1.2%	78/14227 0.5%	NCK2 IL12B IL12A MAP3K7 SOCS5 NCK1 STAT5A STAT5B IL4R VCAM1 BAD CAV1 HGF TRAF2 PDCD1LG2 IL2 TGFBR2 IL4 ZAP70 IL6 GPAM IFNG LCK IL1B TRAF6 CD28 IL6ST
regulation of Ras protein signal transduction	1.031e-05	9.2319e-05	60/2106 2.8%	235/14227 1.6%	ITSN2 CSF1 EPO RASGRF2 RASGRF1 ADRA1A AKAP13 SIPA1L1 CDH2 RAC1 HRAS AGFG1 TBC1D10B VAV3 MAP2K1 RALBP1 RALGAPA1 RALGAPA2 HGF TBC1D9 GEF TSC1 VAV1 VAV2 TIAM1 TBC1D1 TBC1D20 ARHGEF3 SOS1 SOS2 PAFAH1B1 ARF6 TBC1D19 RABGAP1 CUL3 ASAP3 AGAP2 AGAP1 ASAP2 FGD4 ABR NRAS PTK2B SHOC2 SH2B2 SCAI TBC1D8B ARFGEF1 GIT2 ARFGEF2 IGF1 MTOR KITLG BCL6 DLC1 NF1 SPRY2 KRAS SPRY1 SMAP1
induction of programmed cell death in response to chemical stimulus	1.0458e-05	9.3485e-05	6/2106 0.2%	6/14227 0.0%	MAPK9 MAPK8 ADORA2A JNK1 JNK2 GRIK2
transmission of nerve impulse	1.0589e-05	9.4509e-05	81/2106 3.8%	345/14227 2.4%	GABRB3 APP RAB3A GRIK5 NAB1 GRIK4 GRIK1 PLAT HTR2A GRIK2 SLC6A1 FGF2 SLC6A2 GRM1 PTPRF SLC6A4 PPP3CA GRM2 GRM5 GRM4 GRM7 GRM8 ME1 ADORA1 KIF1B NOS1 PRKACA SBF2 PRKCA TSC1 SYN1 SLC5A7 ADORA2A P38 SCN8A KCNQ5 PAFAH1B1 ERK PPARD GRIA1 GRIA2 SHC3 SLC1A1 SLC1A2 SLC1A3 SLC1A4 SLC1A6 GRIN2A ATXN1 NPY MYO6 NTF3 SLC17A6 MAPK1 SLC17A7 PDLIM5 NQO1 EGR2 DTNA TGFB1 HOMER1 SYT1 DMPK GRIN2C GRIN2B PTK2 QKI GRIN…
negative regulation of kinase activity	1.0634e-05	9.4753e-05	34/2106 1.6%	109/14227 0.7%	ERRFI1 CDKN1A CDKN1B PRKAG2 IRS2 DUSP16 P21 PPP2CA SPRED1 CASP3 SH3BP5 AKT1 PRKACA YWHAG PDK1 HEXIM1 PDPK1 GADD45A CAV1 SPRY4 TSC2 PRKCA GS HIPK3 LATS1 ADORA2A APC IL1B GNAQ NF1 SPRY2 SPRY1 TRIB1 TRIB2
histone phosphorylation	1.0758e-05	9.5549e-05	7/2106 0.3%	8/14227 0.0%	PAK1 RPS6KA5 PRKCB PRKCA PRKACA JAK2 MAP3K12
ionotropic glutamate receptor signaling pathway	1.0758e-05	9.5549e-05	7/2106 0.3%	8/14227 0.0%	APP GRIN2A GRIN3B GRIN3A GRIN2B GRIN1 CDK5R1
peptidyl-tyrosine modification	1.081e-05	9.5849e-05	18/2106 0.8%	42/14227 0.2%	STAT5A STAT1 INSR F2R DYRK1A F2 PRLR ZAP70 FER ABI2 IFNG PTK2B ABL2 FYN JAK2 EPHB2 JAK1 ERK
embryonic morphogenesis	1.1009e-05	9.7361e-05	80/2106 3.7%	340/14227 2.3%	ATF2 RARG BMPR2 SIX1 ADM PKACA AMOT CYP26B1 GJA1 SALL1 CASP8 SIX4 CFL1 PRKACA MAP3K7 HOXA5 IL10 ACVR1 MED1 MBNL1 EDN1 APAF1 RPS6 SHROOM3 TSC2 TSC1 FRS2 DICER1 FOXP4 TGFBR1 TGFBR2 ARA ZEB2 ZEB1 TRAF6 TP53 DLD EPHA2 HOXB5 FBN2 FOXG1 TSHZ1 CUL3 SOCS3 GSA NSD1 RAB23 MYO6 TFAP2A SMAD2 TCF7L2 SMAD1 SMAD4 VCAM1 POU2F1 SMAD3 EYA1 TGFB3 PCGF2 TXNRD1 GFPT1 FZD6 VEGFC KLF4 P53 MIB1 TEC MAFB SP1 DLC1 GNAQ SP…
protein localization in organelle	1.1016e-05	9.7361e-05	44/2106 2.0%	156/14227 1.0%	RERE NDUFA13 IKBA ZFYVE9 PPP1R10 SIX1 GCC2 CBLB PRICKLE1 TNF FGF2 IPO7 PPP3CA TPR KPNA6 AKT1 MAPK1 KPNA4 JAK2 BID TNPO1 KPNA2 C-JUN KPNA3 JUN TGFB2 MORC3 COG7 TGFB1 COG3 F2R TSC2 HOOK3 F2 YWHAZ P53 NFKBIA PIKFYVE BCL6 P38 IFNG TXNIP TP53 ERK
cell-cell signaling	1.106e-05	9.759e-05	125/2106 5.9%	588/14227 4.1%	ATF2 APP RAB3A TUSC2 TNC PLAT FGF2 GJA1 SALL1 ADORA1 PRKACA HOXA5 HGF ADAM10 PRKCA FRS2 EREG SLC5A7 KCNQ5 ERK GRIA1 GRIA2 SHC3 SLC1A1 SLC1A2 SLC1A3 STC1 SLC1A4 TXN SLC1A6 RLF GRIN2A ATXN1 C7 MYO6 NDP SMAD2 TGFB2 DTNA POU2F1 HOMER1 SYT1 DMPK BDNF EIF2AK3 GRIN2C GRIN2B PTK2 IL2 GRIN2D SLC6A5 BMP2 IL6 CDK5 SNAI2 GRB2 FGF13 FGFR1 GABRB3 NRP1 TNFAIP6 ELK SH3KBP1 GRIK5 GRIK4 SIX1 GRIK1 FASLG ADM HTR2A …
regulation of nucleotide metabolic process	1.1119e-05	9.7952e-05	69/2106 3.2%	282/14227 1.9%	GDI2 RASGRF1 TNC PKD2 GRM2 111 GRM4 SIPA1L1 GRM7 ADORA3 GRM8 ADORA1 TIMP2 AGFG1 TBC1D10B VAV3 MAP2K1 EDN1 RALBP1 RALGAPA1 RALGAPA2 PGAM1 TBC1D9 TSC2 TSC1 VAV1 TBC1D1 ADCY9 ADORA2A TBC1D20 ADORA2B RAPGEF6 PAFAH1B1 GNAZ TBC1D19 RABGAP1 1121 GNAI3 ASAP3 AGAP2 ADCY3 AGAP1 ADCY1 ASAP2 ADRB2 ADCY8 GNAI1 PTHLH GNAI2 FGD4 GSA PTK2B NTRK1 TBC1D8B ABCA1 GIT2 NTRK2 GI P2RY11 MTOR GNAO1 ETA BCL6 GNAQ NF1 GNA…
developmental growth	1.1706e-05	0.00010296	35/2106 1.6%	114/14227 0.8%	CYFIP1 APP CSF1 PLAG1 SERPINE1 PTEN PLG ADM FOXO3 PTGS2 GJA1 CCNB1 SALL1 PLAU COX2 AKT1 TIMP3 SOX9 IGFBP1 SMAD2 MED1 SMAD4 TGFB1 SMAD3 NCOA3 PLAUR IGF1 PRLR EREG PYGO2 BIN3 CCNE1 BCL2 ULK1 PPARD
memory	1.1812e-05	0.00010372	19/2106 0.9%	46/14227 0.3%	GRIA1 RASGRF1 PTEN ADCY3 HTR2A ADCY1 VLDLR ADCY8 NGF PTGS2 PRKCZ GRIN2B GRIN2A RPS6KB1 CNR1 IL1B COX2 PDE5A PLCB1
reproductive process	1.2057e-05	0.00010571	164/2106 7.7%	813/14227 5.7%	APP CSF1 EPO TNC UBP1 TESK2 IGF1R CCND2 SALL1 CCND1 PLAU PRKACG BSG LEPR AKT1 SOX9 AZI2 AGFG1 ACVR1 MED1 IL1R1 RPS6 IGFBP2 ACSL4 FRS2 FNDC3A CDYL PRLR EREG ARA CCNE1 PAPPA PSME4 TBPL1 PPIA IGSF8 EIF5A2 GATA6 SPATA2 FOXO3 RLF ADIPOR2 GMCL1 CCNB1 BCL2L11 CREB COX2 PHP B4GALNT1 CYC1 STAT5A STAT5B SMAD1 TGFB2 TGFB1 SMAD3 UBE2B TGFB3 CAV1 INSR SIAH1 EIF2AK3 FANCA LIF IGF1 UBE2A FOSL1 BMP2 BCL6 SP1 SP3…
positive regulation of cell growth	1.2447e-05	0.0001086	20/2106 0.9%	50/14227 0.3%	IGFBP1 CNTF TGFB2 NTRK3 LIMK1 ADAM10 NRG1 NGF IL2 TGFBR1 INS ADAM17 CDH4 MAP1B BCL2 PTK2B AKT1 MAPT MAP2K5 HBEGF
regulation of developmental growth	1.2447e-05	0.0001086	20/2106 0.9%	50/14227 0.3%	NRP1 CXADR NTRK3 SEMA3A INSR LIMK1 NRG1 RNF6 ADRB2 NGF FGF2 TTL CCNB1 CDH4 RPS6KB1 MAP1B SPP1 ULK1 MAPT FGFR1
immunoglobulin mediated immune response	1.2447e-05	0.0001086	20/2106 0.9%	50/14227 0.3%	C1QB C1QA CR2 CR1 C1S C1R PRKCD CFI CLU C2 C3 C4 C8G C6 C7 C9 SERPING1 MASP2 MCP C1QG
JNK cascade	1.2533e-05	0.00010918	23/2106 1.0%	62/14227 0.4%	MAP3K2 MAP2K4 MAP4K2 MAP3K1 STRADB JNK1 JNK2 GCK MAPK10 FGD4 MAPK9 MAPK8 PAK1 MDFIC ADORA2B TRAF6 RIPK1 TNIK TRIB1 MAP3K4 MAP3K11 MAP3K5 MAP3K12
cellular component assembly	1.2633e-05	0.00010987	182/2106 8.6%	919/14227 6.4%	CYFIP1 APP CNTF ZFYVE9 IRS1 TESK2 IGF1R AMOT GJA1 CDH2 SMARCAD1 CCNL1 KPNA3 SBF2 PDK1 MAGI1 MED1 MBNL1 MAP2K1 CPT1A ADIPOQ ATG9A RPS6 TSC2 CYBA TSC1 DICER1 ATG14 PRKAB1 PRLR ATG12 BIN3 PARD3 MAP1B FSCN1 TBPL1 KCNQ5 HPRT1 TP53 VCL DGKH SH2B KMT2A STXBP3 SHMT1 CUL3 PXN SLC1A1 PDGFB ARL2 ITPR3 ADRB2 PRKCZ UQCRH CCNB1 ATXN2 IRAK1 ADIPONECTIN C9 NACC2 MYO6 HMOX1 FADD SKIL ABCA1 SMAD2 SMAD1 CREBBP SMAD…
carbohydrate homeostasis	1.2747e-05	0.00011026	21/2106 0.9%	54/14227 0.3%	TCF7L2 G6PC IRS1 BAD INSR STAT3 ADIPOQ SERPINE1 RPS6 PTPN11 PYGL SLC2A4 FOXO3 ADRA1B GCK INS MLXIPL ADIPONECTIN TCF4 PCK1 GLUT4
hormone-mediated signaling pathway	1.2747e-05	0.00011026	21/2106 0.9%	54/14227 0.3%	KDM3A ADCY3 PTPN11 ADCY1 ADCY8 ADIPOR1 ADIPOR2 PKACA LATS1 111 ADCY9 GNG5 GSA PRKACG GNB1 GNAS GNB4 AGRP PRKACA JAK2 PRKACB
glucose homeostasis	1.2747e-05	0.00011026	21/2106 0.9%	54/14227 0.3%	TCF7L2 G6PC IRS1 BAD INSR STAT3 ADIPOQ SERPINE1 RPS6 PTPN11 PYGL SLC2A4 FOXO3 ADRA1B GCK INS MLXIPL ADIPONECTIN TCF4 PCK1 GLUT4
learning	1.2758e-05	0.00011026	22/2106 1.0%	58/14227 0.4%	APP JUN C-FOS FOS SLC6A1 ADRA1B GRIN2B GRIN1 FOSL1 GRIN2A NRAS GRM4 ATXN1 CDK5 NF1 FYN KRAS EPHB2 PLCB1 C-JUN HRAS ERK
defense response	1.3047e-05	0.00011258	131/2106 6.2%	624/14227 4.3%	NCF1 NCF2 SERPINE1 H2-BF CLU TNF LIPA TBK1 ADORA3 C3AR1 ADORA1 AKT1 IL12A IL6R ACVR1 BNIP3L IL1R1 HGF F2R SERPINF2 PLA2 TSC2 CYBA PLAA SERPING1 MASP2 MASP1 EPHA3 CFH CFI HIF1A AGER KNG1 C2 C3 C4 C6 C7 C9 PRDX1 HMOX1 SOCS6 A2M STAT5B SMAD1 TGFB1 VCAM1 RAB27A SELE GRIN2B PRDX6 NFKB1 NFATC4 FOSL1 IL4 BMP2 IL6 BCL2 MCP NOX1 ITGB1 ITK CXCL8 SERPINA1 B4GALT1 TNFAIP6 GRIK2 ADN CXCL2 MMP20 MMP25 C8G BDKR…
regulation of transforming growth factor-beta production	1.3623e-05	0.00011718	9/2106 0.4%	13/14227 0.0%	TGFB2 SMAD4 CREB CREB1 SMAD3 ATP6AP2 COX2 PTGS2 HIF1A
lipopolysaccharide-mediated signaling pathway	1.3623e-05	0.00011718	9/2106 0.4%	13/14227 0.0%	NFKBIA IKBA P38 IRAK1 STAT1 MAPK1 LBP ERK MAPK3
vesicle-mediated transport	1.4255e-05	0.00012209	125/2106 5.9%	591/14227 4.1%	ITSN2 APP RAB3A ZFYVE9 GCC2 GOLGA3 RIMS3 1212 DPYSL2 FTH1 ADORA1 BCAP29 VPS35 NSF RAB2A COG7 COG3 ZFYVE20 TSC2 ARC RAB35 ULK1 MPPE1 RIN2 SQSTM1 BLZF1 FTL GRIA1 STXBP3 SAR1B ADRB2 SNX4 MYO6 STXBP5 ABCA1 HSPA8 SMAD1 ANKRD27 GOT1 CAV1 RAB27A HOOK3 EHD4 SYNJ1 CDK5 GRB2 RAB5A LRP12 CDC42SE2 LMBR1L MCFD2 MEGF10 SH3KBP1 USP33 AP4E1 MIA3 VLDLR RAB22A HK2 HK1 EEA1 AP1G1 TMED2 ITGAV LBP LDLRAP1 HRAS SH3D19…
positive regulation of glucose transport	1.4261e-05	0.00012209	13/2106 0.6%	25/14227 0.1%	IRS1 INSR ADIPOQ IRS2 PIK3R1 ARPP19 PRKCZ ADIPOR2 INS ADIPONECTIN AKT2 AKT1 RHOQ
negative regulation of proteolysis	1.4261e-05	0.00012209	13/2106 0.6%	25/14227 0.1%	IL10 HSP90AB1 EPO PLAT IDE F2 INS SERPINA5 RAB23 TIMP3 TIMP1 N4BP1 PTPN3
negative regulation of transferase activity	1.4463e-05	0.00012362	35/2106 1.6%	115/14227 0.8%	ERRFI1 CDKN1A GSK3A CDKN1B PRKAG2 IRS2 DUSP16 P21 PPP2CA SPRED1 CASP3 SH3BP5 AKT1 PRKACA YWHAG PDK1 HEXIM1 PDPK1 GADD45A CAV1 SPRY4 TSC2 PRKCA GS HIPK3 LATS1 ADORA2A APC IL1B GNAQ NF1 SPRY2 SPRY1 TRIB1 TRIB2
positive regulation of MAPKKK cascade	1.5904e-05	0.00013573	28/2106 1.3%	84/14227 0.5%	CNTF ADRB2 TNF FGF2 ADRA1A IGF1R INS GRM4 LEPR MAP3K7 IL6R HRAS TGFB2 ANGPT1 HGF INSR F2R SEMA4C LIF HIPK2 P2RX7 IL1A IL6 LEP IL1B TLR9 CTNNB1 FGFR1
regulation of proteolysis	1.6261e-05	0.00013839	24/2106 1.1%	67/14227 0.4%	IL10 HSP90AB1 EPO PLK1 PLAUR PLAT IDE F2 TNF INS SERPINA5 SMAD7 GCLC IFNG IL1B RAB23 AKT1 TIMP3 TIMP1 TRIB1 TRIB2 N4BP1 PTPN3 SH3D19
regulation of postsynaptic membrane potential	1.6266e-05	0.00013839	12/2106 0.5%	22/14227 0.1%	PPP3CA GRIN2A P2RX4 ATXN1 ADORA2A DMPK CDK5 ADORA1 GRIK2 GRIN2C GRIN2B GRIN1
alcohol metabolic process	1.639e-05	0.00013922	97/2106 4.6%	436/14227 3.0%	ACAA2 IRS2 TNF LIPA PPP1CB PPP1CC PI3K PPIP5K2 FPGT PDK4 LEPR XYLB PDK1 CPT1A G6PD G6PC ADIPOQ PLA2 PGD SLC5A7 PPP1R3B GPD2 IL6ST ATF4 IPPK PFKFB2 NLK ADH7 SLC5A3 GRIN2A LDHA ADIPONECTIN MAN2A1 PLCG2 PGK1 ST3GAL6 SREBP1 PCK1 ABCA1 TGFB2 PDHA1 GOT1 GFPT1 TRERF1 UEVLD IL4 MOXD1 GSK3B B4GALT1 PTEN PRKAG2 CPX PYGL VLDLR ADP PRKAG3 SLC6A3 HK2 HK1 SLC2A8 SPTLC2 PFK2 DLAT LDLRAP1 ATP7A HSL SREBF1 HMGCS1…
lymphocyte mediated immunity	1.6997e-05	0.00014416	23/2106 1.0%	63/14227 0.4%	C1QB C1QA CR2 CR1 C1S C1R PRKCD CFI RAB27A CLU C2 C3 C4 C8G C6 C7 CD8A C9 PRDX1 SERPING1 MASP2 MCP C1QG
proteolysis involved in cellular protein catabolic process	1.7386e-05	0.00014722	74/2106 3.5%	312/14227 2.1%	USP36 RNF11 USP37 USP31 UBE2D2 USP33 UBE2D3 UBE2D1 IDE FBXO21 CASP8 PSMD2 ARIH1 BTRC SKP1 USP46 USP48 TRIM63 USP42 FBXW7 FBXW11 USP3 ADAM10 UBE4A YOD1 UBE4B TOM1L1 PSMA5 ADAM17 CDC34 TBL1XR1 TRAF6 MYH9 SQSTM1 BIRC2 USP14 PSMD12 UBA6 CUL3 NU CUL1 UBR3 FBXO45 RNF6 PLG RELA APH1A CCNB1 C6 UBR5 USP1 EDEM3 NGFR USP25 MAP3K1 UBE2B USP9X SMURF1 EDEM1 SIAH1 ERLIN1 GZMB UBE2G1 UBE2A USP28 FBXO30 NFKB1 KLH…
regulation of organelle organization	1.7574e-05	0.00014859	61/2106 2.8%	244/14227 1.7%	RAB3A CTCF TNF AMOT MYC CFL1 DNMT3B NCK2 TLK1 NCK1 EDN1 BORA TSC2 GEF TSC1 EREG LATS1 IL1A NME6 IL1B MAP1B PHIP MAPT TP53 RHOQ ARF6 PFN2 DNMT1 KMT2A ROCK2 TGFA SKA3 INS CCNB1 TNKS2 TPR RICTOR MAP4 CEP76 CLASP2 MAP3K1 TGFB1 SMAD3 UBE2B NEK6 CAV1 INSR LIMK1 IGF1 ARPC5 GS MTOR P53 P2RX7 CCDC88A PINK1 APC DLC1 CD28 CTNNB1 MCP
response to cAMP	1.7647e-05	0.00014875	20/2106 0.9%	51/14227 0.3%	JUN C1S STAT1 C-FOS GATA6 PLAT FOS SLC6A3 RELA COL1A1 FOSL1 THBD CCND2 BSG NDUFS4 MMP19 PTK2B C-JUN IL6R BIRC2
B cell mediated immunity	1.7647e-05	0.00014875	20/2106 0.9%	51/14227 0.3%	C1QB C1QA CR2 CR1 C1S C1R PRKCD CFI CLU C2 C3 C4 C8G C6 C7 C9 SERPING1 MASP2 MCP C1QG
cell morphogenesis	1.8815e-05	0.00015835	75/2106 3.5%	318/14227 2.2%	ATF2 NRP1 CYFIP1 APP RAB3A ELK USP33 ADM LAMC1 CLU LIPA CELSR3 ACTB IGF1R GJA1 COL4A3BP CDH4 ALCAM SALL1 SOX9 PRKACA JAK2 EPHB2 ATP7A SS18 MAP2K1 EPHA7 STRADB HGF SLC11A2 SHROOM3 GEF PRKCA LIFR TGFBR3 VCAN CREB1 BIN3 ADORA2A PARD3 MAP1B MYH9 ULK1 PAFAH1B1 ERK VAMP3 FOXG1 CUL3 SEMA3A SLC1A3 HIF1A CREB RXRA NTF3 SLITRK6 PIP5K1C NGFR TGFB2 EGR2 BDNF SIAH1 PTPN11 GS HNRNPAB PTK2 SSH1 P2RX7 KLF7 BMP2 …
embryonic organ development	1.914e-05	0.00016083	56/2106 2.6%	219/14227 1.5%	RARG CITED2 SIX1 ADM PRDM1 PKD2 SALL1 SIX4 AKT1 HOXA5 IL10 MED1 MAP2K1 EDN1 ARNT FRS2 TGFBR1 TGFBR2 ZEB1 P38 DDIT3 EPHA2 ERK HOXB5 CEBPA KMT2A FOXG1 TSHZ1 PLG SOCS3 GSA MYO6 MAPK1 SH2B3 EGLN1 TFAP2A SMAD2 TCF7L2 VCAM1 SMAD3 EYA1 TGFB3 PCGF2 GFPT1 FZD6 LIF VEGFA TEC MAFB SP1 SP3 GNAS SPRY2 GRB2 TCF4 FGFR1
circulatory system process	1.9824e-05	0.00016607	49/2106 2.3%	184/14227 1.2%	BMPR2 EPO TNC ADM ADRA1B AMOT C3AR1 ADORA1 BDKRB2 BDKRB1 EDN1 ATP6AP2 ADIPOQ CYBA ARA ADORA2A ADORA2B SERPING1 PDE5A LPA PPARA SRC ATP1A1 ADRB2 PTGS2 KNG1 C7 CNR1 ADIPONECTIN NPY COX3 COX2 HMOX1 COX1 MAP2K6 NOS2 ANGPT1 STAT1 VEGFC SOD2 FLI1 VEGFA GCLC ETA P2RX4 WNK1 P2RX1 GCLM NOX1
blood circulation	1.9824e-05	0.00016607	49/2106 2.3%	184/14227 1.2%	BMPR2 EPO TNC ADM ADRA1B AMOT C3AR1 ADORA1 BDKRB2 BDKRB1 EDN1 ATP6AP2 ADIPOQ CYBA ARA ADORA2A ADORA2B SERPING1 PDE5A LPA PPARA SRC ATP1A1 ADRB2 PTGS2 KNG1 C7 CNR1 ADIPONECTIN NPY COX3 COX2 HMOX1 COX1 MAP2K6 NOS2 ANGPT1 STAT1 VEGFC SOD2 FLI1 VEGFA GCLC ETA P2RX4 WNK1 P2RX1 GCLM NOX1
positive regulation of cell projection organization	2.1637e-05	0.00018088	24/2106 1.1%	68/14227 0.4%	NGFR SMAD1 CNTF TGFB3 NTRK3 LIMK1 GS NGF MTOR PTPRF TGFBR1 CDC42 TIAM1 CDH4 APC CNR1 ARHGDIA MAP1B P2RY2 NPTN RAC1 MAPT SKIL RHOQ
acute-phase response	2.1658e-05	0.00018088	17/2106 0.8%	40/14227 0.2%	CEBPA STAT5B SERPINA1 HGF STAT3 SERPINF2 TSC2 F2 INS IL1A F8 IL6 PI LBP A2M IL6R EPHA3
regulation of coagulation	2.3402e-05	0.00019514	18/2106 0.8%	44/14227 0.3%	EDN1 CPB2 F12 CAV1 F2R SERPINE1 SERPINF2 PDGFB PLG F2 F3 KNG1 THBD F7 PROC APC PLAU KLKB1
cellular protein catabolic process	2.4595e-05	0.00020432	74/2106 3.5%	315/14227 2.2%	USP36 RNF11 USP37 USP31 UBE2D2 USP33 UBE2D3 UBE2D1 IDE FBXO21 CASP8 PSMD2 ARIH1 BTRC SKP1 USP46 USP48 TRIM63 USP42 FBXW7 FBXW11 USP3 ADAM10 UBE4A YOD1 UBE4B TOM1L1 PSMA5 ADAM17 CDC34 TBL1XR1 TRAF6 MYH9 SQSTM1 BIRC2 USP14 PSMD12 UBA6 CUL3 NU CUL1 UBR3 FBXO45 RNF6 PLG RELA APH1A CCNB1 C6 UBR5 USP1 EDEM3 NGFR USP25 MAP3K1 UBE2B USP9X SMURF1 EDEM1 SIAH1 ERLIN1 GZMB UBE2G1 UBE2A USP28 FBXO30 NFKB1 KLH…
response to fluid shear stress	2.4689e-05	0.00020432	8/2106 0.3%	11/14227 0.0%	P2RX7 TGFB1 P2RX4 TGFB3 CITED2 AKT1 F3 SMAD7
B cell homeostasis	2.4689e-05	0.00020432	8/2106 0.3%	11/14227 0.0%	IKBKB BCL2L11 CASP3 BIM BCL2 IKBKG IKK2 SH2B2
early endosome to late endosome transport	2.4689e-05	0.00020432	8/2106 0.3%	11/14227 0.0%	EEA1 ANKRD27 SNX16 VPS4B AKTIP HOOK3 HK2 HK1
regulation of fatty acid beta-oxidation	2.4689e-05	0.00020432	8/2106 0.3%	11/14227 0.0%	CPT1A CNR1 IRS1 AKT2 AKT1 IRS2 PPARA MTOR
monocarboxylic acid metabolic process	2.556e-05	0.00021121	73/2106 3.4%	310/14227 2.1%	FAAH ACAA2 RNPEPL1 PRKAG1 PRKAG2 ALDH1L2 LIPA PRKAG3 CYP26B1 FPGS LBP PRKAB2 CPT1A EDN1 G6PC UGT1A1 ELOVL5 ADIPOQ CYP4A11 PLA2 ACSL4 PTGR1 PRKAB1 TNFRSF1A MTHFD2 PEX5 MADD AMPKA1 ACOX3 PPARA ATF4 PPARD PFKFB2 FXR PRKAA1 PRKAA2 SHMT1 MGST2 NLK ADH7 PTGS2 ADIPOR1 ACACB ADIPOR2 SRR UGP2 ADIPONECTIN C9 COX3 COX2 COX1 UGT1A3 PCK1 UGT1A9 ALOXE3 UGT1A7 STAT5A STAT5B IGF1 PEX13 ACC1 QKI ACC2 TNFR1 DAO FA…
negative regulation of protein kinase activity	2.6e-05	0.00021452	32/2106 1.5%	104/14227 0.7%	ERRFI1 CDKN1A PRKAG2 DUSP16 P21 PPP2CA SPRED1 CASP3 SH3BP5 AKT1 PRKACA YWHAG PDK1 HEXIM1 PDPK1 GADD45A CAV1 SPRY4 TSC2 PRKCA GS HIPK3 LATS1 ADORA2A APC IL1B GNAQ NF1 SPRY2 SPRY1 TRIB1 TRIB2
regulation of JNK cascade	2.6546e-05	0.00021869	25/2106 1.1%	73/14227 0.5%	GRIK2 TNF SH3RF1 FGD4 PAK1 AKT2 PTK2B AKT1 RIPK1 MAP3K7 MAP3K4 MAP3K5 MAP3K2 EDN1 MAP3K1 TRAF2 HIPK3 HIPK2 IL1A ZEB2 MDFIC IL1B TRAF6 TLR9 MAP3K11
muscle cell differentiation	2.6682e-05	0.00021948	35/2106 1.6%	118/14227 0.8%	APP TNC GATA6 IKK1 PLG PPP3CA CCNB1 NRAS RXRA NTF3 NOS1 NEO1 HRAS ACVR1 TCF7L2 MBNL1 CXADR JAG1 HOMER1 CHUK SORT1 F2R SEMA4C DYRK1B TSC1 NRG1 IGF1 DICER1 QKI VEGFA FAP MYH9 CTNNB1 TCF4 KRAS
negative regulation of cellular component organization	2.6976e-05	0.00022157	48/2106 2.2%	181/14227 1.2%	NRP1 DNMT1 SEMA3A PTEN XYLT1 RNF6 PRKCZ CLU PTPRF CDC42 CCNB1 ADIPONECTIN ARHGDIA KATNA1 TPR DNMT3B SPP1 EIF4EBP1 SACS RAC1 MAP4 EPHB2 YWHAH CLASP2 NGFR MAP3K1 TGFB1 UBE2B ADIPOQ GEF NR1H3 GS PTK2 SMAD7 MMP14 FAP APC NME6 DLC1 MAP1B ULK1 4E-BP1 MCP MAPT RHOQ ARF6 ERK HSPA1A
macromolecular complex assembly	2.8899e-05	0.00023701	139/2106 6.6%	680/14227 4.7%	CNTF ZFYVE9 IRS1 IGF1R GJA1 CDH2 SMARCAD1 CCNL1 KPNA3 SBF2 MAGI1 MED1 MBNL1 MAP2K1 CPT1A ADIPOQ RPS6 TSC2 CYBA TSC1 DICER1 PRKAB1 PRLR PARD3 TBPL1 KCNQ5 HPRT1 TP53 DGKH KMT2A STXBP3 SHMT1 PXN SLC1A1 ARL2 ITPR3 ADRB2 PRKCZ UQCRH CCNB1 ATXN2 IRAK1 ADIPONECTIN C9 NACC2 HMOX1 FADD SKIL ABCA1 SMAD2 SMAD1 CREBBP SMAD4 TGFB1 SMAD3 SYT1 H3F3B CAV1 INSR EIF2AK3 FANCA PTK2 CDK5 ATG16L1 GRB2 MDM4 MCP MAP3K1…
cellular macromolecule catabolic process	2.9152e-05	0.00023873	97/2106 4.6%	442/14227 3.1%	UBE2D2 UBE2D3 UBE2D1 FBXO21 PSMD2 BTRC SKP1 MED1 FBXW7 FBXW11 USP3 ADAM10 UBE4A YOD1 UBE4B TOM1L1 ADAM17 CDC34 TBL1XR1 UBE2V2 DNA2 SQSTM1 PSMD12 UBA6 CUL3 CUL1 UBR3 FBXO45 GSPT1 ZFP36L2 ZFP36L1 APH1A CCNB1 C6 UBR5 EDEM3 NGFR UBE2B SMURF1 EDEM1 SIAH1 ERLIN1 UBE2A FBXO30 NFKB1 KLHL20 PAN3 CYCS FBXL5 DCP1A BAP1 USP36 RNF11 USP37 USP31 USP33 IDE SMG7 CASP8 AUH CASP3 ARIH1 USP46 USP48 TRIM63 APAF1 USP…
negative regulation of immune system process	2.9614e-05	0.00024215	29/2106 1.3%	91/14227 0.6%	CBLB INS CNR1 CASP3 ADORA1 PD-L1 HMOX1 CTLA4 STAT6 A2M SOCS5 IL10 TGFB2 GPX2 TGFB1 IL4R RC3H1 PDCD1LG2 IL2 ELF1 ITCH BCL6 FAP ADORA2A CLIP4 TLR9 SERPING1 BPI MASP1
proteolysis	3.0799e-05	0.00025146	148/2106 7.0%	733/14227 5.1%	UBE2D2 UBE2D3 UBE2D1 H2-BF PLAT FBXO21 RPS6KA5 PLAU PSMD2 CAPN1 BTRC SKP1 NSF AGTPBP1 FBXW7 FBXW11 USP3 HGF ADAM10 UBE4A YOD1 UBE4B ADAM19 TOM1L1 ADAM17 CDC34 TBL1XR1 UQCRC1 YME1L1 MASP2 UQCRC2 MASP1 LPA SQSTM1 LPC CPB2 PSMD12 UBA6 CUL3 CFI CUL1 UBR3 FBXO45 C2 APH1A ADAMTS15 CCNB1 C6 UBR5 LONRF3 EDEM3 NGFR UBE2B SMURF1 EDEM1 SIAH1 ERLIN1 UBE2A FBXO30 NFKB1 KLHL20 PROC CPD FBXL5 BAP1 USP36 RNF11 U…
regulation of production of molecular mediator of immune response	3.1924e-05	0.00026025	17/2106 0.8%	41/14227 0.2%	IL10 TGFB1 HGF IL13 TRAF2 TNF IL2 IL4 IL6 BCL6 IFNG TRAF6 HMOX1 STAT6 LIGAND MAP3K7 IL13RA1
response to protein stimulus	3.2493e-05	0.0002645	35/2106 1.6%	119/14227 0.8%	HSP90AB1 NR3C1 CLU DNAJB1 CCNB1 CCND1 DNAJB4 CREB3L2 CHAC1 UBXN4 EDEM3 KLF10 HSPA8 EGR1 HSP90AA1 TGFB1 ANGPT2 BCL-XL C-FOS EDEM1 F12 INSR EIF2AK3 YOD1 FOS VASH1 P2RX7 ERN1 IFNG DDIT3 MAP1B BCL2 BCL2L1 NFE2L2 HSPA1A
regulation of sodium ion transport	3.3112e-05	0.00026914	9/2106 0.4%	14/14227 0.0%	MAGI1 P2RX7 P2RX4 DMPK NEDD4 AKT2 AKT1 ADRB2 SLC8A1
negative regulation of response to external stimulus	3.3413e-05	0.00027087	21/2106 0.9%	57/14227 0.4%	IL10 GPX2 ANGPT2 SERPINC1 ADIPOQ SERPINE1 XYLT1 ADRB2 TNFRSF1B MTOR SLC6A3 IL2 INS NT5E GRIN3A ADORA2A ADIPONECTIN LEP SPP1 ADORA1 PPARA
regulation of erythrocyte differentiation	3.3474e-05	0.00027087	11/2106 0.5%	20/14227 0.1%	STAT5A STAT5B MAFB CDK6 ARNT FOXO3 ACVR1B ETS1 SMAP1 HIF1A HOXA5
cellular response to lipopolysaccharide	3.3474e-05	0.00027087	11/2106 0.5%	20/14227 0.1%	NFKBIA IKBA P38 IRAK1 STAT1 SERPINE1 MAPK1 LBP CAMP ERK MAPK3
regulation of B cell activation	3.4214e-05	0.00027645	20/2106 0.9%	53/14227 0.3%	STAT5A IL10 STAT5B CDKN1A TGFB1 BAD HGF IL13 IRS2 P21 IL2 IL4 IL6 BCL6 IFNG CASP3 PELI1 STAT6 LIGAND IL13RA1
response to light stimulus	3.4341e-05	0.00027706	41/2106 1.9%	148/14227 1.0%	APP CDKN1A DCUN1D3 SLC1A3 ADRA1B P21 RELA GNGT1 GRIN2A NRAS CASP7 MAPK8 ATXN1 CCND1 GNAT2 CASP3 USP1 AKT1 IL12B IL12A GNAT1 HRAS UBE2B C-FOS JNK1 REV1 UBE4B FOS UBE2A GRIN1 NR2F6 P53 CDK5 NEDD4 CAT BHLHE40 BCL2 NF1 KRAS CLOCK TP53
transition metal ion transport	3.4512e-05	0.00027762	25/2106 1.1%	74/14227 0.5%	STEAP3 SLC39A9 FTH1 SLC39A6 SLC39A5 SLC39A8 SLC39A7 SLC39A2 ATP7A SLC39A1 SLC39A4 SLC39A3 SLC30A7 SLC31A2 MMGT1 SLC11A2 SLC39A11 SLC39A10 SLC39A13 SLC39A12 SLC39A14 SLC25A37 MTF1 HC FTL
cell junction organization	3.4512e-05	0.00027762	25/2106 1.1%	74/14227 0.5%	NLGN2 LAMA3 TESK2 LAMC1 AMOT GJA1 CTNNA1 PTK2B PDK1 TGFB2 CXADR TGFB1 SMAD3 TGFB3 PDPK1 GS SMAD7 TJP1 APC PARD3 DLC1 BCL2 CTNNB1 ITGA6 VCL
response to ATP	3.5378e-05	0.00028375	10/2106 0.4%	17/14227 0.1%	PANX1 P2RX7 P2RX4 P2RX3 IL1B P2RX1 PTEN PLCG2 SLC8A1 SSH1
positive regulation of coagulation	3.5378e-05	0.00028375	10/2106 0.4%	17/14227 0.1%	THBD F7 CPB2 F12 F2R SERPINE1 SERPINF2 PLG F2 F3
cell cycle process	3.6149e-05	0.00028951	123/2106 5.8%	591/14227 4.1%	APP CCNK ZWILCH UBE2D1 STK11 LSM11 CCND1 MYC PSMD2 AKT1 IL12B IL12A NEK3 BTRC KPNA2 SKP2 SKP1 ACVR1 MAP2K1 FBXW7 HGF RPS6 GEF VASH1 UHMK1 EREG EML4 ERN1 ADAM17 CLIP1 CDC34 CCNE1 DDIT3 TP53 PSMD12 ANAPC16 CUL3 CUL1 FOXO4 PDS5B SKA3 LPS GSPT1 NPAT CCNB1 C6 EIF4EBP1 SKIL MAP2K6 TGFB2 TGFB1 SMAD3 UBE2B GADD45A NEK6 PLK1 FANCA HMGA2 FBXO30 STAG2 CDK6 JMY BCL2 MDM4 TCF4 HBP1 CDK14 MAP3K11 CDKN1A CDKN1B…
cellular response to extracellular stimulus	3.6453e-05	0.00029152	31/2106 1.4%	101/14227 0.7%	BECN1 CDKN1A BMPR2 P21 LDHA NUAK2 LEPR HMOX1 SREBP1 C-JUN CTSD SREBF1 JUN C-FOS CAV1 ATG9A FOS ATG14 SIRT1 ATG12 P53 COL1A1 FOSL1 P2RX7 CCNE1 ADORA2B ATG16L1 ITGA6 TP53 SQSTM1 TNRC6A
protein maturation	3.7209e-05	0.00029713	34/2106 1.6%	115/14227 0.8%	C1QB C1QA C1S CFH C1R CFI H2-BF ECE2 ADN CLU C2 C3 APH1A C4 C8G C6 C7 C9 CR2 CR1 F12 ATP6AP2 NGF F3 P2RX7 MMP14 SCG5 SERPING1 MASP2 MCP C1QG MASP1 KLKB1 LPC
lymphocyte differentiation	4.1228e-05	0.00032874	30/2106 1.4%	97/14227 0.6%	ITGB1 HDAC9 PLCG2 IL12B LRRC8A ATP7A NTRK1 STAT5A IL10 EGR1 STAT5B TGFB1 VCAM1 RPS6 GS IL2 P53 IL4 ZAP70 ADAM17 BCL6 APC LCK CD8A IRF1 SP3 BCL2 CD28 CTNNB1 TP53
mitotic cell cycle	4.1747e-05	0.00033239	86/2106 4.0%	385/14227 2.7%	APP CDKN1A CCNK CDKN1B ZWILCH NCAPG2 UBE2D1 P21 HK2 PPP3CA PPP6C LSM11 CCND1 PSMD2 AKT1 NEK3 BTRC KPNA2 SKP2 CEP55 SKP1 ACVR1 MAP2K1 PBRM1 USP3 HGF RPS6 GEF KIF23 SMC1A EML4 LATS1 PSMA5 ADAM17 CLIP1 CDC34 KIF2A CCNE1 BIRC5 BCAT1 PAFAH1B1 CAMK2B PSMD12 ANAPC16 CUL3 NU CUL1 FOXO4 PDS5B ACVR1B SKA3 GSPT1 NPAT CCNB1 C6 KATNA1 E2F1 EIF4EBP1 EIF4E CLASP2 CSNK1A1 USP9X GADD45A NEK6 PLK2 PLK1 HMGA2 GS MP…
activation of caspase activity by cytochrome c	4.2175e-05	0.00033434	7/2106 0.3%	9/14227 0.0%	CASP9 APAF1 DIABLO CYCS BAX TP53 P53
positive regulation of DNA recombination	4.2175e-05	0.00033434	7/2106 0.3%	9/14227 0.0%	IL4 TGFB1 UBE2B IFNG STAT6 LIGAND IL2
L-serine metabolic process	4.2175e-05	0.00033434	7/2106 0.3%	9/14227 0.0%	SRR SHMT2 PSAT1 SHMT1 PHGDH PGD PSPH
liver development	4.2879e-05	0.00033943	22/2106 1.0%	62/14227 0.4%	CEBPA MED1 STAT5B SMAD3 VWF UGT1A1 CITED2 HGF GATA6 SOD2 RELA TGFBR3 CCND2 RXRA CCND1 SP1 CCNE1 MAN2A1 SP3 NF1 CTNNB1 ARF6
cellular response to external stimulus	4.5042e-05	0.00035603	31/2106 1.4%	102/14227 0.7%	BECN1 CDKN1A BMPR2 P21 LDHA NUAK2 LEPR HMOX1 SREBP1 C-JUN CTSD SREBF1 JUN C-FOS CAV1 ATG9A FOS ATG14 SIRT1 ATG12 P53 COL1A1 FOSL1 P2RX7 CCNE1 ADORA2B ATG16L1 ITGA6 TP53 SQSTM1 TNRC6A
embryonic placenta development	4.5137e-05	0.00035627	21/2106 0.9%	58/14227 0.4%	EGLN1 IL10 CEBPA MED1 MAP2K1 VCAM1 CITED2 LIF ARNT PLG ADM PRDM1 PKD2 SOCS3 P38 SP1 SP3 AKT1 MAPK1 GRB2 ERK
cellular response to oxidative stress	4.6842e-05	0.0003692	20/2106 0.9%	54/14227 0.3%	TRAP1 G6PD PLEKHA1 EPO C-FOS GPX3 PXN SLC11A2 ARNT FOS SOD2 F3 PRDX6 HIF1A PRDX1 CAT PXDN HMOX1 STX3 ATP7A
cellular catabolic process	4.7289e-05	0.00037218	155/2106 7.3%	780/14227 5.4%	FAAH EPO UBE2D2 UBE2D3 UBE2D1 FBXO21 ALDH1L2 LIPA GLS PSMD2 BTRC SKP1 MED1 CPT1A FBXW7 FBXW11 USP3 ADIPOQ ATG9A ADAM10 UBE4A SDHC YOD1 UBE4B SDHD SDHA ATG14 SDHB ATG12 TOM1L1 ADAM17 CDC34 TBL1XR1 MADD UBE2V2 DNA2 SQSTM1 PSMD12 UBA6 SHMT1 CUL3 PXN CUL1 UBR3 FBXO45 GSPT1 ZFP36L2 ZFP36L1 APH1A CCNB1 C6 ADIPONECTIN PRDX1 UBR5 PLCG2 HMOX1 PLCG1 EDEM3 NGFR TGFB1 UBE2B GOT1 SMURF1 EDEM1 SIAH1 ERLIN1 UBE…
cellular response to starvation	4.7674e-05	0.00037467	18/2106 0.8%	46/14227 0.3%	BECN1 SREBF1 JUN BMPR2 CAV1 ATG9A ATG14 SIRT1 ATG12 P53 NUAK2 ATG16L1 SREBP1 C-JUN TP53 SQSTM1 CTSD TNRC6A
positive regulation of homeostatic process	4.7772e-05	0.0003749	19/2106 0.9%	50/14227 0.3%	SLC22A5 CAV1 F2R PLA2 F2 PTGS2 TNF P2RX7 P2RX5 ETA P2RX4 TNKS2 P2RX3 CNR1 P2RX2 IL1B SPP1 COX2 BDKRB1
reproductive process in a multicellular organism	4.8583e-05	0.00038017	109/2106 5.1%	515/14227 3.6%	TESK2 CCND2 CCND1 PRKACG LEPR AKT1 SOX9 AZI2 AGFG1 ACVR1 MED1 IL1R1 RPS6 ACSL4 FNDC3A CDYL PRLR EREG ARA CCNE1 PSME4 TBPL1 EIF5A2 SPATA2 FOXO3 RLF GMCL1 CCNB1 BCL2L11 CREB COX2 PHP B4GALNT1 CYC1 STAT5A STAT5B SMAD1 TGFB2 TGFB1 UBE2B TGFB3 CAV1 SIAH1 EIF2AK3 LIF UBE2A BMP2 BCL6 SP1 SP3 BCL2 BCL2L1 BTG1 B4GALT1 CITED2 SPIN4 PRKAG1 PRL AFF4 SLC6A3 HK2 HK1 SERPINA5 CYP26B1 SPIN1 TIMP4 SLC2A14 BRD2 CH…
multicellular organism reproduction	4.8583e-05	0.00038017	109/2106 5.1%	515/14227 3.6%	TESK2 CCND2 CCND1 PRKACG LEPR AKT1 SOX9 AZI2 AGFG1 ACVR1 MED1 IL1R1 RPS6 ACSL4 FNDC3A CDYL PRLR EREG ARA CCNE1 PSME4 TBPL1 EIF5A2 SPATA2 FOXO3 RLF GMCL1 CCNB1 BCL2L11 CREB COX2 PHP B4GALNT1 CYC1 STAT5A STAT5B SMAD1 TGFB2 TGFB1 UBE2B TGFB3 CAV1 SIAH1 EIF2AK3 LIF UBE2A BMP2 BCL6 SP1 SP3 BCL2 BCL2L1 BTG1 B4GALT1 CITED2 SPIN4 PRKAG1 PRL AFF4 SLC6A3 HK2 HK1 SERPINA5 CYP26B1 SPIN1 TIMP4 SLC2A14 BRD2 CH…
regulation of chemokine production	5.0941e-05	0.00039806	12/2106 0.5%	24/14227 0.1%	ADAM17 IL6 IFNG ADORA2B IL1B P2RY2 HGF TLR9 HMOX1 TNF IL6R HIF1A
lipid modification	5.2804e-05	0.00041202	23/2106 1.0%	67/14227 0.4%	CPT1A SACM1L SLC35C1 ADIPOQ PTEN PIK3CD PIK3CB PIK3R1 ADH7 PIK3C2A ADIPOR1 PEX13 ADIPOR2 PIK3CG PIK3CA PI3K ADIPONECTIN PEX5 MADD B4GALNT1 ACOX3 LBP PPARD
catabolic process	5.3118e-05	0.00041388	193/2106 9.1%	1007/14227 7.0%	FAAH LIPA GLS PSMD2 AKT1 BTRC SKP1 MED1 CPT1A YOD1 ATG14 ATG12 CDC34 YME1L1 DNA2 CES2 SHMT1 NLK GNS GSPT1 APH1A LDHA C6 PRDX1 PLCG2 HMOX1 PLCG1 EDEM3 NGFR EDEM1 SIAH1 ERLIN1 TRERF1 PRDX6 NAPEPLD FBXL5 DCP1A BAP1 PYGL IDE SMG7 SLC6A3 AUH DLAT ARIH1 CTSD HSL PABPC4 PGAM1 PSMA5 PLCB3 PLCB4 PXDN PLCB1 PLCB2 PAFAH1B2 DCP2 RHOQ PAFAH1B1 PPARD RELA NT5E USP1 LDLR CBR3 MAP3K1 PKLR PKM2 USP9X UBE2G1 GTF2H…
hepaticobiliary system development	5.6767e-05	0.00044169	22/2106 1.0%	63/14227 0.4%	CEBPA MED1 STAT5B SMAD3 VWF UGT1A1 CITED2 HGF GATA6 SOD2 RELA TGFBR3 CCND2 RXRA CCND1 SP1 CCNE1 MAN2A1 SP3 NF1 CTNNB1 ARF6
response to endoplasmic reticulum stress	5.8537e-05	0.00045481	15/2106 0.7%	35/14227 0.2%	PPP1R15B GSK3B EIF2AK3 FAM129A YOD1 P53 ERN1 COL4A3BP CCND1 IFNG DDIT3 CREB3L2 TP53 ATF4 NFE2L2
regulation of leukocyte mediated immunity	6.0397e-05	0.00046859	21/2106 0.9%	59/14227 0.4%	STAT5A IL10 STAT5B TGFB1 TRAF2 GAB2 IL2 C3 P2RX7 IL4 BCL6 IFNG ADORA2B IL1B TRAF6 HMOX1 IL12B STAT6 IL12A LIGAND MAP3K7
regulation of long-term neuronal synaptic plasticity	6.0895e-05	0.00047178	11/2106 0.5%	21/14227 0.1%	EGR1 GRIN2A NRAS NPTN KRAS GRIK2 EPHB2 GRIN2B RAB5A HRAS ERK
response to alkaloid	6.3458e-05	0.00049095	20/2106 0.9%	55/14227 0.3%	PRKAA2 SLC6A1 ADRA1B SLC6A3 RELA GNAO1 GRM2 SRR ETA ADORA2A CDK5 CNR1 GNAT3 DPYSL2 IL1B BCL2 UQCRC1 LEPR PTK2B HMOX1
positive regulation of glycolysis	6.3938e-05	0.00049256	6/2106 0.2%	7/14227 0.0%	MLXIPL INSR ARNT IGF1 HIF1A INS
positive regulation of protein export from nucleus	6.3938e-05	0.00049256	6/2106 0.2%	7/14227 0.0%	TCF7L2 GSK3B IL1B TCF4 PRKACA PKACA
TOR signaling cascade	6.3938e-05	0.00049256	6/2106 0.2%	7/14227 0.0%	CCDC88A RPS6KB1 RPS6 EIF4EBP1 4E-BP1 MTOR
protein catabolic process	6.4066e-05	0.00049286	77/2106 3.6%	340/14227 2.3%	USP36 RNF11 USP37 USP31 UBE2D2 USP33 UBE2D3 UBE2D1 IDE FBXO21 CASP8 PSMD2 AKT1 ARIH1 BTRC SKP1 USP46 USP48 TRIM63 USP42 FBXW7 FBXW11 USP3 ADAM10 UBE4A YOD1 UBE4B TOM1L1 PSMA5 ADAM17 CDC34 TBL1XR1 TRAF6 MYH9 YME1L1 SQSTM1 BIRC2 USP14 PSMD12 UBA6 CUL3 NU CUL1 UBR3 FBXO45 RNF6 PLG RELA APH1A CCNB1 C6 UBR5 USP1 EDEM3 NGFR USP25 MAP3K1 UBE2B USP9X SMURF1 EDEM1 SIAH1 ERLIN1 GZMB UBE2G1 UBE2A USP28 FBXO…
regulation of mitochondrial membrane potential	6.4408e-05	0.00049409	8/2106 0.3%	12/14227 0.0%	ADORA2A BCL-XL BCL2 BAX NDUFS1 BAK1 SOD2 BCL2L1
regulation of isotype switching	6.4408e-05	0.00049409	8/2106 0.3%	12/14227 0.0%	IL10 IL4 TGFB1 BCL6 IFNG STAT6 LIGAND IL2
regulation of myeloid leukocyte differentiation	6.5659e-05	0.00050299	19/2106 0.9%	51/14227 0.3%	STAT5A KLF10 JUN CSF1 ADIPOQ LIF GS TNF IL4 KITLG GSA APC ADIPONECTIN TRAF6 GNAS CTNNB1 C1QG C-JUN ZBTB7A
positive regulation of immune effector process	6.606e-05	0.00050535	17/2106 0.8%	43/14227 0.3%	STAT5A STAT5B NOS2 IL13 TRAF2 GAB2 C3 P2RX7 C6 ADORA2B IL1B TRAF6 IL12B IL12A LBP MAP3K7 IL13RA1
negative regulation of cellular catabolic process	6.6404e-05	0.00050727	13/2106 0.6%	28/14227 0.1%	IL10 GSK3A HSP90AB1 EPO ADRA1B MTOR INS CNR1 AKT1 TIMP3 TIMP1 N4BP1 PTPN3
regulation of cellular component biogenesis	6.7636e-05	0.00051596	43/2106 2.0%	162/14227 1.1%	GSK3B PRKAA1 SRC PTEN PRKCZ CLU AMOT CDC42 EIF4EBP1 SACS NCK2 RAC1 PRKACA PDLIM5 NCK1 ATF7IP EDN1 MAP3K1 SMAD3 TGFB3 CAV1 LIMK1 TSC2 PRKCA TSC1 ARPC5 GS PTK2 MTOR TGFBR1 LATS1 MMP14 PINK1 APC DLC1 MAP1B AMPKA1 4E-BP1 MCP MAPT RHOQ ARF6 HSPA1A
negative regulation of cell migration	6.8734e-05	0.0005236	23/2106 1.0%	68/14227 0.4%	TGFB1 ANGPT2 CITED2 IGFBP3 SEMA3A SERPINE1 PTEN PDGFB ARNT MIA3 DAG VASH1 RBPJ FGF2 SMAD7 DLC1 BCL2 NF1 ADORA1 HMOX1 TRIB1 VCL SCAI
organ growth	6.903e-05	0.00052513	10/2106 0.4%	18/14227 0.1%	ARA SMAD2 TGFBR3 TGFB2 RXRA PLAG1 BCL2 SPRY2 PTPN11 ADRA1B
negative regulation of membrane protein ectodomain proteolysis	7.0789e-05	0.00053405	5/2106 0.2%	5/14227 0.0%	IL10 EPO TIMP3 TIMP1 PTPN3
D-amino acid transport	7.0789e-05	0.00053405	5/2106 0.2%	5/14227 0.0%	SLC1A1 SLC1A2 SLC1A3 SLC7A10 NFKBIE
regulation of complement activation	7.0789e-05	0.00053405	5/2106 0.2%	5/14227 0.0%	C3 C6 SERPING1 MASP1 A2M
mitochondrial electron transport, ubiquinol to cytochrome c	7.0789e-05	0.00053405	5/2106 0.2%	5/14227 0.0%	UQCRB UQCRC1 UQCR11 UQCR10 UQCRH
induction of apoptosis in response to chemical stimulus	7.0789e-05	0.00053405	5/2106 0.2%	5/14227 0.0%	MAPK9 MAPK8 ADORA2A JNK1 JNK2
blood coagulation, extrinsic pathway	7.0789e-05	0.00053405	5/2106 0.2%	5/14227 0.0%	F7 F9 F10 TFPI F3
positive regulation of peptidyl-serine phosphorylation	7.1878e-05	0.00054002	9/2106 0.4%	15/14227 0.1%	LATS1 IL6 TGFB1 IFNG AKT2 CAV1 HGF BCL2 LIF
regulation of membrane protein ectodomain proteolysis	7.1878e-05	0.00054002	9/2106 0.4%	15/14227 0.1%	IL10 IFNG EPO IL1B TIMP3 TIMP1 TNF PTPN3 SH3D19
complement activation, alternative pathway	7.1878e-05	0.00054002	9/2106 0.4%	15/14227 0.1%	C3 C4 C8G CFH C7 C9 H2-BF ADN C2
regulation of DNA replication	7.2909e-05	0.00054701	25/2106 1.1%	77/14227 0.5%	EPO SHC1 PDGFB IGF1R INS PPP2CA TNKS2 C-JUN HRAS JUN TGFB1 FBXW7 TGFB3 INSR PLA2 IGF1 SMC1A FBXO30 P53 EREG CCDC88A KITLG STAG2 DNA2 TP53
regulation of axonogenesis	7.4534e-05	0.00055768	22/2106 1.0%	64/14227 0.4%	NGFR NRP1 CNTF NTRK3 SEMA3A LIMK1 XYLT1 RNF6 NGF TTL PTK2 TIAM1 CDH4 CDH2 ARHGDIA MAP1B SPP1 ULK1 MAPT EPHB2 SKIL ERK
leukocyte migration	7.4534e-05	0.00055768	22/2106 1.0%	64/14227 0.4%	IL10 TGFB2 CXCL8 VCAM1 B4GALT1 ROCK1 HGF PLA2 PDGFB PRKCA TNF SELE VEGFA IL6 IFNG IL1B MYH9 CCL2 ITGA6 LBP PRKACA IL6R
neuron differentiation	7.641e-05	0.00057094	96/2106 4.5%	447/14227 3.1%	ATF2 NRP1 CYFIP1 APP CNTF BTG2 RAB3A ELK USP33 RASGRF1 ADM LAMC1 RBPJ CLU CELSR3 ACTB IGF1R GNGT1 GJA1 CDH4 ALCAM GNAT2 GNAT1 PRKACA JAK2 EPHB2 ATP7A MAP2K1 EPHA7 HGF SLC11A2 PRKCA LIFR ACSL4 NGF TGFBR1 UHMK1 VCAN CREB1 ADORA2A PARD3 MAP1B PEX5 ULK1 ROR1 PAFAH1B1 EPHA2 ERK FOXG1 NTM SEMA3A NTN4 SLC1A3 AGER CREB RXRA MYO6 NTF3 PSAP SLITRK6 PTK2B STX3 PIP5K1C HOXC8 NTRK1 NGFR TGFB2 EGR2 SMAD4 JAG1 …
macromolecule catabolic process	8.0096e-05	0.00059766	106/2106 5.0%	504/14227 3.5%	UBE2D2 UBE2D3 UBE2D1 FBXO21 PSMD2 AKT1 BTRC SKP1 MED1 G6PC FBXW7 FBXW11 USP3 ADAM10 UBE4A YOD1 UBE4B TOM1L1 ADAM17 CDC34 TBL1XR1 UBE2V2 YME1L1 DNA2 SQSTM1 PSMD12 UBA6 CUL3 CUL1 UBR3 FBXO45 GNS GSPT1 ZFP36L2 ZFP36L1 APH1A CCNB1 C6 UBR5 EDEM3 NGFR TGFB1 UBE2B SMURF1 EDEM1 SIAH1 ERLIN1 UBE2A FBXO30 NFKB1 KLHL20 PAN3 CDK5 CYCS FBXL5 DCP1A BAP1 USP36 RNF11 USP37 USP31 USP33 NGLY1 PYGL IDE SMG7 CASP8 A…
negative regulation of cellular component movement	8.0703e-05	0.00060055	24/2106 1.1%	73/14227 0.5%	TGFB1 ANGPT2 CITED2 IGFBP3 SEMA3A SERPINE1 PTEN PDGFB ARNT MIA3 DAG VASH1 RBPJ FGF2 SMAD7 TGFBR3 DLC1 BCL2 NF1 ADORA1 HMOX1 TRIB1 VCL SCAI
negative regulation of locomotion	8.0703e-05	0.00060055	24/2106 1.1%	73/14227 0.5%	TGFB1 ANGPT2 CITED2 IGFBP3 SEMA3A SERPINE1 PTEN PDGFB ARNT MIA3 DAG VASH1 RBPJ FGF2 SMAD7 ADORA2A DLC1 BCL2 NF1 ADORA1 HMOX1 TRIB1 VCL SCAI
negative regulation of blood coagulation	8.48e-05	0.00063017	12/2106 0.5%	25/14227 0.1%	THBD EDN1 PROC APC PLAU F12 SERPINE1 PDGFB PLG F2 KLKB1 KNG1
negative regulation of epithelial cell proliferation	8.6695e-05	0.00064164	15/2106 0.7%	36/14227 0.2%	TGFB2 TGFB1 MAGED1 PTEN PLA2 TSC2 GS LKB1 EREG TGFBR3 STK11 CDK6 APC NKX3-1 PPARD
exocrine system development	8.6695e-05	0.00064164	15/2106 0.7%	36/14227 0.2%	NRP1 TGFB2 TGFB1 TGFB3 SEMA3A INSR CTNND1 PDGFB IGF1 DAG TNF IGF1R ARA NKX3-1 FGFR1
regulation of neuronal synaptic plasticity	8.6695e-05	0.00064164	15/2106 0.7%	36/14227 0.2%	EGR1 EGR2 RASGRF1 GRIK2 GRIN2B GRIN2A NRAS ARC BHLHE40 NPTN KRAS EPHB2 RAB5A HRAS ERK
regulation of hormone secretion	9.1868e-05	0.00067901	27/2106 1.2%	87/14227 0.6%	PFKFB2 CNTF IRS1 IRS2 TNF SHP1 CREB CNR1 ADIPONECTIN P2RY1 ADORA1 JAK2 RAB8B TCF7L2 CPT1A EDN1 NOS2 ADIPOQ LIF PTPN11 GCK CREB1 IFNG LEP IL1B SCG5 TCF4
positive regulation of protein secretion	9.2015e-05	0.00067917	18/2106 0.8%	48/14227 0.3%	IL10 TGFB2 TGFB1 TGFB3 HGF IL13 PLA2 VEGFC TNF IL2 INS PANX1 P2RX7 IL1A IL6 FAP ADORA2A IFNG
positive regulation of cell cycle process	9.2919e-05	0.00068492	17/2106 0.8%	44/14227 0.3%	CDKN1A EDN1 TGFB1 UBE2B INSR TGFA IGF1 TRIAP1 TNF P21 EREG INS IL1A IL1B CD28 BIRC5 PHIP
response to UV	9.7087e-05	0.00071371	22/2106 1.0%	65/14227 0.4%	CDKN1A UBE2B DCUN1D3 JNK1 REV1 UBE4B UBE2A P21 RELA P53 CASP7 MAPK8 CCND1 NEDD4 CASP3 CAT USP1 BCL2 AKT1 IL12B IL12A TP53
I-kappaB kinase/NF-kappaB cascade	9.7087e-05	0.00071371	22/2106 1.0%	65/14227 0.4%	IL10 MAP3K1 IKBA RIPK3 CHUK STAT1 IKK1 TRAF2 IKK2 TANK IKBKB NFKBIA TBK1 IRAK1 TRAF6 G3BP2 TLR9 RIPK1 IKBKG AZI2 MAP3K7 NFKBIB
protein ubiquitination	0.00010075	0.00073968	48/2106 2.2%	190/14227 1.3%	RNF11 UBE3C ANAPC16 UBA6 UBE2D2 CUL3 UBE2D3 CUL1 TNFAIP3 UBE2D1 FBXO45 RNF6 CBL DCAF7 GSPT1 DCAF6 RNF135 AKT1 SKP1 MAP3K1 UBE2B FBXW7 FBXW11 SMURF1 SIAH1 UBE2E2 UBE2G1 UBE4B TRAF2 UBE2A FBXO30 KLHL20 RNF41 CNOT4 ITCH CDC34 NEDD4 TRAF6 BCL2 UBE2V2 RNF182 FBXL3 TRIP12 UBE2V1 FBXL5 TRIM33 BIRC2 BAP1
regulation of macrophage derived foam cell differentiation	0.00010411	0.00076229	13/2106 0.6%	29/14227 0.2%	ABCA1 IKBA CSF1 ADIPOQ PLA2 JNK2 NR1H3 NFKB1 NFKBIA MAPK9 ADIPONECTIN ITGAV PPARA
regulation of leukocyte chemotaxis	0.00010411	0.00076229	13/2106 0.6%	29/14227 0.2%	HGF SERPINE1 ADAM10 VEGFC C5R1 VEGFA F7 ADAM17 IL6 C7 C3AR1 CCL2 IL6R
positive regulation of calcium ion transport into cytosol	0.00010552	0.00077158	11/2106 0.5%	22/14227 0.1%	P2RX7 P2RX5 ETA P2RX4 P2RX3 P2RX2 CAV1 F2R PLA2 BDKRB1 F2
cellular component morphogenesis	0.00010624	0.00077578	79/2106 3.7%	356/14227 2.5%	ATF2 NRP1 CYFIP1 APP RAB3A ELK USP33 ADM LAMC1 CLU LIPA CELSR3 ACTB IGF1R GJA1 COL4A3BP CDH4 ALCAM SALL1 SOX9 PRKACA JAK2 EPHB2 ATP7A SS18 MAP2K1 EPHA7 STRADB HGF SLC11A2 SHROOM3 GEF PRKCA LIFR TGFBR3 VCAN CREB1 BIN3 ADORA2A PARD3 MAP1B TBPL1 MYH9 ULK1 PAFAH1B1 ERK VAMP3 FOXG1 CUL3 SEMA3A SLC1A3 HIF1A CREB RXRA NTF3 SLITRK6 PIP5K1C NGFR TGFB2 EGR2 UBE2B BDNF SIAH1 PTPN11 GS HNRNPAB PTK2 SSH1 P2RX…
macromolecular complex subunit organization	0.00010998	0.00080204	144/2106 6.8%	728/14227 5.1%	CNTF ZFYVE9 IRS1 IGF1R GJA1 CDH2 SMARCAD1 CCNL1 KPNA3 SBF2 MAGI1 MED1 MBNL1 MAP2K1 CPT1A ADIPOQ RPS6 PLA2 TSC2 CYBA TSC1 DICER1 PRKAB1 PRLR PARD3 TBPL1 KCNQ5 HPRT1 TP53 DGKH KMT2A STXBP3 SHMT1 PXN SLC1A1 ARL2 ITPR3 ADRB2 PRKCZ UQCRH CCNB1 ATXN2 IRAK1 ADIPONECTIN C9 NACC2 HMOX1 FADD SKIL ABCA1 SMAD2 SMAD1 CREBBP SMAD4 TGFB1 SMAD3 SYT1 H3F3B CAV1 INSR EIF2AK3 FANCA PTK2 NASP CDK5 ATG16L1 GRB2 MDM4 …
T cell activation	0.00011445	0.00083353	34/2106 1.6%	121/14227 0.8%	CBLB INS NCK2 IL12B FYN ATP7A NCK1 STAT5A EGR1 STAT5B TGFB1 SMAD3 RPS6 RAB27A GS PRLR VAV1 IL2 P53 P2RX7 ZAP70 ADAM17 CD8B APC ELF4 LCK CD8A IRF1 SP3 BCL2 CD28 MYH9 CTNNB1 TP53
gland morphogenesis	0.0001164	0.00084659	25/2106 1.1%	79/14227 0.5%	NRP1 RARG CSF1 PLAG1 SEMA3A CTNND1 TNC PDGFB TNF IGF1R SOX9 BTRC NKX3-1 STAT5A MED1 TGFB2 TGFB1 TGFB3 NCOA3 CAV1 FRS2 IGF1 DAG BCL2 FGFR1
response to growth hormone stimulus	0.00012251	0.00088864	7/2106 0.3%	10/14227 0.0%	SOCS2 STAT5A F7 STAT5B STAT3 PIK3R1 JAK2
phosphoinositide 3-kinase cascade	0.00012251	0.00088864	7/2106 0.3%	10/14227 0.0%	EDN1 PLEKHA1 IRS1 NF1 HTR2A PIK3R1 IGF1R
regulation of cell cycle process	0.00012375	0.00089648	38/2106 1.8%	141/14227 0.9%	CDKN1A ROCK2 DCUN1D3 TGFA CTCF TRIAP1 TNF P21 INS CCNB1 TPR APBB2 CEP76 CREBBP EDN1 TGFB1 BORA UBE2B FBXW7 NEK6 INSR LIF IGF1 SMC1A GS FBXO30 SMARCA4 EREG IL1A MLXIPL STAG2 BCL6 APC NME6 IL1B CD28 BIRC5 PHIP
T cell homeostasis	0.00012641	0.00091327	10/2106 0.4%	19/14227 0.1%	STAT5A P2RX7 STAT5B BCL2L11 TGFB1 CASP3 BIM RPS6 BCL2 AKT1
ovulation	0.00012641	0.00091327	10/2106 0.4%	19/14227 0.1%	IL1R1 LEP IL1B LEPR MMP19 COX2 FOXO3 PTGS2 SIRT1 EREG
amine transport	0.00012766	0.00092114	32/2106 1.5%	112/14227 0.7%	SLC22A5 SLC1A1 SLC1A2 ARL2 SLC1A3 SLC1A4 SLC7A11 SLC7A10 SLC6A1 SLC1A6 SLC6A20 SLC6A2 SLC6A3 SLC6A4 SLC38A3 SLC38A2 SLC38A5 VAT1 SLC38A1 SLC6A19 SLC6A18 SLC6A15 SLC6A14 YWHAZ SLC6A5 SLC6A6 SLC6A7 SLC6A8 SLC6A9 P2RX1 SLC25A32 NFKBIE
protein polyubiquitination	0.00012938	0.00093105	16/2106 0.7%	41/14227 0.2%	MAP3K1 UBE3C UBE2B FBXW11 SMURF1 UBE2D3 UBE2D1 UBE4B RNF41 ITCH CDC34 TRAF6 BCL2 UBE2V2 UBE2V1 BIRC2
regulation of lipid transport	0.00012938	0.00093105	16/2106 0.7%	41/14227 0.2%	ABCA1 IKBA ADIPOQ NR1H3 IRS2 NFKB1 NFKBIA P2RX7 P2RX4 ADIPONECTIN LEP AKT2 IL1B P2RY2 AKT1 ITGAV
positive regulation of endothelial cell migration	0.00013635	0.0009799	12/2106 0.5%	26/14227 0.1%	EDN1 BMPR2 TGFB1 ANGPT1 PDGFB COX2 VEGFC PTGS2 FGF2 HDAC9 VEGFA AMOT
regulation of cyclin-dependent protein kinase activity	0.00013723	0.00098367	21/2106 0.9%	62/14227 0.4%	HEXIM1 CDKN1A CCNK CDKN1B CCNT2 GADD45A PTEN GTF2H1 GS P21 LATS1 ADAM17 CCND2 CCND1 CCNE2 APC CDC37 CASP3 CCNG1 AKT1 CDK5R1
negative regulation of cell activation	0.00013723	0.00098367	21/2106 0.9%	62/14227 0.4%	IL10 TGFB1 IL4R PDGFB RC3H1 CBLB PDCD1LG2 F2 IL2 THBD ITCH BCL6 FAP ADORA2A CNR1 CASP3 PD-L1 HMOX1 CTLA4 BPI SOCS5
negative regulation of lipid storage	0.00014269	0.0010188	9/2106 0.4%	16/14227 0.1%	NFKBIA ABCA1 IL6 IKBA HGF NR1H3 ITGAV PPARA TNF
regulation of phosphoinositide 3-kinase cascade	0.00014269	0.0010188	9/2106 0.4%	16/14227 0.1%	CNTF TGFB2 NEDD4 CAT TSC2 IGF1 JAK2 PPARD INS
positive regulation of chemokine production	0.00014269	0.0010188	9/2106 0.4%	16/14227 0.1%	ADAM17 IL6 ADORA2B P2RY2 HGF TLR9 TNF IL6R HIF1A
cell morphogenesis involved in differentiation	0.00014302	0.0010198	58/2106 2.7%	245/14227 1.7%	ATF2 NRP1 CYFIP1 APP RAB3A ELK USP33 LAMC1 CELSR3 ACTB IGF1R CDH4 ALCAM SALL1 SOX9 PRKACA JAK2 EPHB2 EPHA7 HGF SLC11A2 PRKCA TGFBR3 VCAN CREB1 PARD3 MAP1B MYH9 ULK1 PAFAH1B1 ERK VAMP3 FOXG1 CUL3 SEMA3A SLC1A3 HIF1A CREB RXRA NTF3 SLITRK6 PIP5K1C NGFR TGFB2 EGR2 BDNF SIAH1 PTPN11 GS HNRNPAB PTK2 KLF7 BMP2 CDK5 APC BCL2 CTNNB1 CDK5R1
neuron projection morphogenesis	0.00014421	0.001027	50/2106 2.3%	203/14227 1.4%	NRP1 CYFIP1 APP RAB3A ELK USP33 ADM CLU CELSR3 ACTB IGF1R GJA1 CDH4 ALCAM PRKACA JAK2 EPHB2 ATP7A MAP2K1 EPHA7 SLC11A2 PRKCA LIFR VCAN CREB1 ADORA2A PARD3 MAP1B ULK1 PAFAH1B1 ERK FOXG1 SEMA3A CREB RXRA NTF3 SLITRK6 PIP5K1C NGFR EGR2 BDNF SIAH1 PTPN11 GS PTK2 KLF7 CDK5 APC BCL2 CDK5R1
positive regulation of neurogenesis	0.00014524	0.0010319	23/2106 1.0%	71/14227 0.4%	NGFR SMAD1 CNTF FOXG1 NTRK3 LIMK1 VEGFC NGF RELA PTPRF TIAM1 BMP2 CDH4 SYNJ1 ARHGDIA MAP1B NTF3 NPTN MAPT EPHB2 DISC1 SKIL ERK
synaptic transmission, glutamatergic	0.00014566	0.0010319	8/2106 0.3%	13/14227 0.0%	GRM2 SHC3 CDK5 P2RX1 GRM8 PLAT SLC1A4 GRIN2D
regulation of fibrinolysis	0.00014566	0.0010319	8/2106 0.3%	13/14227 0.0%	THBD CPB2 F12 SERPINE1 SERPINF2 PLG F2 KLKB1
response to peptidoglycan	0.00014566	0.0010319	8/2106 0.3%	13/14227 0.0%	NFKBIA IL6 IKBA IRAK1 HGF C5R1 CAMP RELA
negative regulation of cell development	0.00014879	0.0010527	20/2106 0.9%	58/14227 0.4%	NGFR NRP1 TGFB1 BDNF SEMA3A XYLT1 RNF6 HOOK3 F2 PTK2 P53 SMAD7 ARHGDIA NF1 SPP1 ULK1 EPHB2 TP53 YWHAH ERK
leukocyte activation	0.0001537	0.001086	56/2106 2.6%	235/14227 1.6%	ITGB1 CXCL8 CSF1 CBLB NCK2 IL12B LBP ATP7A NCK1 IL10 EDN1 PRKCB PRKCD RPS6 ADAM10 YWHAZ PRLR VAV1 TGFBR2 ZAP70 ADAM17 CD8B ELF4 LCK CD8A IRF1 TRAF6 MYH9 TP53 STXBP3 HDAC9 INS SBNO2 PLCG2 FYN LRRC8A NTRK1 STAT5A EGR1 STAT5B TGFB1 VCAM1 SMAD3 RAB27A GS IL2 P53 P2RX7 IL4 BCL6 APC IMPDH1 SP3 BCL2 CD28 CTNNB1
response to dsRNA	0.00015896	0.0011203	13/2106 0.6%	30/14227 0.2%	SMAD2 SMAD1 IKBA SMAD3 STAT1 DICER1 NFKBIA P38 PELI1 PMAIP1 MAPK1 ERK MAPK3
regulation of fat cell differentiation	0.00015896	0.0011203	13/2106 0.6%	30/14227 0.2%	CEBPA TGFB1 HGF ADIPOQ FNDC3B SOD2 TNF SIRT1 IL6 ADIPONECTIN AKT1 TRIB2 PPARD
regulation of lymphocyte mediated immunity	0.00016922	0.0011895	18/2106 0.8%	50/14227 0.3%	STAT5A IL10 STAT5B TGFB1 TRAF2 IL2 C3 P2RX7 IL4 BCL6 IFNG IL1B TRAF6 IL12B STAT6 IL12A LIGAND MAP3K7
negative regulation of cell adhesion	0.00016922	0.0011895	18/2106 0.8%	50/14227 0.3%	CD164 MAP2K1 TGFB1 ADIPOQ SERPINE1 PTEN ADAM10 ARNT PLG MIA3 KNG1 COL1A1 MMP14 BCL6 ADIPONECTIN ARHGDIA TGFBI JAK2
regulation of cell-matrix adhesion	0.00017315	0.0012156	14/2106 0.6%	34/14227 0.2%	SMAD3 CSF1 PTEN TSC2 TSC1 PIK3CB PRKCZ MMP14 CDK6 BCL6 PI3K BCL2 NF1 UTRN
regulation of positive chemotaxis	0.00017528	0.0012274	11/2106 0.5%	23/14227 0.1%	F7 CXCL8 ANGPT2 SMAD3 AKT2 VEGFC PRKCA PRKACA F3 AGER VEGFA
cellular response to molecule of bacterial origin	0.00017528	0.0012274	11/2106 0.5%	23/14227 0.1%	NFKBIA IKBA P38 IRAK1 STAT1 SERPINE1 MAPK1 LBP CAMP ERK MAPK3
fatty acid metabolic process	0.00017555	0.0012277	52/2106 2.4%	215/14227 1.5%	FAAH ACAA2 RNPEPL1 PRKAG1 PRKAG2 LIPA PRKAG3 LBP PRKAB2 CPT1A EDN1 ELOVL5 ADIPOQ CYP4A11 PLA2 ACSL4 PTGR1 PRKAB1 TNFRSF1A PEX5 MADD AMPKA1 ACOX3 PPARA PPARD PRKAA1 PRKAA2 MGST2 ADH7 PTGS2 ADIPOR1 ACACB ADIPOR2 ADIPONECTIN COX3 COX2 COX1 ALOXE3 STAT5A STAT5B PEX13 ACC1 QKI ACC2 TNFR1 FAP GPAM SCD LEP FASN NDUFAB1 FAS
regulation of vasoconstriction	0.00017987	0.0012563	15/2106 0.7%	38/14227 0.2%	MAP2K1 EDN1 BMPR2 CAV1 F2R ADM HTR2A PTGS2 ADRA1A P2RX1 COX3 BDKRB2 COX2 COX1 PDE5A
cAMP-mediated signaling	0.0001852	0.0012919	28/2106 1.3%	95/14227 0.6%	PTGER4 GNAZ ADCY3 ADM ADCY1 ADRB2 ADCY8 ADRA1B ADRA1A GNAI1 PTHLH GNAI2 111 GRM4 GSA ADORA1 PRKACB WASF2 P2RY12 GI ADCY9 ADORA2A ADORA2B GNAQ NDUFS4 GNAS RAPGEF2 PDE7A
mitochondrion organization	0.00019714	0.0013734	36/2106 1.7%	134/14227 0.9%	CEBPA RAB3A CLU BBC3 COL4A3BP CASP7 MAN2A1 CASP3 PMAIP1 AKT1 BAK1 BID C-JUN ATP7A JUN HSP90AA1 CXADR MAP3K1 SMAD3 BCL-XL BNIP3 SOD2 YWHAZ P53 P2RX7 NDUFS8 NDUFS7 NDUFS5 PEX5 NDUFS4 BCL2 PPIF BAX DNA2 TP53 BCL2L1
negative regulation of neurogenesis	0.00021047	0.0014644	19/2106 0.9%	55/14227 0.3%	NGFR NRP1 TGFB1 BDNF SEMA3A XYLT1 RNF6 HOOK3 F2 PTK2 P53 ARHGDIA NF1 SPP1 ULK1 EPHB2 TP53 YWHAH ERK
fatty acid biosynthetic process	0.00021226	0.0014675	27/2106 1.2%	91/14227 0.6%	PRKAA1 FAAH PRKAA2 RNPEPL1 PRKAG1 PRKAG2 MGST2 PTGS2 ACACB PRKAG3 COX3 COX2 COX1 ALOXE3 PRKAB2 EDN1 ELOVL5 PLA2 PRKAB1 ACC1 QKI ACC2 SCD FASN NDUFAB1 FAS AMPKA1
positive regulation of synaptic transmission	0.00021252	0.0014675	12/2106 0.5%	27/14227 0.1%	PINK1 ADORA2A IFNG NPTN COX2 CCL2 SLC1A3 GRIK2 PTGS2 PRKCZ TNF GRIA4
negative regulation of coagulation	0.00021252	0.0014675	12/2106 0.5%	27/14227 0.1%	THBD EDN1 PROC APC PLAU F12 SERPINE1 PDGFB PLG F2 KLKB1 KNG1
response to gamma radiation	0.00021252	0.0014675	12/2106 0.5%	27/14227 0.1%	SOCS3 IL1A C7 IL1B CAV1 DCUN1D3 BCL2 CCL2 SOD2 TP53 IL6R P53
glutathione metabolic process	0.00021252	0.0014675	12/2106 0.5%	27/14227 0.1%	GCLC G6PD TXNRD3 GGT GPX3 GSTA1 GSR MGST2 GSTT1 GCLM SOD2 GGT1
embryo implantation	0.00021252	0.0014675	12/2106 0.5%	27/14227 0.1%	PLAU EPO IL1B BSG KLF9 LIF SPP1 COX2 PTGS2 PRLR TGFBR1 PPARD
membrane invagination	0.00021676	0.001493	53/2106 2.5%	222/14227 1.5%	ITSN2 LMBR1L APP RAB3A MEGF10 ZFYVE9 SH3KBP1 USP33 VLDLR RAB22A HK2 EEA1 AP1G1 ADORA1 ITGAV LBP LDLRAP1 HRAS ELMOD2 TSC2 VAV1 ARC RABEP1 ADORA2A ULK1 RIN2 DOCK1 GRIA1 ADRB2 LRP8 SNX4 NRAS MYO6 WASF2 LDLR ABCA1 SORT1 CAV1 NR1H3 P2RX7 CLCN5 NECAP1 EHD4 SYNJ1 CDK5 NEDD4 TRIP10 GRB2 KRAS HC RAB5A LRP12 CDC42SE2
endocytosis	0.00021676	0.001493	53/2106 2.5%	222/14227 1.5%	ITSN2 LMBR1L APP RAB3A MEGF10 ZFYVE9 SH3KBP1 USP33 VLDLR RAB22A HK2 EEA1 AP1G1 ADORA1 ITGAV LBP LDLRAP1 HRAS ELMOD2 TSC2 VAV1 ARC RABEP1 ADORA2A ULK1 RIN2 DOCK1 GRIA1 ADRB2 LRP8 SNX4 NRAS MYO6 WASF2 LDLR ABCA1 SORT1 CAV1 NR1H3 P2RX7 CLCN5 NECAP1 EHD4 SYNJ1 CDK5 NEDD4 TRIP10 GRB2 KRAS HC RAB5A LRP12 CDC42SE2
negative regulation of peptidyl-tyrosine phosphorylation	0.00022348	0.0015258	6/2106 0.2%	8/14227 0.0%	PPP2CA ERRFI1 SOCS1 CAV1 PRKCD PRKCZ
negative regulation of glucose transport	0.00022348	0.0015258	6/2106 0.2%	8/14227 0.0%	GSK3A IL1B GRB10 PRKCA PRKACA TNF
growth hormone receptor signaling pathway	0.00022348	0.0015258	6/2106 0.2%	8/14227 0.0%	SOCS2 STAT5A STAT5B STAT3 PIK3R1 JAK2
positive regulation of isotype switching	0.00022348	0.0015258	6/2106 0.2%	8/14227 0.0%	IL4 TGFB1 IFNG STAT6 LIGAND IL2
cellular response to growth hormone stimulus	0.00022348	0.0015258	6/2106 0.2%	8/14227 0.0%	SOCS2 STAT5A STAT5B STAT3 PIK3R1 JAK2
positive regulation of transforming growth factor-beta production	0.00022348	0.0015258	6/2106 0.2%	8/14227 0.0%	CREB CREB1 SMAD3 ATP6AP2 COX2 PTGS2
SMAD protein complex assembly	0.00022348	0.0015258	6/2106 0.2%	8/14227 0.0%	SMAD2 SMAD1 SMAD4 TGFB1 SMAD3 ZFYVE9
regulation of adaptive immune response	0.00022571	0.0015353	18/2106 0.8%	51/14227 0.3%	IL10 TGFB1 IL4R TRAF2 IL2 C3 P2RX7 IL4 BCL6 IFNG IL1B TRAF6 STAT6 IL12A LIGAND IL6ST MAP3K7 SOCS5
vascular process in circulatory system	0.00022571	0.0015353	18/2106 0.8%	51/14227 0.3%	EDN1 ANGPT1 SRC ADRB2 SOD2 ADRA1B KNG1 VEGFA AMOT ARA GCLC ETA P2RX4 ADORA2A ADORA2B BDKRB2 PDE5A GCLM
regulation of muscle organ development	0.00022571	0.0015353	18/2106 0.8%	51/14227 0.3%	ACVR1 NGFR ZFHX3 CXADR BTG1 TGFB1 SMAD3 IGFBP3 NRG1 ADRB2 FGF2 HDAC9 GJA1 CCNB1 RPS6KB1 BCL2 SOX9 FGFR1
T cell differentiation	0.00022773	0.0015471	21/2106 0.9%	64/14227 0.4%	STAT5A EGR1 STAT5B TGFB1 RPS6 GS IL2 P53 ZAP70 ADAM17 APC LCK CD8A IRF1 SP3 BCL2 CD28 IL12B CTNNB1 ATP7A TP53
positive regulation of cytoskeleton organization	0.00023879	0.0016182	17/2106 0.8%	47/14227 0.3%	EDN1 MAP3K1 SMAD3 CAV1 LIMK1 GS MTOR AMOT P2RX7 CCNB1 APC MAP1B CFL1 NCK2 MAPT ARF6 NCK1
ceramide metabolic process	0.00023879	0.0016182	17/2106 0.8%	47/14227 0.3%	SAMD8 SGMS1 SGMS2 LIPA PPP2CA P2RX7 SMPD2 UGCG COL4A3BP FAP SPTLC2 P2RX1 ITGB8 PHP B4GALNT1 CERS2 NSMAF
protein modification by small protein conjugation or removal	0.00024255	0.0016416	59/2106 2.8%	255/14227 1.7%	RNF11 UBE3C UBE2D2 USP33 UBE2D3 TNFAIP3 UBE2D1 OTUD7B DCAF7 DCAF6 AKT1 SKP1 USP46 FBXW7 FBXW11 USP3 UBE2E2 YOD1 UBE4B TRAF2 RNF41 CDC34 TRAF6 UBE2V2 UBE2V1 BIRC2 ANAPC16 UBA6 CUL3 CUL1 FBXO45 RNF6 CBL GSPT1 RNF135 ATXN7 USP1 ZRANB1 MAP3K1 UBE2B USP9X SMURF1 SIAH1 UBE2G1 UBE2A USP28 FBXO30 KLHL20 CNOT4 ITCH UFM1 NEDD4 BCL2 RNF182 FBXL3 TRIP12 FBXL5 TRIM33 BAP1
regulation of endothelial cell migration	0.00024834	0.0016788	16/2106 0.7%	43/14227 0.3%	EDN1 BMPR2 TGFB1 ANGPT2 ANGPT1 PDGFB VEGFC VASH1 PTGS2 FGF2 HDAC9 VEGFA AMOT NF1 COX2 EPHA2
positive regulation of translation	0.00024956	0.0016849	14/2106 0.6%	35/14227 0.2%	HGF EIF5A2 FAM129A TNF MTOR UHMK1 IL6 RPS6KB1 P38 CD28 PTK2B MAPK1 P70S6KB ERK
positive regulation of peptidyl-tyrosine phosphorylation	0.00025114	0.0016914	20/2106 0.9%	60/14227 0.4%	CNTF ANGPT1 EPO HGF ADIPOQ LIF IGF1 MTOR IL2 VEGFA INS IL4 KITLG IL6 IFNG ADIPONECTIN IL12A JAK2 IL6ST IL6R
response to starvation	0.00025114	0.0016914	20/2106 0.9%	60/14227 0.4%	BECN1 SREBF1 JUN BMPR2 UGT1A1 CAV1 ATG9A ADM ATG14 SIRT1 ATG12 P53 NUAK2 ATG16L1 SREBP1 C-JUN TP53 SQSTM1 CTSD TNRC6A
cellular carbohydrate metabolic process	0.00025217	0.0016962	82/2106 3.8%	382/14227 2.6%	GSK3B B4GALT1 PTEN GXYLT1 PRKAG2 IRS2 PYGL MAGT1 TNF ADP PRKAG3 HK2 HK1 SLC2A8 PPP1CB PPP1CC GNPTAB PI3K PPIP5K2 FPGT PDK4 PFK2 DLAT XYLB PDK1 CPT1A G6PD COG7 G6PC PGAM1 COG3 ADIPOQ ITPK1 PGD PGM2L1 PIK3CA PPP1R3B B3GNT5 GPD2 IL6ST CHST2 ATF4 PPARD IPPK PFKFB2 GCNT1 NLK TRAK1 SLC5A3 INS PPP1R2 LDHA EXTL2 UGP2 ADIPONECTIN MAN2A1 PLCG2 PGK1 ST3GAL6 PCK1 LDLR B3GALNT2 GALNT7 SLC35A3 PDHA1 PKLR GOT1 …
muscle organ development	0.00025301	0.0016998	52/2106 2.4%	218/14227 1.5%	APP CNTF PTEN TNC SIX1 FGFRL1 PPP3CA SIX4 EID2B MEF2A MBNL1 MEF2C CXADR MEF2B F2R TCF12 TSC1 NRG1 DICER1 SIRT1 ARA TGFBR3 SCN8A UTRN HBEGF IGSF8 TSHZ3 GATA6 FOXO4 MTM1 FXR1 CCNB1 RXRA C7 NDUFV2 MEF2D SKIL EGLN1 ZBTB18 CD164 ZFHX3 TGFB2 HOMER1 TIPARP CAV1 LIF IGF1 VEGFA SMAD7 CDK5 NF1 SMAP1
ceramide biosynthetic process	0.00026342	0.0017675	9/2106 0.4%	17/14227 0.1%	P2RX7 SMPD2 UGCG SAMD8 SGMS1 SPTLC2 P2RX1 SGMS2 CERS2
cell junction assembly	0.00027484	0.0018397	19/2106 0.9%	56/14227 0.3%	PDPK1 LAMA3 TESK2 LAMC1 GS AMOT SMAD7 TJP1 GJA1 APC PARD3 DLC1 BCL2 CTNNA1 PTK2B CTNNB1 ITGA6 VCL PDK1
mesenchymal cell differentiation	0.00027484	0.0018397	19/2106 0.9%	56/14227 0.3%	ACVR1 ATF2 EDN1 TGFB2 HGF NRG1 HNRNPAB HIF1A ARA TGFBR3 BMP2 KITLG ZEB2 ETA CFL1 BCL2 CTNNB1 SOX9 FGFR1
regulation of heart contraction	0.00027745	0.0018549	25/2106 1.1%	83/14227 0.5%	SEMA3A ATP1A1 ADRB2 ADRA1B ADRA1A SLC8A1 GJA1 ADORA3 ADORA1 NOS1 PRKACA JAK2 EDN1 TGFB2 NOS2 DMPK PRKCA IL2 SMAD7 GNAO1 P2RX4 IFNG PDE5A HCN2 HBEGF
positive regulation of nuclear division	0.00028048	0.0018683	11/2106 0.5%	24/14227 0.1%	IL1A EDN1 IL1B INSR CD28 TGFA PHIP IGF1 TNF EREG INS
positive regulation of mitosis	0.00028048	0.0018683	11/2106 0.5%	24/14227 0.1%	IL1A EDN1 IL1B INSR CD28 TGFA PHIP IGF1 TNF EREG INS
positive regulation of lipid biosynthetic process	0.00028048	0.0018683	11/2106 0.5%	24/14227 0.1%	IL1A MLXIPL GPAM IFNG ADORA2B COX2 AKT1 NR1H3 PTGS2 TNF INS
negative regulation of alpha-beta T cell activation	0.00029369	0.0019539	7/2106 0.3%	11/14227 0.0%	ITCH IL4R BCL6 ADORA2A RC3H1 CBLB SOCS5
chromatin organization	0.00029504	0.0019603	87/2106 4.1%	412/14227 2.8%	RERE KDM5B SETD7 HP1BP3 ARID4A JMJD1C ARID4B CTCF JADE2 BMI1 NR3C1 CHD1 RCBTB1 ING2 RPS6KA5 CFL1 DNMT3B EPC1 TLK1 SMARCAD1 EPC2 KAT7 PRKACA JAK2 CCNL1 ARID2 KDM6A PBRM1 BRD1 KMT5C PRKCB EED USP3 DNMT3A PRKCA CDYL ARID1A SIRT1 ARID1B EMSY RBL2 KAT2B AEBP2 WDR82 TBL1XR1 BCORL1 SMARCD1 KDM3A DNMT1 KMT2A KMT2C KMT2B DOT1L PHB HDAC9 MBTD1 PAK1 ATXN7 BAHD1 NSD1 NSD2 SPP1 CBX7 CREBBP CBX5 UBE2B EYA1 CBX…
induction of apoptosis via death domain receptors	0.00029573	0.0019603	8/2106 0.3%	14/14227 0.0%	CASP8AP2 BEX3 DIABLO CASP3 FASLG FADD BID TNF
response to electrical stimulus	0.00029573	0.0019603	8/2106 0.3%	14/14227 0.0%	P2RX7 BTG2 RAB3A RPS6KB1 EPO COX1 NGF TGFBR1
regulation of transforming growth factor beta receptor signaling pathway	0.00029796	0.0019727	18/2106 0.8%	52/14227 0.3%	SMAD2 SMAD4 TGFB1 SMAD3 TGFB3 CITED2 SMURF1 HIPK2 P53 SMAD7 ADAM17 ING2 ZEB1 SP1 PEG10 TP53 SKIL TRIM33
lymphocyte activation	0.00030592	0.0020229	46/2106 2.1%	188/14227 1.3%	ITGB1 CBLB HDAC9 INS PLCG2 NCK2 IL12B FYN LRRC8A ATP7A NCK1 NTRK1 STAT5A IL10 EGR1 STAT5B TGFB1 VCAM1 SMAD3 PRKCB PRKCD RPS6 RAB27A GS PRLR VAV1 IL2 P53 P2RX7 IL4 ZAP70 ADAM17 BCL6 CD8B APC ELF4 LCK CD8A IMPDH1 IRF1 SP3 BCL2 CD28 MYH9 CTNNB1 TP53
regulation of cAMP metabolic process	0.00030732	0.0020297	32/2106 1.5%	117/14227 0.8%	GNAZ GNAI3 ADCY3 ADCY1 ADRB2 ADCY8 PKD2 GNAI1 PTHLH GNAI2 GRM2 111 GRM4 GRM7 GSA ADORA3 GRM8 ADORA1 TIMP2 NTRK1 ABCA1 NTRK2 EDN1 GI P2RY11 ADCY9 ETA ADORA2A ADORA2B GNAQ NF1 GNAS
activation of MAPKK activity	0.00032211	0.0021235	12/2106 0.5%	28/14227 0.1%	MAP3K1 F2R ADORA1 TNIK JAK2 MAP3K7 FGF2 MAP3K4 GRM1 MAP3K11 TGFBR1 GNAI2
regulation of multicellular organism growth	0.0003223	0.0021235	20/2106 0.9%	61/14227 0.4%	STAT5A STAT5B APP CSF1 STAT3 PTPN11 IGF1 PRL ADRB2 SLC6A3 ATXN2 CREB CREB1 PIK3CA TNKS2 PI3K GPAM LEP PEX5 BCL2
positive regulation of cell adhesion	0.00032644	0.0021482	22/2106 1.0%	70/14227 0.4%	VAV3 TGFB2 SH2B SMAD3 CSF1 CITED2 TSC1 NRG1 GS PRKCZ TNF VAV1 SMAD7 CDK6 APC IFNG IL1B SPP1 IL12B ITGA6 IL12A UTRN
di-, tri-valent inorganic cation homeostasis	0.00034306	0.0022549	56/2106 2.6%	242/14227 1.7%	APP ADM HTR2A GRIK2 PIK3CB PKD2 ADRA1A SLC8A1 HK2 MT2A PI3K MYC FTH1 NPTN C3AR1 BDKRB2 BDKRB1 PRKACA JAK2 ATP7A SLC39A4 SLC30A7 EDN1 F2R SLC11A2 PRKCA F2 LCK STIM2 MTF1 IL1B IL6ST FTL ITPR1 STC1 ITPR3 KNG1 GNA13 P2RY4 P2RY2 P2RY1 PLCG2 PTK2B HMOX1 CCL2 TGFB1 CAV1 SOD2 C5R1 IL2 GRIN1 P2RX7 ETA GNB1 BCL2 FBXL5
regulation of dephosphorylation	0.0003453	0.0022669	13/2106 0.6%	32/14227 0.2%	TGFB2 TGFB1 SMAD3 YWHAB TSC1 SMG7 AKAP1 PPP1R2 BMP2 IFNG DLC1 ADORA1 JAK2
respiratory system development	0.00035743	0.0023437	31/2106 1.4%	113/14227 0.7%	CEBPA ERRFI1 RARG BMPR2 RAB3A TSHZ3 GATA6 FGF2 LIPA FGFRL1 MAN2A1 ATP7A TNS3 HOXA5 SMAD2 POU2F1 TGFB3 LIF IGF1 DAG DICER1 TGFBR1 VEGFA MMP14 SP1 SP3 CTNNB1 SPRY2 TMBIM6 TAB1 FGFR1
regulation of receptor activity	0.00036338	0.0023741	10/2106 0.4%	21/14227 0.1%	ERRFI1 APP ADAM17 PLAU SHC1 PRKCD SERPINE1 NCK2 TGFA EREG
regulation of survival gene product expression	0.00036338	0.0023741	10/2106 0.4%	21/14227 0.1%	STAT5A BNIP3L STAT5B MEF2C BCL-XL BNIP3 AKT1 BAX TGFBR1 BCL2L1
positive regulation of lipid transport	0.00036338	0.0023741	10/2106 0.4%	21/14227 0.1%	NFKBIA P2RX7 ABCA1 IKBA P2RX4 ADIPONECTIN IL1B P2RY2 ADIPOQ NR1H3
regulation of vesicle-mediated transport	0.0003663	0.0023904	33/2106 1.5%	123/14227 0.8%	RAB3A B4GALT1 STXBP3 RAB3D SERPINE1 PTEN CBL FGF2 C3 ADIPONECTIN HMOX1 RAC1 PRKACA LDLRAP1 NSF RAB4A TGFB1 SYT1 ANGPT1 CAV1 ADIPOQ TSC2 NR1H3 PRKCA GAB2 SELE MIB1 EHD4 SYNJ1 CDK5 ADORA2B GOPC ARF6
regulation of transcription in response to stress	0.00037245	0.0024189	5/2106 0.2%	6/14227 0.0%	DDIT3 NEDD4 ARNT HMOX1 HIF1A
regulation of necrotic cell death	0.00037245	0.0024189	5/2106 0.2%	6/14227 0.0%	FTH1 FAS RIPK1 FASLG TNF
tyrosine phosphorylation of STAT protein	0.00037245	0.0024189	5/2106 0.2%	6/14227 0.0%	IFNG STAT1 F2R JAK2 F2
negative regulation of neuroblast proliferation	0.00037245	0.0024189	5/2106 0.2%	6/14227 0.0%	TGFB1 BDNF NF1 TP53 P53
sphingoid metabolic process	0.00038949	0.0025206	18/2106 0.8%	53/14227 0.3%	SAMD8 SGMS1 SGMS2 LIPA PPP2CA P2RX7 SMPD2 UGCG COL4A3BP FAP SPTLC2 P2RX1 ITGB8 PHP B4GALNT1 KDSR CERS2 NSMAF
mesenchymal cell development	0.00038949	0.0025206	18/2106 0.8%	53/14227 0.3%	ACVR1 ATF2 EDN1 TGFB2 HGF NRG1 HNRNPAB HIF1A ARA TGFBR3 BMP2 KITLG ZEB2 ETA CFL1 BCL2 CTNNB1 SOX9
glucose catabolic process	0.00038949	0.0025206	18/2106 0.8%	53/14227 0.3%	PFKFB2 G6PD PDHA1 PKLR PKM2 BAD PGAM1 NLK PGD GCK HK2 HK1 UEVLD PFKL LDHA PGK1 DLAT PFKP
regulation of adenylate cyclase activity	0.00039416	0.0025478	28/2106 1.3%	99/14227 0.6%	GNAZ GNAI3 ADCY3 ADCY1 ADRB2 ADCY8 GNAI1 PTHLH GNAI2 GRM2 111 GRM4 GRM7 GSA ADORA3 GRM8 ADORA1 NTRK1 NTRK2 GI P2RY11 ADCY9 ETA ADORA2A ADORA2B GNAQ NF1 GNAS
urogenital system development	0.00042176	0.002723	37/2106 1.7%	144/14227 1.0%	ATF2 RARG TSHZ3 PLAG1 PTEN TNC SIX1 PKD2 IGF1R BCL2L11 SALL1 RXRA SOX9 NKX3-1 STAT5A ACVR1 SMAD1 SMAD4 EYA1 TIPARP BIM C1GALT1 TSC1 FRS2 IGF1 GS PRLR TGFBR1 VEGFA ARA PYGO2 APC BCL2 NF1 CTNNB1 SPRY1 FBN1
regulation of GTP catabolic process	0.0004259	0.0027432	36/2106 1.7%	139/14227 0.9%	TBC1D19 RABGAP1 GDI2 RASGRF1 1121 ASAP3 AGAP2 AGAP1 ASAP2 FGD4 SIPA1L1 PTK2B AGFG1 TBC1D10B TBC1D8B VAV3 GIT2 MAP2K1 RALBP1 RALGAPA1 RALGAPA2 TBC1D9 TSC2 TSC1 MTOR VAV1 GNAO1 TBC1D1 BCL6 TBC1D20 NF1 SPRY2 SPRY1 RAPGEF6 SMAP1 PAFAH1B1
regulation of GTPase activity	0.0004259	0.0027432	36/2106 1.7%	139/14227 0.9%	TBC1D19 RABGAP1 GDI2 RASGRF1 1121 ASAP3 AGAP2 AGAP1 ASAP2 FGD4 SIPA1L1 PTK2B AGFG1 TBC1D10B TBC1D8B VAV3 GIT2 MAP2K1 RALBP1 RALGAPA1 RALGAPA2 TBC1D9 TSC2 TSC1 MTOR VAV1 GNAO1 TBC1D1 BCL6 TBC1D20 NF1 SPRY2 SPRY1 RAPGEF6 SMAP1 PAFAH1B1
positive regulation of fatty acid metabolic process	0.00043424	0.0027936	11/2106 0.5%	25/14227 0.1%	MLXIPL CPT1A IRS1 ADIPONECTIN AKT2 ADIPOQ COX2 NR1H3 IRS2 PPARA PTGS2
cell-cell junction organization	0.00045205	0.0028946	16/2106 0.7%	45/14227 0.3%	TGFB2 CXADR NLGN2 TGFB1 SMAD3 TGFB3 GS AMOT SMAD7 TJP1 GJA1 APC PARD3 CTNNA1 CTNNB1 VCL
positive regulation of protein catabolic process	0.00045205	0.0028946	16/2106 0.7%	45/14227 0.3%	PLK1 CBLB GS TNF SMAD7 GJA1 GCLC ITCH APC IFNG NEDD4 IL1B AKT1 TRIB1 TRIB2 SH3D19
energy reserve metabolic process	0.00045205	0.0028946	16/2106 0.7%	45/14227 0.3%	GSK3B G6PC GFPT1 PRKAG2 PYGL PRKAG3 PPP1CA PPP1CB PPP1R2 PPP1CC GSA PPP1R3B LEP GNAS LEPR IL6ST
regulation of fibroblast proliferation	0.00045205	0.0028946	16/2106 0.7%	45/14227 0.3%	NGFR CDKN1A MORC3 PLA2 PDGFB IGF1 BMI1 SOD2 P21 P53 EREG CDK6 NDUFS4 LTA CTNNB1 TP53
protein modification by small protein conjugation	0.00045298	0.0028972	49/2106 2.3%	207/14227 1.4%	RNF11 UBE3C UBE2D2 UBE2D3 TNFAIP3 UBE2D1 DCAF7 DCAF6 AKT1 SKP1 FBXW7 FBXW11 UBE2E2 UBE4B TRAF2 RNF41 CDC34 TRAF6 UBE2V2 UBE2V1 BIRC2 ANAPC16 UBA6 CUL3 CUL1 FBXO45 RNF6 CBL GSPT1 RNF135 MAP3K1 UBE2B SMURF1 SIAH1 UBE2G1 UBE2A FBXO30 KLHL20 CNOT4 ITCH UFM1 NEDD4 BCL2 RNF182 FBXL3 TRIP12 FBXL5 TRIM33 BAP1
response to vitamin D	0.0004578	0.0029008	9/2106 0.4%	18/14227 0.1%	TGFB1 RXRA C7 IL1B INSR SPP1 COX2 ALPL PTGS2
activation of protein kinase A activity	0.0004578	0.0029008	9/2106 0.4%	18/14227 0.1%	111 ADCY9 PRKACG ADCY3 ADCY1 PRKACA ADCY8 PRKACB PKACA
regulation of tyrosine phosphorylation of Stat3 protein	0.0004578	0.0029008	9/2106 0.4%	18/14227 0.1%	PPP2CA CNTF IL6 SOCS1 HGF LIF JAK2 IL6ST IL6R
maternal placenta development	0.0004578	0.0029008	9/2106 0.4%	18/14227 0.1%	CITED2 BSG LIF SPP1 COX2 AKT1 PRDM1 PTGS2 PPARD
negative regulation of calcium ion transport	0.0004578	0.0029008	9/2106 0.4%	18/14227 0.1%	GNAO1 TGFB1 STIM2 BCL2 COX2 NOS1 ADRB2 PTGS2 GNAI2
negative regulation of fat cell differentiation	0.0004578	0.0029008	9/2106 0.4%	18/14227 0.1%	IL6 TGFB1 ADIPONECTIN HGF ADIPOQ SOD2 TNF SIRT1 TRIB2
positive regulation of vasoconstriction	0.0004578	0.0029008	9/2106 0.4%	18/14227 0.1%	CAV1 F2R COX3 COX2 COX1 PDE5A HTR2A PTGS2 ADRA1A
platelet-derived growth factor receptor signaling pathway	0.0004578	0.0029008	9/2106 0.4%	18/14227 0.1%	CSRNP1 PLEKHA1 TIPARP PTEN PDGFB TXNIP PLAT JAK2 VEGFA
positive regulation of phospholipase activity	0.00046086	0.0029168	21/2106 0.9%	67/14227 0.4%	EDN1 P2RY11 HOMER1 F2R PLA2 HTR2A PRKCZ SELE ADRA1A C5R1 GNA13 GRM5 P2RY6 ETA P2RY4 DLC1 GNAQ P2RY2 GNB1 P2RY1 PLCB2
response to interleukin-1	0.00047599	0.0029629	12/2106 0.5%	29/14227 0.2%	IRAK1 SRC IL1R1 EPO P2RY2 TRAF6 XYLT1 PRKCA PRKACA SELE CAMP RELA
nerve-nerve synaptic transmission	0.00047599	0.0029629	12/2106 0.5%	29/14227 0.2%	GABRB3 GRM2 SHC3 GLRB ADORA2A CDK5 P2RX1 GRM8 PLAT KIF1B SLC1A4 GRIN2D
positive regulation of cell division	0.00047631	0.0029629	15/2106 0.7%	41/14227 0.2%	TGFB2 TGFB1 TGFB3 PDGFB TGFA VEGFC GS FGF2 IGF1R VEGFA EREG IL1A APC IL1B CAT
negative regulation of lipid metabolic process	0.00047631	0.0029629	15/2106 0.7%	41/14227 0.2%	PRKAA1 UGT1A1 PDGFB ATP1A1 TNF ADP NFKB1 INS CNR1 IL1B ADORA1 AKT1 AMPKA1 UGT1A9 UGT1A7
regulation of transforming growth factor-beta2 production	0.00047899	0.0029629	4/2106 0.1%	4/14227 0.0%	TGFB2 SMAD4 SMAD3 HIF1A
nuclear translocation of MAPK	0.00047899	0.0029629	4/2106 0.1%	4/14227 0.0%	P38 MAPK1 FGF2 ERK
regulation of heterotypic cell-cell adhesion	0.00047899	0.0029629	4/2106 0.1%	4/14227 0.0%	ADIPONECTIN IL1B ADIPOQ TNF
negative regulation of phagocytosis	0.00047899	0.0029629	4/2106 0.1%	4/14227 0.0%	TGFB1 ADIPONECTIN ADIPOQ PTEN
regulation of protein heterodimerization activity	0.00047899	0.0029629	4/2106 0.1%	4/14227 0.0%	BCL2 BAX NRG1 BAK1
regulation of phosphoinositide 3-kinase activity	0.00047899	0.0029629	4/2106 0.1%	4/14227 0.0%	VAV3 TGFB1 IRS1 VAV2
positive regulation of phosphoinositide 3-kinase activity	0.00047899	0.0029629	4/2106 0.1%	4/14227 0.0%	VAV3 TGFB1 IRS1 VAV2
histone-threonine phosphorylation	0.00047899	0.0029629	4/2106 0.1%	4/14227 0.0%	PAK1 PRKCB PRKCA PRKACA
positive regulation of necrotic cell death	0.00047899	0.0029629	4/2106 0.1%	4/14227 0.0%	FAS RIPK1 FASLG TNF
positive regulation of protein maturation by peptide bond cleavage	0.00047899	0.0029629	4/2106 0.1%	4/14227 0.0%	C3 C6 F12 KLKB1
JAK-STAT cascade involved in growth hormone signaling pathway	0.00047899	0.0029629	4/2106 0.1%	4/14227 0.0%	STAT5A STAT5B STAT3 JAK2
interleukin-6-mediated signaling pathway	0.00047899	0.0029629	4/2106 0.1%	4/14227 0.0%	IL6 HGF STAT3 IL6R
negative regulation of gluconeogenesis	0.00047899	0.0029629	4/2106 0.1%	4/14227 0.0%	ADIPONECTIN ADIPOQ GCK INS
regulation of cell-cell adhesion involved in gastrulation	0.00047899	0.0029629	4/2106 0.1%	4/14227 0.0%	ADIPONECTIN IL1B ADIPOQ TNF
L-serine biosynthetic process	0.00047899	0.0029629	4/2106 0.1%	4/14227 0.0%	PSAT1 PHGDH PGD PSPH
sphingomyelin biosynthetic process	0.00047899	0.0029629	4/2106 0.1%	4/14227 0.0%	SAMD8 SGMS1 SPTLC2 SGMS2
locomotory behavior	0.00048836	0.0030174	62/2106 2.9%	278/14227 1.9%	ATF2 APP CXCL8 PIK3CB ADRA1B FGF2 CXCL2 GRM1 SLC6A3 AMOT EPS8 GRM2 111 PI3K PLAU C3AR1 LBP PRKACA ATP7A IL6R HRAS IL10 MAP2K1 RALBP1 HGF PLA2 PLAUR TSC2 PRKCA NGF ADORA2A P38 IFNG IL1B SCN8A PAFAH1B1 ERK PDGFB NPAS2 ATXN1 C7 MYO6 MAPK1 CCL2 TGFB2 ANGPT1 SERPIND1 CMTM4 SOD2 MAPK14 PEX13 C5R1 HIPK2 GRIN2D VEGFA GNAO1 FOSL1 IL4 FER IL6 GLRB NOVA1
positive regulation of calcium ion transport	0.0004915	0.0030334	14/2106 0.6%	37/14227 0.2%	HOMER1 CAV1 F2R PLA2 F2 P2RX7 P2RX5 ETA P2RX4 P2RX3 STIM2 P2RX2 PLCG2 BDKRB1
tissue remodeling	0.0005044	0.0031095	18/2106 0.8%	54/14227 0.3%	TGFB1 NOS2 TGFB3 CAV1 F2R LIF PLG IGF1 ADRB2 ADRA1B LIPA HIF1A VEGFA ARA MMP14 TRAF6 CTNNB1 ATP7A
positive regulation of monooxygenase activity	0.00055156	0.0033798	8/2106 0.3%	15/14227 0.1%	ATF2 IFNG IL1B AKT1 KRAS TNF HIF1A INS
negative regulation of macrophage derived foam cell differentiation	0.00055156	0.0033798	8/2106 0.3%	15/14227 0.1%	NFKBIA ABCA1 IKBA ADIPONECTIN ADIPOQ NR1H3 ITGAV PPARA
positive regulation of phosphoinositide 3-kinase cascade	0.00055156	0.0033798	8/2106 0.3%	15/14227 0.1%	CNTF TGFB2 NEDD4 CAT IGF1 JAK2 PPARD INS
signal complex assembly	0.00055156	0.0033798	8/2106 0.3%	15/14227 0.1%	CDK5 SRC PXN NCK2 PTK2B GRIK2 PTK2 NCK1
regulation of cell division	0.00055257	0.0033798	17/2106 0.8%	50/14227 0.3%	TGFB2 TGFB1 TGFB3 PDGFB TGFA VEGFC GS FGF2 CABLES2 IGF1R VEGFA EREG IL1A APC IL1B CAT CALM1
regulation of adaptive immune response based on somatic recombination of immune receptors built from immunoglobulin superfamily domains	0.00055257	0.0033798	17/2106 0.8%	50/14227 0.3%	IL10 TGFB1 IL4R TRAF2 IL2 C3 P2RX7 IL4 BCL6 IFNG IL1B TRAF6 STAT6 IL12A LIGAND MAP3K7 SOCS5
regulation of striated muscle tissue development	0.00055257	0.0033798	17/2106 0.8%	50/14227 0.3%	ACVR1 ZFHX3 CXADR BTG1 TGFB1 SMAD3 IGFBP3 NRG1 ADRB2 FGF2 HDAC9 GJA1 CCNB1 RPS6KB1 BCL2 SOX9 FGFR1
regulation of cyclase activity	0.00056158	0.0034311	28/2106 1.3%	101/14227 0.7%	GNAZ GNAI3 ADCY3 ADCY1 ADRB2 ADCY8 GNAI1 PTHLH GNAI2 GRM2 111 GRM4 GRM7 GSA ADORA3 GRM8 ADORA1 NTRK1 NTRK2 GI P2RY11 ADCY9 ETA ADORA2A ADORA2B GNAQ NF1 GNAS
positive regulation of positive chemotaxis	0.00057826	0.0035133	10/2106 0.4%	22/14227 0.1%	F7 CXCL8 SMAD3 AKT2 VEGFC PRKCA PRKACA F3 AGER VEGFA
positive regulation of myeloid leukocyte differentiation	0.00057826	0.0035133	10/2106 0.4%	22/14227 0.1%	STAT5A KLF10 JUN KITLG GSA CSF1 TRAF6 LIF GNAS C-JUN
negative regulation of mitotic cell cycle	0.00057826	0.0035133	10/2106 0.4%	22/14227 0.1%	ARA DLG1 TGFB1 SMAD3 BCL6 DCUN1D3 BCL2 APBB2 SMARCA4 PTPN3
regulation of receptor-mediated endocytosis	0.00057826	0.0035133	10/2106 0.4%	22/14227 0.1%	SYNJ1 ANGPT1 SERPINE1 PRKCA RAC1 PRKACA CBL LDLRAP1 SELE ARF6
positive regulation of protein polymerization	0.00057826	0.0035133	10/2106 0.4%	22/14227 0.1%	MAP3K1 APC CAV1 MAP1B NCK2 MAPT GS MTOR ARF6 NCK1
fat cell differentiation	0.0005812	0.0035273	19/2106 0.9%	59/14227 0.4%	CEBPA MED1 TCF7L2 BNIP3 INSR LAMA3 ADIPOQ EIF2AK3 RETN ADRB2 SLC2A4 SIRT1 SOCS1 CCND1 ADIPONECTIN ITGA6 TCF4 GLUT4 SH2B2
epithelial tube morphogenesis	0.00058526	0.003545	33/2106 1.5%	126/14227 0.8%	ATF2 CSF1 SIX1 ADM FGF2 GJA1 SALL1 CASP8 MYC CFL1 BTRC MAP3K7 HOXA5 TFAP2A MED1 SMAD4 TGFB1 SMAD3 APAF1 EYA1 NCOA3 FZD6 SHROOM3 TSC2 TSC1 DAG MIB1 BMP2 ZEB2 DLC1 TRAF6 BCL2 CTNNB1
development of secondary sexual characteristics	0.00058608	0.003545	6/2106 0.2%	9/14227 0.0%	STAT5A MED1 STAT5B TGFB1 B4GALT1 NCOA3
regulation of gluconeogenesis	0.00058608	0.003545	6/2106 0.2%	9/14227 0.0%	ADIPONECTIN LEP ADIPOQ ARPP19 GCK INS
carbohydrate metabolic process	0.00061063	0.0036894	105/2106 4.9%	525/14227 3.6%	GXYLT1 XYLT1 IRS2 TNF PPP1CB PPP1CC GNPTAB PI3K PPIP5K2 FPGT PDK4 AKT1 XYLB PDK1 CPT1A G6PD COG7 G6PC GLCE COG3 ADIPOQ PGD ARA PPP1R3B GPD2 IL6ST ATF4 IPPK PFKFB2 SLC5A2 NLK SLC5A3 GNS LDHA ADIPONECTIN MAN2A1 PLCG2 PGK1 B4GALNT1 ST3GAL6 CHST14 PCK1 B3GALNT2 PDHA1 GOT1 INSR GFPT1 UEVLD CNOT7 STT3A STT3B GLUT4 GSK3B B4GALT3 B4GALT1 PTEN PRKAG2 SLC2A2 SLC2A3 PYGL MAGT1 SLC2A4 SLC2A5 ADP PRKAG3 HK2 H…
skeletal system development	0.00061457	0.0036936	72/2106 3.4%	336/14227 2.3%	CSRNP1 RARG SPARC NAB1 SIX1 CPX FGF2 FGFRL1 RPS6KA3 SIX4 CREB3L2 SOX9 PRKACA ATP7A HOXA5 KLF10 EDN1 MMP2 JNK1 PRKCA MMP8 MMP9 RUNX2 TGFBR1 TGFBR2 KIAA1217 ARA MMP14 ZEB1 TRAF6 EPHA2 HOXB5 COL13A1 ANKRD11 STC1 PTGS2 PTHLH MAPK8 GSA PRDX1 SPP1 COX2 MEF2D HOXC8 MAPK3 TFAP2A SMAD2 SMAD1 TGFB1 SMAD3 EYA1 PLEKHA1 SORT1 TGFB3 TIPARP PCGF2 GFPT1 EIF2AK3 IGF1 COL1A1 P2RX7 BMP2 SP1 GNAQ SP3 COL5A2 NF1 GNAS…
positive regulation of tyrosine phosphorylation of Stat3 protein	0.00061469	0.0036936	7/2106 0.3%	12/14227 0.0%	CNTF IL6 HGF LIF JAK2 IL6ST IL6R
defense response to Gram-negative bacterium	0.00061469	0.0036936	7/2106 0.3%	12/14227 0.0%	IL6 NOS2 HGF SERPINE1 LBP IL6R CAMP
negative regulation of cellular carbohydrate metabolic process	0.00061469	0.0036936	7/2106 0.3%	12/14227 0.0%	GSK3A ADIPONECTIN ADIPOQ GRB10 ADRA1B GCK INS
negative regulation of carbohydrate metabolic process	0.00061469	0.0036936	7/2106 0.3%	12/14227 0.0%	GSK3A ADIPONECTIN ADIPOQ GRB10 ADRA1B GCK INS
cellular cation homeostasis	0.00062108	0.0037279	57/2106 2.7%	253/14227 1.7%	APP FASLG ADM HTR2A GRIK2 PIK3CB PKD2 ADRA1A SLC8A1 HK2 MT2A PI3K MYC FTH1 NPTN C3AR1 BDKRB2 BDKRB1 PRKACA JAK2 ATP7A SLC39A4 SLC30A7 EDN1 F2R PRKCA F2 LCK STIM2 MTF1 IL1B IL6ST FTL ITPR1 STC1 ITPR3 ATP1A1 CLCN3 KNG1 GNA13 C7 P2RY4 P2RY2 P2RY1 PLCG2 PTK2B CCL2 TGFB1 CAV1 C5R1 IL2 P2RX7 ETA MAFG GNB1 BCL2 NOX1
cation homeostasis	0.00062281	0.0037341	63/2106 2.9%	286/14227 2.0%	APP FASLG ADM HTR2A GRIK2 PIK3CB PKD2 ADRA1A SLC8A1 HK2 MT2A PI3K MYC FTH1 NPTN C3AR1 BDKRB2 BDKRB1 PRKACA JAK2 ATP7A SLC39A4 SLC30A7 EDN1 F2R SLC11A2 PRKCA F2 SLC9A6 LCK STIM2 MTF1 IL1B IL6ST FTL ITPR1 STC1 ITPR3 ATP1A1 CLCN3 KNG1 GNA13 C7 P2RY4 P2RY2 P2RY1 PLCG2 PTK2B HMOX1 CCL2 TGFB1 CAV1 SOD2 C5R1 IL2 GRIN1 P2RX7 ETA MAFG GNB1 BCL2 FBXL5 NOX1
induction of apoptosis by intracellular signals	0.00064739	0.003873	18/2106 0.8%	55/14227 0.3%	MED1 CDKN1A DYRK2 DIABLO CUL3 CUL1 PRKCA USP28 P21 HIPK2 P53 GRIP1 CASP3 HMOX1 BAX PRKACA JAK2 TP53
regulation of cell-substrate adhesion	0.00064739	0.003873	18/2106 0.8%	55/14227 0.3%	SH2B SMAD3 CSF1 PTEN TSC2 TSC1 PLG PIK3CB PRKCZ COL1A1 MMP14 CDK6 BCL6 PI3K BCL2 NF1 SPP1 UTRN
mesenchyme development	0.00065107	0.0038908	20/2106 0.9%	64/14227 0.4%	ACVR1 ATF2 EDN1 TGFB2 HGF NRG1 HNRNPAB HIF1A ARA TGFBR3 BMP2 KITLG ZEB2 ETA CFL1 BCL2 CTNNB1 SOX9 HOXA5 FGFR1
protein K48-linked ubiquitination	0.00065269	0.0038919	11/2106 0.5%	26/14227 0.1%	ITCH CDC34 UBE2B UBE2D2 UBE2D3 TNFAIP3 UBE2D1 UBE2E2 UBE2G1 RNF6 UBE2A
salivary gland morphogenesis	0.00065269	0.0038919	11/2106 0.5%	26/14227 0.1%	NRP1 TGFB2 TGFB1 TGFB3 SEMA3A CTNND1 PDGFB DAG TNF NKX3-1 FGFR1
metal ion transport	0.00066077	0.0039358	87/2106 4.1%	422/14227 2.9%	STEAP3 HTR2A PKD2 ELK1 ADRA1A SLC8A1 HK2 HK1 PPP3CA SLC39A9 FTH1 SLC39A6 SLC39A5 SLC39A8 SLC39A7 SLC39A2 ATP7A SLC12A6 SLC39A1 SLC39A4 SLC39A3 NSF SLC30A7 SLC38A1 MMGT1 SLC11A2 NIPA1 SLC39A11 SLC39A10 TSC1 SLC39A13 SLC39A12 ATP1B1 SLC39A14 KCTD6 ARMC1 SLC5A6 SLC5A7 SLC5A8 SLC5A9 SLC9A6 LCK MTF1 SCN8A SGK1 KCTD15 FTL CAMK2B SLC22A5 SLC20A2 VPS4B KCNA3 SLC5A11 ITPR1 SLC5A12 ITPR3 ATP1A1 SLC5A1 SLC5…
lung development	0.0006666	0.0039662	28/2106 1.3%	102/14227 0.7%	CEBPA ERRFI1 BMPR2 RAB3A TSHZ3 GATA6 FGF2 LIPA MAN2A1 ATP7A TNS3 HOXA5 SMAD2 TGFB3 LIF IGF1 DAG DICER1 TGFBR1 VEGFA MMP14 SP1 SP3 CTNNB1 SPRY2 TMBIM6 TAB1 FGFR1
response to osmotic stress	0.00067329	0.0040016	14/2106 0.6%	38/14227 0.2%	SLC12A2 MAP3K1 SLC6A18 EPO PDPK1 SLC2A1 TNF P53 PAK1 AKT2 BDKRB2 PTK2B TP53 PDK1
cytosolic calcium ion homeostasis	0.00068396	0.0040607	32/2106 1.5%	122/14227 0.8%	ITPR1 ADM ITPR3 HTR2A PKD2 ADRA1A KNG1 SLC8A1 HK2 GNA13 P2RY4 P2RY2 P2RY1 NPTN PLCG2 C3AR1 BDKRB2 PTK2B BDKRB1 JAK2 EDN1 CAV1 F2R F2 C5R1 IL2 P2RX7 ETA LCK IL1B GNB1 IL6ST
sodium ion transport	0.00068472	0.0040608	31/2106 1.4%	117/14227 0.8%	SLC22A5 SLC20A2 SLC5A11 SLC5A12 ATP1A1 SLC5A1 SLC5A10 SLC5A2 SLC5A3 SLC5A4 SLC8A1 SLC5A5 SLC17A6 SLC17A7 SLC38A3 SLC12A6 SLC38A2 NDUFA9 SLC12A2 SLC38A1 SLC10A7 SLC10A3 ATP1B1 SLC5A6 SLC5A7 SLC5A8 SLC5A9 SLC6A8 SLC9A6 SCN8A SGK1
positive regulation of transmission of nerve impulse	0.00068734	0.0040718	12/2106 0.5%	30/14227 0.2%	PINK1 ADORA2A IFNG NPTN COX2 CCL2 SLC1A3 GRIK2 PTGS2 PRKCZ TNF GRIA4
associative learning	0.00069129	0.0040864	13/2106 0.6%	34/14227 0.2%	APP C-FOS FOS ADRA1B GRIN2B GRIN1 GRIN2A NRAS ATXN1 CDK5 NF1 KRAS HRAS
negative regulation of MAPKKK cascade	0.00069129	0.0040864	13/2106 0.6%	34/14227 0.2%	MAGI1 CAV1 LIF IGF1 DAG GS IGF1R P2RX7 APC NF1 AKT1 SPRY2 SPRY1
positive regulation of cytokine biosynthetic process	0.00071601	0.0042233	17/2106 0.8%	51/14227 0.3%	STAT5A STAT5B TNF RELA EREG IL1A TBK1 FAP IFNG IRF1 IL1B TRAF6 TLR9 CD28 REL HMOX1 IL12B
tube formation	0.00071601	0.0042233	17/2106 0.8%	51/14227 0.3%	TFAP2A ATF2 APAF1 BIM FZD6 SHROOM3 TSC2 TSC1 ADM MIB1 ZEB2 BCL2L11 CASP8 DLC1 TRAF6 CFL1 MAP3K7
ureteric bud development	0.00073416	0.0043258	19/2106 0.9%	60/14227 0.4%	SMAD2 ATF2 SMAD1 SMAD4 TGFB1 SMAD3 TSHZ3 EYA1 BDNF SIX1 FGF2 SMAD7 ARA BMP2 SALL1 MYC BCL2 SPRY1 FGFR1
membrane protein proteolysis	0.00075606	0.0044214	9/2106 0.4%	19/14227 0.1%	APH1A P2RX7 NGFR ADAM17 TRAF6 ADAM10 MYH9 RELA NFKB1
patterning of blood vessels	0.00075606	0.0044214	9/2106 0.4%	19/14227 0.1%	SPEN GNA13 ACVR1 NRP1 EDN1 ETA CTNNB1 VEGFA TGFBR2
cytoplasmic sequestering of protein	0.00075606	0.0044214	9/2106 0.4%	19/14227 0.1%	NFKBIA LATS1 IL10 IKBA YWHAB G3BP2 GOPC NFKBIE NFKBIB
positive regulation of acute inflammatory response	0.00075606	0.0044214	9/2106 0.4%	19/14227 0.1%	C3 IL6 CNR1 IL1B HGF COX2 IL6ST PTGS2 TNF
positive regulation of Ras protein signal transduction	0.00075606	0.0044214	9/2106 0.4%	19/14227 0.1%	NRAS KITLG CSF1 EPO SHOC2 KRAS IGF1 RAC1 HRAS
regulation of synaptic transmission, GABAergic	0.00075606	0.0044214	9/2106 0.4%	19/14227 0.1%	USP46 NRAS ADORA2A CNR1 ADORA1 KRAS SLC6A1 ADRA1A HRAS
positive regulation of developmental growth	0.00075606	0.0044214	9/2106 0.4%	19/14227 0.1%	CDH4 RPS6KB1 NTRK3 MAP1B INSR LIMK1 MAPT ADRB2 NGF
positive regulation of lipase activity	0.00076689	0.0044799	22/2106 1.0%	74/14227 0.5%	EDN1 P2RY11 HOMER1 F2R PLA2 NR1H3 HTR2A PRKCZ SELE ADRA1A C5R1 GNA13 GRM5 P2RY6 ETA P2RY4 DLC1 GNAQ P2RY2 GNB1 P2RY1 PLCB2
response to vitamin	0.00078841	0.0045959	28/2106 1.3%	103/14227 0.7%	CEBPA RARG EPO PTGS2 RELA IGF1R RXRA C7 CCND1 SPP1 COX2 TIMP3 CCL2 TGFB1 ANGPT1 INSR SLC10A3 IGFBP2 COL1A1 F7 IL1A BMP2 SYNJ1 CCNE1 IL1B MAP1B BCL2 ALPL
regulation of lyase activity	0.00078841	0.0045959	28/2106 1.3%	103/14227 0.7%	GNAZ GNAI3 ADCY3 ADCY1 ADRB2 ADCY8 GNAI1 PTHLH GNAI2 GRM2 111 GRM4 GRM7 GSA ADORA3 GRM8 ADORA1 NTRK1 NTRK2 GI P2RY11 ADCY9 ETA ADORA2A ADORA2B GNAQ NF1 GNAS
negative regulation of gene-specific transcription from RNA polymerase II promoter	0.00081151	0.0047255	20/2106 0.9%	65/14227 0.4%	SPEN ZBTB18 TCF7L2 MEF2C SMAD3 CAV1 FOXO3 HDAC9 SMARCA2 ADP NFKB1 SMARCA4 SMAD7 BMP2 RXRA TBL1XR1 NFIC TCF4 PPARA SKIL
negative regulation of leukocyte activation	0.00082386	0.0047923	18/2106 0.8%	56/14227 0.3%	IL10 TGFB1 IL4R RC3H1 CBLB PDCD1LG2 IL2 ITCH BCL6 FAP ADORA2A CNR1 CASP3 PD-L1 HMOX1 CTLA4 BPI SOCS5
rhythmic process	0.00082557	0.0047971	38/2106 1.8%	154/14227 1.0%	PHLPP1 FOXO3 NPAS2 ARNTL2 GRIN2A CCND2 NFIL3 LEPR C-JUN TIMP4 STAT5A STAT5B JUN TGFB2 EGR2 ANGPT1 FBXW11 BCL-XL TGFB3 GRIN2B SIRT1 VEGFA EREG ARA F7 MMP14 BMP2 KITLG GRIN3A TEF CCNE1 LEP BHLHE40 BCL2 MMP19 FBXL3 CLOCK BCL2L1
negative regulation of defense response	0.00085079	0.0049331	15/2106 0.7%	43/14227 0.3%	IL10 GPX2 SERPINC1 ADIPOQ ADRB2 TNFRSF1B IL2 INS ITCH NT5E ADORA2A ADIPONECTIN ADORA1 SERPING1 A2M
regulation of interleukin-6 production	0.00085079	0.0049331	15/2106 0.7%	43/14227 0.3%	IL10 HGF TNF EREG P2RX7 IL1A IL6 IFNG ADORA2B IL1B TRAF6 TLR9 BPI LBP IL6R
lipid metabolic process	0.00086196	0.0049926	157/2106 7.4%	840/14227 5.9%	FAAH DGKE LPGAT1 ACAA2 PGAP2 PITPNB CLU FGF2 LCLAT1 LIPA COL4A3BP PI3K LEPR PIP4K2A PRKAB2 CPT1A G6PD G6PC SACM1L SLC35C1 ADIPOQ PLA2 ACSL4 PRKAB1 PRLR PISD MADD PLAA AMPKA1 MPPE1 CYP2E1 LPA IL6ST NSMAF MGST3 GATA6 MGST2 PIK3R1 ADH7 ADIPOR1 ACACB ADIPOR2 UGCG RDH11 ADIPONECTIN C9 PSAP COX3 PLCG2 COX2 PHP NPHP3 B4GALNT1 ST3GAL6 COX1 KDSR PLCG1 SREBP1 PIP5K1C PCK1 OSBPL9 STAT5A ABCA1 OSBPL8 STAT5B …
carboxylic acid transport	0.00088314	0.0051099	35/2106 1.6%	139/14227 0.9%	SLC22A5 SLC1A1 SLC1A2 SLC1A3 SLC1A4 SLC7A11 SLC7A10 SLC6A1 SLC1A6 SLC6A20 C9 SLC17A5 BDKRB2 SLC16A7 SLC16A2 SLC38A3 SLC38A2 SLC38A5 SLC38A1 SLC6A19 SLC16A1 SLC6A18 SLC6A15 SLC6A14 PLA2 ACSL4 SLC5A6 SLC6A6 SLC6A7 SLC6A8 SLC6A9 SLC25A32 NFKBIE PPARA PPARD
multicellular organismal movement	0.00088824	0.0051231	10/2106 0.4%	23/14227 0.1%	IKBKB HOMER1 RPS6KB1 CHUK TSHZ3 TNC ITPR1 IKK1 IKK2 HIPK2
musculoskeletal movement	0.00088824	0.0051231	10/2106 0.4%	23/14227 0.1%	IKBKB HOMER1 RPS6KB1 CHUK TSHZ3 TNC ITPR1 IKK1 IKK2 HIPK2
positive regulation of interleukin-6 production	0.00088824	0.0051231	10/2106 0.4%	23/14227 0.1%	P2RX7 IL1A IL6 ADORA2B IL1B HGF TLR9 LBP TNF IL6R
bone development	0.00089889	0.005179	34/2106 1.6%	134/14227 0.9%	RARG SPARC COL13A1 ANKRD11 NAB1 STC1 PTGS2 MAPK8 GSA SPP1 COX2 SOX9 MEF2D KLF10 SMAD1 TGFB1 SMAD3 SORT1 TGFB3 MMP2 EIF2AK3 JNK1 MMP8 RUNX2 COL1A1 ARA MMP14 BMP2 SP1 TRAF6 SP3 COL5A2 NF1 GNAS
developmental maturation	0.00091887	0.0052886	27/2106 1.2%	99/14227 0.6%	CEBPA APP RAB3A EPO NTN4 FOXO3 PTGS2 GJA1 CCNB1 PSAP PTK2B COX2 AKT1 TIMP1 HOXA5 TGFB2 G6PD MMP2 VEGFA EREG GNAQ MAP1B CTNNB1 DLD RECK FGFR1 PPARD
ossification	0.00093061	0.0053505	31/2106 1.4%	119/14227 0.8%	SPARC COL13A1 NAB1 STC1 PTGS2 MAPK8 GSA SPP1 COX2 MEF2D KLF10 SMAD1 TGFB1 SMAD3 SORT1 TGFB3 MMP2 EIF2AK3 JNK1 MMP8 RUNX2 COL1A1 ARA MMP14 BMP2 SP1 TRAF6 SP3 COL5A2 NF1 GNAS
regulation of DNA recombination	0.00095531	0.0054638	11/2106 0.5%	27/14227 0.1%	IL10 IL4 TGFB1 BCL6 UBE2B IFNG SMARCAD1 STAT6 LIGAND KPNA2 IL2
T cell differentiation in the thymus	0.00095531	0.0054638	11/2106 0.5%	27/14227 0.1%	STAT5A ZAP70 STAT5B ADAM17 APC RPS6 BCL2 CTNNB1 GS TP53 P53
negative regulation of axonogenesis	0.00095531	0.0054638	11/2106 0.5%	27/14227 0.1%	NGFR NRP1 ARHGDIA SEMA3A SPP1 XYLT1 ULK1 RNF6 EPHB2 PTK2 ERK
regulation of osteoclast differentiation	0.00095531	0.0054638	11/2106 0.5%	27/14227 0.1%	IL4 KLF10 GSA CSF1 APC TRAF6 GNAS CTNNB1 GS TNF ZBTB7A
positive regulation of ossification	0.00095531	0.0054638	11/2106 0.5%	27/14227 0.1%	TFAP2A P2RX7 ACVR1 NRP1 BMP2 TGFB2 BMPR2 TGFB1 SMAD3 TGFB3 ADRB2
neuron apoptosis	0.00096044	0.0054874	8/2106 0.3%	16/14227 0.1%	APP APAF1 BNIP3 CASP3 BCL2 GRIK2 BID TNFRSF21
cellular ketone metabolic process	0.00098291	0.0056099	114/2106 5.4%	585/14227 4.1%	FAAH ACAA2 ALDH1L2 LIPA GLS FPGS GGT1 GLUL PSPH PRKAB2 CPT1A G6PC ADIPOQ SLC6A14 PLA2 ACSL4 SDHA PGD PRKAB1 SDHB MTHFD2 MADD SMS AMPKA1 ATF4 PFKFB2 SHMT2 SHMT1 SLC1A3 MGST2 NLK ADH7 ADIPOR1 ACACB ADIPOR2 ADIPONECTIN C9 TPR COX3 COX2 COX1 KDSR PCK1 STAT5A STAT5B SMAD1 GOT1 GFPT1 IGF1 QKI SLC6A6 GCLC DAO P4HA1 GGT FASN IARS GCLM MOXD1 MCFD2 RNPEPL1 PRKAG1 APIP PRKAG2 PRKAG3 CYP26B1 AUH HNF4A ME1 PH…
regulation of protein secretion	0.0010048	0.005729	20/2106 0.9%	66/14227 0.4%	IL10 TGFB2 TGFB1 TGFB3 HGF IL13 PLA2 VEGFC TNF IL2 INS PANX1 P2RX7 IL1A IL6 FAP ADORA2A GPAM IFNG TRAF6
organic acid transport	0.0010131	0.0057704	35/2106 1.6%	140/14227 0.9%	SLC22A5 SLC1A1 SLC1A2 SLC1A3 SLC1A4 SLC7A11 SLC7A10 SLC6A1 SLC1A6 SLC6A20 C9 SLC17A5 BDKRB2 SLC16A7 SLC16A2 SLC38A3 SLC38A2 SLC38A5 SLC38A1 SLC6A19 SLC16A1 SLC6A18 SLC6A15 SLC6A14 PLA2 ACSL4 SLC5A6 SLC6A6 SLC6A7 SLC6A8 SLC6A9 SLC25A32 NFKBIE PPARA PPARD
amino acid transport	0.0010209	0.0058086	24/2106 1.1%	85/14227 0.5%	SLC38A1 SLC6A19 SLC22A5 SLC6A18 SLC6A15 SLC1A1 SLC6A14 SLC1A2 SLC1A3 SLC1A4 SLC7A11 SLC7A10 SLC6A1 SLC1A6 SLC6A20 SLC6A6 SLC6A7 SLC6A8 SLC6A9 SLC25A32 NFKBIE SLC38A3 SLC38A2 SLC38A5
regulation of phospholipase activity	0.0010766	0.0061193	21/2106 0.9%	71/14227 0.4%	EDN1 P2RY11 HOMER1 F2R PLA2 HTR2A PRKCZ SELE ADRA1A C5R1 GNA13 GRM5 P2RY6 ETA P2RY4 DLC1 GNAQ P2RY2 GNB1 P2RY1 PLCB2
regulation of blood pressure	0.0010844	0.0061569	27/2106 1.2%	100/14227 0.7%	BMPR2 ATP1A1 ADRB2 ADRA1B PTGS2 CNR1 ADIPONECTIN NPY COX3 ADORA1 BDKRB2 COX2 HMOX1 BDKRB1 COX1 EDN1 NOS2 ATP6AP2 ADIPOQ VEGFC CYBA SOD2 P2RX4 WNK1 P2RX1 PPARA NOX1
regulation of cAMP biosynthetic process	0.0010886	0.0061746	30/2106 1.4%	115/14227 0.8%	GNAZ GNAI3 ADCY3 ADCY1 ADRB2 ADCY8 GNAI1 PTHLH GNAI2 GRM2 111 GRM4 GRM7 GSA ADORA3 GRM8 ADORA1 NTRK1 ABCA1 NTRK2 EDN1 GI P2RY11 ADCY9 ETA ADORA2A ADORA2B GNAQ NF1 GNAS
respiratory tube development	0.0010914	0.0061839	28/2106 1.3%	105/14227 0.7%	CEBPA ERRFI1 BMPR2 RAB3A TSHZ3 GATA6 FGF2 LIPA MAN2A1 ATP7A TNS3 HOXA5 SMAD2 TGFB3 LIF IGF1 DAG DICER1 TGFBR1 VEGFA MMP14 SP1 SP3 CTNNB1 SPRY2 TMBIM6 TAB1 FGFR1
leukocyte chemotaxis	0.0011165	0.0063193	15/2106 0.7%	44/14227 0.3%	IL10 TGFB2 CXCL8 HGF PLA2 PDGFB PRKCA VEGFA IL6 IFNG IL1B CCL2 LBP PRKACA IL6R
immune response	0.0011424	0.0063745	120/2106 5.6%	623/14227 4.3%	NCF1 NCF2 H2-BF CBLB ETS1 CLU TNF IGF1R COL4A3BP TBK1 FTH1 IL12B IL12A IL6R BNIP3L IL4R IL1R1 IL1R2 HGF PRKCD RPS6 PLA2 CYBA HLA-A ADAM17 CD8B CD8A SERPING1 MASP2 MASP1 TP53 SEMA7A CFH STXBP3 CFI PXN NLK C2 C3 C4 SBNO2 C6 C7 C9 PRDX1 PLCG2 ATP6V0A2 PD-L1 CD164 XBP1 TGFB1 SMAD3 LIF RAB27A IL2 NFKB2 IL4 IL6 BCL2 CD28 MCP CXCL8 FASLG ADN CXCL2 C8G CTLA4 CTSG LBP IKBKG ATP7A IL10 MAP4K2 CR2 CR1 CHUK …
negative regulation of peptidyl-serine phosphorylation	0.0011437	0.0063745	5/2106 0.2%	7/14227 0.0%	MAGI1 MLXIPL CAV1 BDKRB2 SMAD7
negative regulation of survival gene product expression	0.0011437	0.0063745	5/2106 0.2%	7/14227 0.0%	BNIP3L BCL-XL BNIP3 BAX BCL2L1
regulation of smooth muscle cell apoptosis	0.0011437	0.0063745	5/2106 0.2%	7/14227 0.0%	IFNG IL12B IL12A IGF1 RBPJ
regulation of protein amino acid dephosphorylation	0.0011437	0.0063745	5/2106 0.2%	7/14227 0.0%	TGFB1 YWHAB DLC1 ADORA1 AKAP1
regulation of B cell apoptosis	0.0011437	0.0063745	5/2106 0.2%	7/14227 0.0%	IL10 BCL6 PTEN IRS2 IL2
regulation of respiratory burst	0.0011437	0.0063745	5/2106 0.2%	7/14227 0.0%	INSR NOXO1 RAC1 LBP INS
negative regulation of epithelial cell proliferation involved in prostate gland development	0.0011437	0.0063745	5/2106 0.2%	7/14227 0.0%	STK11 APC GS LKB1 NKX3-1
positive regulation of interleukin-12 biosynthetic process	0.0011437	0.0063745	5/2106 0.2%	7/14227 0.0%	IFNG IRF1 TRAF6 REL RELA
negative regulation of glucose import	0.0011437	0.0063745	5/2106 0.2%	7/14227 0.0%	GSK3A GRB10 PRKCA PRKACA TNF
regulation of retinal cell programmed cell death	0.0011437	0.0063745	5/2106 0.2%	7/14227 0.0%	CNTF BDNF BCL2 BAX FGF2
SMAD protein nuclear translocation	0.0011437	0.0063745	5/2106 0.2%	7/14227 0.0%	JUN TGFB2 TGFB1 ZFYVE9 C-JUN
metabotropic glutamate receptor signaling pathway	0.0011437	0.0063745	5/2106 0.2%	7/14227 0.0%	GRM5 GRM4 HOMER1 CPD GRIK3
cytoplasmic sequestering of NF-kappaB	0.0011437	0.0063745	5/2106 0.2%	7/14227 0.0%	NFKBIA IL10 IKBA G3BP2 NFKBIB
positive regulation of fatty acid beta-oxidation	0.0011437	0.0063745	5/2106 0.2%	7/14227 0.0%	CPT1A IRS1 AKT2 IRS2 PPARA
regulation of myeloid cell apoptosis	0.0011619	0.0064364	7/2106 0.3%	13/14227 0.0%	STAT5A ADAM17 KITLG ADIPONECTIN ADIPOQ PTEN BCL2
neutrophil mediated immunity	0.0011619	0.0064364	7/2106 0.3%	13/14227 0.0%	ADAM17 IL6 STXBP3 HGF PLA2 CTSG IL6R
regulation of activated T cell proliferation	0.0011619	0.0064364	7/2106 0.3%	13/14227 0.0%	STAT5A IL4 STAT5B GPAM CASP3 IL12B IL2
lipid phosphorylation	0.0011619	0.0064364	7/2106 0.3%	13/14227 0.0%	PIK3CA PI3K PIK3CD PIK3CB PIK3R1 PIK3C2A PIK3CG
phosphoinositide phosphorylation	0.0011619	0.0064364	7/2106 0.3%	13/14227 0.0%	PIK3CA PI3K PIK3CD PIK3CB PIK3R1 PIK3C2A PIK3CG
long-term memory	0.0011619	0.0064364	7/2106 0.3%	13/14227 0.0%	GRIA1 RPS6KB1 RASGRF1 ADCY3 ADCY1 ADCY8 PRKCZ
positive regulation of small GTPase mediated signal transduction	0.0011952	0.0066008	9/2106 0.4%	20/14227 0.1%	NRAS KITLG CSF1 EPO SHOC2 KRAS IGF1 RAC1 HRAS
body morphogenesis	0.0011952	0.0066008	9/2106 0.4%	20/14227 0.1%	COL1A1 CSRNP1 ASPH GSA PLEKHA1 TIPARP MMP2 ANKRD11 GNAS
placenta blood vessel development	0.0011952	0.0066008	9/2106 0.4%	20/14227 0.1%	SPEN SOCS3 MAP2K1 P38 AKT1 ITGB8 MAPK1 PLG ERK
negative regulation of cell projection organization	0.0012101	0.0066765	14/2106 0.6%	40/14227 0.2%	NGFR NRP1 SEMA3A XYLT1 RNF6 PTK2 PTPRF ARHGDIA KATNA1 SPP1 ULK1 EPHB2 YWHAH ERK
regulation of cyclic nucleotide metabolic process	0.0012322	0.0067916	32/2106 1.5%	126/14227 0.8%	GNAZ GNAI3 ADCY3 ADCY1 ADRB2 ADCY8 PKD2 GNAI1 PTHLH GNAI2 GRM2 111 GRM4 GRM7 GSA ADORA3 GRM8 ADORA1 TIMP2 NTRK1 ABCA1 NTRK2 EDN1 GI P2RY11 ADCY9 ETA ADORA2A ADORA2B GNAQ NF1 GNAS
oxoacid metabolic process	0.0012436	0.0068375	111/2106 5.2%	571/14227 4.0%	FAAH ACAA2 ALDH1L2 LIPA GLS FPGS GGT1 GLUL PSPH PRKAB2 CPT1A G6PC ADIPOQ SLC6A14 PLA2 ACSL4 SDHA PGD PRKAB1 SDHB MTHFD2 MADD SMS AMPKA1 ATF4 PFKFB2 SHMT2 SHMT1 SLC1A3 MGST2 NLK ADH7 ADIPOR1 ACACB ADIPOR2 ADIPONECTIN C9 TPR COX3 COX2 COX1 PCK1 STAT5A STAT5B SMAD1 GOT1 GFPT1 IGF1 QKI SLC6A6 GCLC DAO P4HA1 GGT FASN IARS GCLM MOXD1 MCFD2 RNPEPL1 PRKAG1 APIP PRKAG2 PRKAG3 CYP26B1 AUH HNF4A ME1 PHGDH L…
carboxylic acid metabolic process	0.0012436	0.0068375	111/2106 5.2%	571/14227 4.0%	FAAH ACAA2 ALDH1L2 LIPA GLS FPGS GGT1 GLUL PSPH PRKAB2 CPT1A G6PC ADIPOQ SLC6A14 PLA2 ACSL4 SDHA PGD PRKAB1 SDHB MTHFD2 MADD SMS AMPKA1 ATF4 PFKFB2 SHMT2 SHMT1 SLC1A3 MGST2 NLK ADH7 ADIPOR1 ACACB ADIPOR2 ADIPONECTIN C9 TPR COX3 COX2 COX1 PCK1 STAT5A STAT5B SMAD1 GOT1 GFPT1 IGF1 QKI SLC6A6 GCLC DAO P4HA1 GGT FASN IARS GCLM MOXD1 MCFD2 RNPEPL1 PRKAG1 APIP PRKAG2 PRKAG3 CYP26B1 AUH HNF4A ME1 PHGDH L…
cellular di-, tri-valent inorganic cation homeostasis	0.0012443	0.0068375	51/2106 2.4%	227/14227 1.5%	APP ADM HTR2A GRIK2 PIK3CB PKD2 ADRA1A SLC8A1 HK2 MT2A PI3K MYC FTH1 NPTN C3AR1 BDKRB2 BDKRB1 PRKACA JAK2 ATP7A SLC39A4 SLC30A7 EDN1 F2R PRKCA F2 LCK STIM2 MTF1 IL1B IL6ST FTL ITPR1 STC1 ITPR3 KNG1 GNA13 P2RY4 P2RY2 P2RY1 PLCG2 PTK2B CCL2 TGFB1 CAV1 C5R1 IL2 P2RX7 ETA GNB1 BCL2
cell-substrate adhesion	0.0012751	0.0069922	27/2106 1.2%	101/14227 0.7%	ITGB1 COL13A1 PXN RAPH1 TESK2 LAMC1 PKD2 NID2 BCL2L11 PPFIA1 PTK2B ITGB8 ITGAV PDK1 VWF PDPK1 BIM TSC1 DAG CDK5 DLC1 BCL2 CTNNB1 ITGA6 VCL PPARD VAMP3
positive regulation of activated T cell proliferation	0.0012814	0.0069922	6/2106 0.2%	10/14227 0.0%	STAT5A IL4 STAT5B GPAM IL12B IL2
regulation of muscle cell apoptosis	0.0012814	0.0069922	6/2106 0.2%	10/14227 0.0%	IFNG IL12B NRG1 IL12A IGF1 RBPJ
positive regulation of cholesterol efflux	0.0012814	0.0069922	6/2106 0.2%	10/14227 0.0%	NFKBIA ABCA1 IKBA ADIPONECTIN ADIPOQ NR1H3
negative regulation of fibrinolysis	0.0012814	0.0069922	6/2106 0.2%	10/14227 0.0%	THBD CPB2 SERPINE1 SERPINF2 PLG F2
regulation of epithelial cell proliferation involved in prostate gland development	0.0012814	0.0069922	6/2106 0.2%	10/14227 0.0%	STK11 APC CTNNB1 GS LKB1 NKX3-1
response to purine	0.0012814	0.0069922	6/2106 0.2%	10/14227 0.0%	PRKAA2 ADORA2A CCNE1 P2RY2 BCL2 SLC6A1
positive regulation of adenylate cyclase activity	0.0013024	0.0070926	18/2106 0.8%	58/14227 0.4%	NTRK1 NTRK2 P2RY11 ADCY3 ADCY1 ADRB2 ADCY8 PTHLH 111 ADCY9 ETA ADORA2A GSA ADORA2B ADORA3 GNAQ NF1 GNAS
regulation of lipid biosynthetic process	0.0013024	0.0070926	18/2106 0.8%	58/14227 0.4%	PRKAA1 PDGFB NR1H3 ATP1A1 PTGS2 TNF ADP NFKB1 INS IL1A MLXIPL GPAM IFNG ADORA2B LEP COX2 AKT1 AMPKA1
visual learning	0.0013223	0.0071867	10/2106 0.4%	24/14227 0.1%	APP GRIN2A NRAS ATXN1 CDK5 NF1 KRAS ADRA1B HRAS GRIN1
response to activity	0.0013223	0.0071867	10/2106 0.4%	24/14227 0.1%	IL10 PRKAA2 ANGPT2 GPAM AKT2 INSR UQCRC1 CCL2 PCK1 SOD2
regulation of lipid catabolic process	0.0013477	0.0072885	12/2106 0.5%	32/14227 0.2%	CPT1A CNR1 IRS1 AKT2 IL1B ADORA1 AKT1 IRS2 PPARA TNF MTOR INS
central nervous system neuron development	0.0013477	0.0072885	12/2106 0.5%	32/14227 0.2%	CDK5 ELK LEP FOXG1 GNAQ PRKCA PRKACA EPHB2 ATP7A PTK2 PAFAH1B1 ERK
platelet activation	0.0013477	0.0072885	12/2106 0.5%	32/14227 0.2%	P2RY12 FGB GNA13 IL6 STXBP3 VWF PI3K P2RX1 HGF F2R PIK3CB F2
negative regulation of neurological system process	0.0013477	0.0072885	12/2106 0.5%	32/14227 0.2%	IFNG EIF2AK3 GRIK3 ADORA1 GNAI3 COX2 HTR2A GRIK2 SLC6A1 PTGS2 ADRA1A GNAI2
positive regulation of neurological system process	0.0013477	0.0072885	12/2106 0.5%	32/14227 0.2%	PINK1 ADORA2A IFNG NPTN COX2 CCL2 SLC1A3 GRIK2 PTGS2 PRKCZ TNF GRIA4
defense response to Gram-positive bacterium	0.001365	0.0073456	11/2106 0.5%	28/14227 0.1%	P2RX7 IL6 TBK1 HGF PLA2 IL12A CTSG LBP IL6R C5R1 CAMP
positive regulation of oxidoreductase activity	0.001365	0.0073456	11/2106 0.5%	28/14227 0.1%	ATF2 EDN1 IFNG IL1B ABL2 AKT1 KRAS ATP7A TNF HIF1A INS
positive regulation of osteoblast differentiation	0.001365	0.0073456	11/2106 0.5%	28/14227 0.1%	ACVR1 SMAD1 BMP2 IL6 BMPR2 GSA HGF GNAS CTNNB1 IL6ST IL6R
lung alveolus development	0.001365	0.0073456	11/2106 0.5%	28/14227 0.1%	ERRFI1 BMPR2 TGFB3 MAN2A1 LIF GATA6 IGF1 ATP7A TNS3 HOXA5 VEGFA
salivary gland development	0.001365	0.0073456	11/2106 0.5%	28/14227 0.1%	NRP1 TGFB2 TGFB1 TGFB3 SEMA3A CTNND1 PDGFB DAG TNF NKX3-1 FGFR1
actin filament-based process	0.0013734	0.0073836	55/2106 2.6%	250/14227 1.7%	TESK2 RND3 AMOT EPS8 SIPA1L1 CFL1 NCK2 RAC1 HRAS PDK1 NCK1 PDPK1 PLA2 RHOG SHROOM3 GEF BIN3 FSCN1 MYH9 RHOQ PAFAH1B1 ARF6 PFN2 ROCK1 ROCK2 CUL3 PDGFB PRKCZ CDC42 FGD4 NRAS NUAK2 EPB41L2 MYO6 PTK2B RICTOR WASF2 SH2B2 LIMK1 MYO5A ARPC5 SSH2 SELE SSH1 DLG1 BCL6 ABI2 CDK5 DLC1 JMY BCL2 NF1 TRIP10 KRAS FERMT2
ubiquitin-dependent protein catabolic process	0.0013986	0.0075116	60/2106 2.8%	278/14227 1.9%	USP36 RNF11 USP37 USP31 UBE2D2 USP33 UBE2D3 UBE2D1 FBXO21 PSMD2 ARIH1 BTRC SKP1 USP46 USP48 TRIM63 USP42 FBXW7 FBXW11 USP3 UBE4A YOD1 UBE4B TOM1L1 PSMA5 CDC34 TBL1XR1 SQSTM1 BIRC2 USP14 PSMD12 UBA6 CUL3 NU CUL1 UBR3 FBXO45 RNF6 CCNB1 C6 UBR5 USP1 EDEM3 USP25 MAP3K1 UBE2B USP9X SMURF1 EDEM1 SIAH1 ERLIN1 UBE2G1 UBE2A USP28 FBXO30 KLHL20 ITCH NEDD4 FBXL5 BAP1
gastrulation	0.0014191	0.0076138	23/2106 1.0%	82/14227 0.5%	ACVR1 SMAD2 SMAD1 SMAD4 BMPR2 SMAD3 TXNRD1 CUL3 RPS6 FRS2 KLF4 PKACA P53 AMOT ARA TEC NSD1 CTNNB1 PRKACA TP53 DLD BAP1 EPHA2
striated muscle cell differentiation	0.0014536	0.0077837	24/2106 1.1%	87/14227 0.6%	APP CXADR HOMER1 CHUK SORT1 F2R TNC GATA6 DYRK1B TSC1 NRG1 IKK1 IGF1 DICER1 VEGFA PPP3CA CCNB1 NRAS RXRA MYH9 KRAS NOS1 NEO1 HRAS
G-protein signaling, coupled to cAMP nucleotide second messenger	0.0014536	0.0077837	24/2106 1.1%	87/14227 0.6%	P2RY12 PTGER4 GNAZ GI ADCY3 ADCY1 ADRB2 ADCY8 ADRA1B ADRA1A GNAI1 PTHLH GNAI2 111 GRM4 ADCY9 ADORA2A GSA ADORA2B GNAQ ADORA1 GNAS PRKACB WASF2
regulation of collagen biosynthetic process	0.00158	0.0084278	8/2106 0.3%	17/14227 0.1%	IL6 TGFB1 TGFB3 ADORA2B HGF F2R F2 IL6R
regulation of microtubule depolymerization	0.00158	0.0084278	8/2106 0.3%	17/14227 0.1%	CCNB1 APC MAP1B GEF MAP4 MAPT GS CLASP2
negative regulation of microtubule depolymerization	0.00158	0.0084278	8/2106 0.3%	17/14227 0.1%	CCNB1 APC MAP1B GEF MAP4 MAPT GS CLASP2
endosome organization	0.00158	0.0084278	8/2106 0.3%	17/14227 0.1%	VPS4B AKTIP FASLG HOOK3 CLCN3 RAB22A HK2 HK1
actin cytoskeleton organization	0.0015991	0.0085213	52/2106 2.4%	235/14227 1.6%	TESK2 RND3 AMOT EPS8 SIPA1L1 CFL1 NCK2 RAC1 HRAS PDK1 NCK1 PDPK1 PLA2 RHOG SHROOM3 GEF BIN3 FSCN1 MYH9 RHOQ PAFAH1B1 ARF6 PFN2 ROCK1 ROCK2 CUL3 PDGFB PRKCZ CDC42 FGD4 NRAS NUAK2 EPB41L2 PTK2B RICTOR WASF2 SH2B2 LIMK1 ARPC5 SSH2 SSH1 DLG1 BCL6 ABI2 CDK5 DLC1 JMY BCL2 NF1 TRIP10 KRAS FERMT2
cellular calcium ion homeostasis	0.0016113	0.0085776	43/2106 2.0%	186/14227 1.3%	APP ITPR1 STC1 ADM ITPR3 HTR2A GRIK2 PIK3CB PKD2 ADRA1A KNG1 SLC8A1 HK2 GNA13 P2RY4 PI3K P2RY2 P2RY1 NPTN PLCG2 C3AR1 BDKRB2 PTK2B CCL2 BDKRB1 PRKACA JAK2 EDN1 TGFB1 CAV1 F2R PRKCA F2 C5R1 IL2 P2RX7 ETA LCK STIM2 IL1B GNB1 BCL2 IL6ST
positive regulation of cyclase activity	0.0016191	0.0086109	18/2106 0.8%	59/14227 0.4%	NTRK1 NTRK2 P2RY11 ADCY3 ADCY1 ADRB2 ADCY8 PTHLH 111 ADCY9 ETA ADORA2A GSA ADORA2B ADORA3 GNAQ NF1 GNAS
carboxylic acid biosynthetic process	0.0016258	0.0086296	40/2106 1.8%	170/14227 1.1%	PRKAA1 FAAH PRKAA2 RNPEPL1 SHMT1 PRKAG1 APIP PRKAG2 SLC1A3 MGST2 PTGS2 ACACB PRKAG3 SRR UGP2 COX3 COX2 PHGDH COX1 ALOXE3 GLUL PSPH PRKAB2 EDN1 GOT1 ELOVL5 PLA2 GS PGD PRKAB1 ACC1 QKI ACC2 PSAT1 SCD FASN NDUFAB1 FAS AMPKA1 BCAT1
organic acid biosynthetic process	0.0016258	0.0086296	40/2106 1.8%	170/14227 1.1%	PRKAA1 FAAH PRKAA2 RNPEPL1 SHMT1 PRKAG1 APIP PRKAG2 SLC1A3 MGST2 PTGS2 ACACB PRKAG3 SRR UGP2 COX3 COX2 PHGDH COX1 ALOXE3 GLUL PSPH PRKAB2 EDN1 GOT1 ELOVL5 PLA2 GS PGD PRKAB1 ACC1 QKI ACC2 PSAT1 SCD FASN NDUFAB1 FAS AMPKA1 BCAT1
regulation of cytokine biosynthetic process	0.0016487	0.0087429	22/2106 1.0%	78/14227 0.5%	STAT5A IL10 STAT5B HGF TNF RELA EREG IL1A IL6 TBK1 FAP IFNG IRF1 IL1B TRAF6 IGF2BP1 TLR9 CD28 REL HMOX1 IL12B TRIB2
axonogenesis	0.001681	0.0089057	42/2106 1.9%	181/14227 1.2%	NRP1 CYFIP1 APP RAB3A ELK FOXG1 SEMA3A USP33 CELSR3 ACTB IGF1R CDH4 ALCAM CREB RXRA NTF3 SLITRK6 PIP5K1C PRKACA JAK2 EPHB2 NGFR EPHA7 EGR2 BDNF SIAH1 PRKCA PTPN11 GS PTK2 KLF7 VCAN CREB1 CDK5 APC PARD3 MAP1B BCL2 ULK1 PAFAH1B1 ERK CDK5R1
reproductive structure development	0.0016894	0.0089413	39/2106 1.8%	165/14227 1.1%	RARG PLAG1 PTEN TNC GATA6 FOXO3 IGF1R BCL2L11 CCND2 SALL1 RXRA CCND1 PRKACG LEPR SOX9 NKX3-1 STAT5A STAT5B ANGPT1 BCL-XL NCOA3 BIM FANCA FRS2 IGF1 FNDC3A SIRT1 PRLR VEGFA EREG ARA MMP14 KITLG CCNE1 LEP BCL2 MMP19 CTNNB1 BCL2L1
regulation of cytoskeleton organization	0.0017155	0.0090706	35/2106 1.6%	144/14227 1.0%	ROCK2 SKA3 AMOT CCNB1 CFL1 NCK2 RICTOR MAP4 CEP76 CLASP2 NCK1 EDN1 MAP3K1 BORA SMAD3 CAV1 LIMK1 TSC2 GEF TSC1 ARPC5 GS MTOR LATS1 P2RX7 CCDC88A APC DLC1 MAP1B CTNNB1 MCP MAPT RHOQ ARF6 PFN2
receptor metabolic process	0.001724	0.0090979	13/2106 0.6%	37/14227 0.2%	GRIA1 IL10 TGFB1 SMURF1 CAV1 GRIK2 TNF CDK5 NEDD4 GRB2 ULK1 HC RAB5A
prostate gland development	0.001724	0.0090979	13/2106 0.6%	37/14227 0.2%	STAT5A RARG PLAG1 PTEN TNC FRS2 IGF1 PRLR IGF1R RXRA CTNNB1 SOX9 NKX3-1
regulation of purine nucleotide catabolic process	0.001818	0.0095078	37/2106 1.7%	155/14227 1.0%	TBC1D19 RABGAP1 GDI2 RASGRF1 1121 TNC ASAP3 AGAP2 AGAP1 ASAP2 FGD4 SIPA1L1 PTK2B AGFG1 TBC1D10B TBC1D8B VAV3 GIT2 MAP2K1 RALBP1 RALGAPA1 RALGAPA2 TBC1D9 TSC2 TSC1 MTOR VAV1 GNAO1 TBC1D1 BCL6 TBC1D20 NF1 SPRY2 SPRY1 RAPGEF6 SMAP1 PAFAH1B1
regulation of nucleotide catabolic process	0.001818	0.0095078	37/2106 1.7%	155/14227 1.0%	TBC1D19 RABGAP1 GDI2 RASGRF1 1121 TNC ASAP3 AGAP2 AGAP1 ASAP2 FGD4 SIPA1L1 PTK2B AGFG1 TBC1D10B TBC1D8B VAV3 GIT2 MAP2K1 RALBP1 RALGAPA1 RALGAPA2 TBC1D9 TSC2 TSC1 MTOR VAV1 GNAO1 TBC1D1 BCL6 TBC1D20 NF1 SPRY2 SPRY1 RAPGEF6 SMAP1 PAFAH1B1
response to tumor necrosis factor	0.0018191	0.0095078	9/2106 0.4%	21/14227 0.1%	CASP8 ADIPONECTIN CASP3 INSR ADIPOQ ADAM10 RIPK1 SELE CAMP
response to amino acid stimulus	0.0018191	0.0095078	9/2106 0.4%	21/14227 0.1%	RPS6KB1 CHUK CFL1 MMP3 TIMP3 CCL2 IKK1 MTOR RELA
regulation of B cell mediated immunity	0.0018191	0.0095078	9/2106 0.4%	21/14227 0.1%	C3 IL10 IL4 TGFB1 BCL6 IFNG STAT6 LIGAND IL2
regulation of immunoglobulin mediated immune response	0.0018191	0.0095078	9/2106 0.4%	21/14227 0.1%	C3 IL10 IL4 TGFB1 BCL6 IFNG STAT6 LIGAND IL2
regulation of multicellular organismal metabolic process	0.0018191	0.0095078	9/2106 0.4%	21/14227 0.1%	IL6 TGFB1 TGFB3 ADORA2B HGF F2R ADRB2 F2 IL6R
negative regulation of blood pressure	0.0018191	0.0095078	9/2106 0.4%	21/14227 0.1%	BMPR2 CNR1 NPY BDKRB2 VEGFC BDKRB1 ADRB2 SOD2 PPARA
sphingoid biosynthetic process	0.0018191	0.0095078	9/2106 0.4%	21/14227 0.1%	P2RX7 SMPD2 UGCG SAMD8 SGMS1 SPTLC2 P2RX1 SGMS2 CERS2
positive regulation of bone mineralization	0.0018191	0.0095078	9/2106 0.4%	21/14227 0.1%	TFAP2A P2RX7 ACVR1 BMP2 BMPR2 TGFB1 SMAD3 TGFB3 ADRB2
negative regulation of inflammatory response	0.0018361	0.0095784	12/2106 0.5%	33/14227 0.2%	IL10 NT5E GPX2 ADORA2A SERPINC1 ADIPONECTIN ADIPOQ ADORA1 ADRB2 TNFRSF1B IL2 INS
positive regulation of protein complex assembly	0.0018361	0.0095784	12/2106 0.5%	33/14227 0.2%	GSK3B MAP3K1 APC SRC CAV1 MAP1B NCK2 MAPT GS MTOR ARF6 NCK1
mitotic cell cycle checkpoint	0.0018446	0.0096137	17/2106 0.8%	55/14227 0.3%	CDKN1A TGFB1 ZWILCH RPS6 FOXO4 TRIAP1 GS P21 P53 CCNB1 DLG1 CCND1 APC TPR CCNG1 TP53 HRAS
embryonic epithelial tube formation	0.0018598	0.0096838	15/2106 0.7%	46/14227 0.3%	TFAP2A ATF2 APAF1 FZD6 SHROOM3 TSC2 TSC1 ADM MIB1 ZEB2 CASP8 DLC1 TRAF6 CFL1 MAP3K7
negative regulation of intracellular protein transport	0.0019083	0.0098833	11/2106 0.5%	29/14227 0.2%	NFKBIA IL10 IKBA CDK5 NF1 G3BP2 GOPC TXN NFKBIE AKAP1 NFKBIB
positive regulation of GTPase activity	0.0019083	0.0098833	11/2106 0.5%	29/14227 0.2%	GNAO1 MAP2K1 RALBP1 SIPA1L1 RALGAPA1 RALGAPA2 RASGRF1 NF1 PTK2B TSC2 TSC1
response to antibiotic	0.0019083	0.0098833	11/2106 0.5%	29/14227 0.2%	CASP8 UQCRFS1 ALPL CCL2 SLC1A3 PRKCA PRKACA JAK2 ETS1 SKIL JAK1
organic acid metabolic process	0.0019094	0.0098833	111/2106 5.2%	578/14227 4.0%	FAAH ACAA2 ALDH1L2 LIPA GLS FPGS GGT1 GLUL PSPH PRKAB2 CPT1A G6PC ADIPOQ SLC6A14 PLA2 ACSL4 SDHA PGD PRKAB1 SDHB MTHFD2 MADD SMS AMPKA1 ATF4 PFKFB2 SHMT2 SHMT1 SLC1A3 MGST2 NLK ADH7 ADIPOR1 ACACB ADIPOR2 ADIPONECTIN C9 TPR COX3 COX2 COX1 PCK1 STAT5A STAT5B SMAD1 GOT1 GFPT1 IGF1 QKI SLC6A6 GCLC DAO P4HA1 GGT FASN IARS GCLM MOXD1 MCFD2 RNPEPL1 PRKAG1 APIP PRKAG2 PRKAG3 CYP26B1 AUH HNF4A ME1 PHGDH L…
regulation of endocytosis	0.0019144	0.0098833	21/2106 0.9%	74/14227 0.5%	RAB4A TGFB1 ANGPT1 CAV1 ADIPOQ SERPINE1 PTEN TSC2 NR1H3 PRKCA CBL SELE MIB1 C3 EHD4 SYNJ1 ADIPONECTIN RAC1 PRKACA LDLRAP1 ARF6
negative regulation of synaptic transmission	0.0019144	0.0098833	10/2106 0.4%	25/14227 0.1%	GRIK3 ADORA1 GNAI3 COX2 HTR2A GRIK2 SLC6A1 PTGS2 ADRA1A GNAI2
cell-cell signaling involved in cell fate commitment	0.0019144	0.0098833	10/2106 0.4%	25/14227 0.1%	ATF2 BMP2 SALL1 POU2F1 SIX1 CTNNB1 FRS2 SPRY1 FGF2 FGFR1
negative regulation of nucleocytoplasmic transport	0.0019144	0.0098833	10/2106 0.4%	25/14227 0.1%	NFKBIA IL10 IKBA CDK5 NF1 G3BP2 TXN NFKBIE AKAP1 NFKBIB
developmental induction	0.0019144	0.0098833	10/2106 0.4%	25/14227 0.1%	ATF2 BMP2 SALL1 POU2F1 SIX1 CTNNB1 FRS2 SPRY1 FGF2 FGFR1
calcium ion homeostasis	0.0019172	0.0098883	44/2106 2.0%	193/14227 1.3%	APP ITPR1 STC1 ADM ITPR3 HTR2A GRIK2 PIK3CB PKD2 ADRA1A KNG1 SLC8A1 HK2 GNA13 P2RY4 PI3K P2RY2 P2RY1 NPTN PLCG2 C3AR1 BDKRB2 PTK2B CCL2 BDKRB1 PRKACA JAK2 EDN1 TGFB1 CAV1 F2R PRKCA F2 C5R1 IL2 GRIN1 P2RX7 ETA LCK STIM2 IL1B GNB1 BCL2 IL6ST
skeletal system morphogenesis	0.0019473	0.010034	30/2106 1.4%	119/14227 0.8%	CSRNP1 RARG COL13A1 ANKRD11 NAB1 SIX1 GSA SIX4 SOX9 MEF2D HOXC8 HOXA5 TFAP2A SMAD2 TGFB1 SMAD3 EYA1 PLEKHA1 TGFB3 TIPARP PCGF2 MMP2 GFPT1 TGFBR1 TGFBR2 COL1A1 P2RX7 ZEB1 GNAS HOXB5
cellular response to nutrient levels	0.0019715	0.010149	22/2106 1.0%	79/14227 0.5%	BECN1 SREBF1 JUN BMPR2 CAV1 ATG9A ATG14 SIRT1 ATG12 P53 COL1A1 NUAK2 CCNE1 ATG16L1 LEPR HMOX1 SREBP1 C-JUN TP53 SQSTM1 CTSD TNRC6A
female sex differentiation	0.0020109	0.010343	23/2106 1.0%	84/14227 0.5%	STAT5A MED1 STAT5B TGFB1 ANGPT1 BCL-XL NCOA3 FANCA FOXO3 ACVR1B SIRT1 VEGFA EREG ARA MMP14 KITLG CCND2 CCNE1 LEP BCL2 LEPR MMP19 BCL2L1
startle response	0.0020281	0.010353	7/2106 0.3%	14/14227 0.0%	GRIN2A GRIN3A GLRB ADORA2A GRIN2B SLC6A3 GRIN2D
regulation of glycoprotein biosynthetic process	0.0020281	0.010353	7/2106 0.3%	14/14227 0.0%	TCF7L2 NECAB3 INSR BCL2 CTNNB1 TCF4 HBEGF
response to exogenous dsRNA	0.0020281	0.010353	7/2106 0.3%	14/14227 0.0%	NFKBIA IKBA P38 STAT1 MAPK1 ERK MAPK3
regulation of epithelial to mesenchymal transition	0.0020281	0.010353	7/2106 0.3%	14/14227 0.0%	SMAD2 TGFB2 SMAD4 TGFB1 SMAD3 TGFB3 SMAD7
regulation of sensory perception of pain	0.0020281	0.010353	7/2106 0.3%	14/14227 0.0%	IL10 IL1A GRIN2A F2R ADRB2 GRM1 GRIN2D
regulation of sensory perception	0.0020281	0.010353	7/2106 0.3%	14/14227 0.0%	IL10 IL1A GRIN2A F2R ADRB2 GRM1 GRIN2D
pathway-restricted SMAD protein phosphorylation	0.0020281	0.010353	7/2106 0.3%	14/14227 0.0%	TGFBR3 BMP2 TGFB2 TGFB1 TGFBR1 SMAD7 TGFBR2
negative regulation of cyclin-dependent protein kinase activity	0.0020281	0.010353	7/2106 0.3%	14/14227 0.0%	HEXIM1 LATS1 CDKN1A APC CASP3 GS P21
negative regulation of T cell activation	0.0020656	0.010525	14/2106 0.6%	42/14227 0.2%	IL10 TGFB1 IL4R RC3H1 CBLB PDCD1LG2 ITCH BCL6 FAP ADORA2A CASP3 PD-L1 CTLA4 SOCS5
glycolysis	0.0020656	0.010525	14/2106 0.6%	42/14227 0.2%	PDHA1 PKLR PKM2 PGAM1 NLK GCK HK2 HK1 UEVLD PFKL LDHA PGK1 DLAT PFKP
regulation of osteoblast differentiation	0.0020933	0.010621	16/2106 0.7%	51/14227 0.3%	ACVR1 NRP1 SMAD1 BMPR2 SMAD3 HGF GS BMP2 IL6 CDK6 GSA APC GNAS CTNNB1 IL6ST IL6R
receptor catabolic process	0.0021118	0.010621	4/2106 0.1%	5/14227 0.0%	TGFB1 CDK5 SMURF1 NEDD4
positive regulation of lipid kinase activity	0.0021118	0.010621	4/2106 0.1%	5/14227 0.0%	VAV3 TGFB1 IRS1 VAV2
negative regulation of collagen biosynthetic process	0.0021118	0.010621	4/2106 0.1%	5/14227 0.0%	IL6 ADORA2B HGF IL6R
wound healing involved in inflammatory response	0.0021118	0.010621	4/2106 0.1%	5/14227 0.0%	TGFB1 F2R HMOX1 HIF1A
negative regulation of CD4-positive, alpha beta T cell differentiation	0.0021118	0.010621	4/2106 0.1%	5/14227 0.0%	IL4R BCL6 RC3H1 SOCS5
positive regulation of sodium ion transport	0.0021118	0.010621	4/2106 0.1%	5/14227 0.0%	MAGI1 AKT2 AKT1 ADRB2
regulation of hair follicle development	0.0021118	0.010621	4/2106 0.1%	5/14227 0.0%	NGFR TGFB2 TRADD TNF
regulation of transcription from RNA polymerase II promoter in response to stress	0.0021118	0.010621	4/2106 0.1%	5/14227 0.0%	NEDD4 ARNT HMOX1 HIF1A
cyclooxygenase pathway	0.0021118	0.010621	4/2106 0.1%	5/14227 0.0%	COX3 COX2 COX1 PTGS2
ciliary neurotrophic factor-mediated signaling pathway	0.0021118	0.010621	4/2106 0.1%	5/14227 0.0%	CNTF LIFR IL6ST IL6R
negative regulation of T-helper cell differentiation	0.0021118	0.010621	4/2106 0.1%	5/14227 0.0%	IL4R BCL6 RC3H1 SOCS5
cellular response to fatty acid	0.0021118	0.010621	4/2106 0.1%	5/14227 0.0%	EGR1 CCNB1 E2F1 PDGFB
negative regulation of interleukin-8 production	0.0021118	0.010621	4/2106 0.1%	5/14227 0.0%	ADAM17 TLR9 BPI IL6R
modification-dependent macromolecule catabolic process	0.0021737	0.010912	60/2106 2.8%	283/14227 1.9%	USP36 RNF11 USP37 USP31 UBE2D2 USP33 UBE2D3 UBE2D1 FBXO21 PSMD2 ARIH1 BTRC SKP1 USP46 USP48 TRIM63 USP42 FBXW7 FBXW11 USP3 UBE4A YOD1 UBE4B TOM1L1 PSMA5 CDC34 TBL1XR1 SQSTM1 BIRC2 USP14 PSMD12 UBA6 CUL3 NU CUL1 UBR3 FBXO45 RNF6 CCNB1 C6 UBR5 USP1 EDEM3 USP25 MAP3K1 UBE2B USP9X SMURF1 EDEM1 SIAH1 ERLIN1 UBE2G1 UBE2A USP28 FBXO30 KLHL20 ITCH NEDD4 FBXL5 BAP1
modification-dependent protein catabolic process	0.0021737	0.010912	60/2106 2.8%	283/14227 1.9%	USP36 RNF11 USP37 USP31 UBE2D2 USP33 UBE2D3 UBE2D1 FBXO21 PSMD2 ARIH1 BTRC SKP1 USP46 USP48 TRIM63 USP42 FBXW7 FBXW11 USP3 UBE4A YOD1 UBE4B TOM1L1 PSMA5 CDC34 TBL1XR1 SQSTM1 BIRC2 USP14 PSMD12 UBA6 CUL3 NU CUL1 UBR3 FBXO45 RNF6 CCNB1 C6 UBR5 USP1 EDEM3 USP25 MAP3K1 UBE2B USP9X SMURF1 EDEM1 SIAH1 ERLIN1 UBE2G1 UBE2A USP28 FBXO30 KLHL20 ITCH NEDD4 FBXL5 BAP1
cellular response to reactive oxygen species	0.0022703	0.011387	13/2106 0.6%	38/14227 0.2%	PLEKHA1 EPO C-FOS GPX3 PXN FOS SOD2 F3 PRDX6 PRDX1 CAT PXDN ATP7A
regulation of action potential	0.0022949	0.0115	21/2106 0.9%	75/14227 0.5%	EGR2 TGFB1 NAB1 TSC1 GRIK2 GRIN2B ADRA1A QKI P2RX7 GRIN2A P2RX4 P2RX3 CNR1 GNAQ P2RX1 SCN8A NTF3 NF1 PMP22 SBF2 PPARD
response to amine stimulus	0.0023637	0.011823	15/2106 0.7%	47/14227 0.3%	CHUK MMP3 IKK1 ADRA1B MTOR RELA PPP3CA GRIN2A RPS6KB1 ADORA2A DPYSL2 DDIT3 CFL1 TIMP3 CCL2
epithelial tube formation	0.0023637	0.011823	15/2106 0.7%	47/14227 0.3%	TFAP2A ATF2 APAF1 FZD6 SHROOM3 TSC2 TSC1 ADM MIB1 ZEB2 CASP8 DLC1 TRAF6 CFL1 MAP3K7
cell morphogenesis involved in neuron differentiation	0.0023677	0.011832	44/2106 2.0%	195/14227 1.3%	NRP1 CYFIP1 APP RAB3A ELK FOXG1 SEMA3A USP33 SLC1A3 CELSR3 ACTB IGF1R CDH4 ALCAM CREB RXRA NTF3 SLITRK6 PIP5K1C PRKACA JAK2 EPHB2 NGFR EPHA7 EGR2 BDNF SIAH1 SLC11A2 PRKCA PTPN11 GS PTK2 KLF7 VCAN CREB1 CDK5 APC PARD3 MAP1B BCL2 ULK1 PAFAH1B1 ERK CDK5R1
phosphoinositide-mediated signaling	0.0023782	0.011874	23/2106 1.0%	85/14227 0.5%	EDN1 P2RY11 HOMER1 F2R PIK3CD HTR2A IGF1 GAB2 PIK3CB PIK3C2A PIK3CG IGF1R GRM5 P2RY6 ETA RPS6KB1 PIK3CA P2RY4 PI3K GNAQ P2RY2 GNB1 P2RY1
regulation of lipase activity	0.0023929	0.011936	24/2106 1.1%	90/14227 0.6%	EDN1 P2RY11 HOMER1 SORT1 F2R PLA2 NR1H3 HTR2A PRKCZ SELE ADRA1A C5R1 GNA13 GRM5 P2RY6 ETA P2RY4 DLC1 GNAQ P2RY2 GNB1 P2RY1 JAK2 PLCB2
cyclic-nucleotide-mediated signaling	0.0024257	0.012089	32/2106 1.5%	131/14227 0.9%	PTGER4 GNAZ ADCY3 ADM ADCY1 ADRB2 ADCY8 ADRA1B ADRA1A GNAI1 PTHLH GNAI2 111 GRM4 GSA CNR1 NPY ADORA1 CCL2 PRKACB WASF2 P2RY12 GI NOS2 ADCY9 ADORA2A ADORA2B GNAQ NDUFS4 GNAS RAPGEF2 PDE7A
positive regulation of lyase activity	0.0024495	0.012116	18/2106 0.8%	61/14227 0.4%	NTRK1 NTRK2 P2RY11 ADCY3 ADCY1 ADRB2 ADCY8 PTHLH 111 ADCY9 ETA ADORA2A GSA ADORA2B ADORA3 GNAQ NF1 GNAS
labyrinthine layer development	0.0024605	0.012116	12/2106 0.5%	34/14227 0.2%	EGLN1 IL10 SOCS3 MAP2K1 VCAM1 P38 AKT1 MAPK1 GRB2 PLG ADM ERK
regulation of epithelial cell differentiation	0.0024605	0.012116	12/2106 0.5%	34/14227 0.2%	STAT5A STAT5B ERRFI1 BTG1 ZEB1 CCND1 APC CAV1 CTNNB1 GS PRLR TGFBR1
response to lead ion	0.0024667	0.012116	6/2106 0.2%	11/14227 0.0%	SERPINA1 BCL-XL SLC11A2 PI SLC6A1 BCL2L1
regulation of Rac protein signal transduction	0.0024667	0.012116	6/2106 0.2%	11/14227 0.0%	NRAS RASGRF1 KRAS HRAS MTOR ARF6
positive regulation of epithelial to mesenchymal transition	0.0024667	0.012116	6/2106 0.2%	11/14227 0.0%	SMAD2 TGFB2 SMAD4 TGFB1 SMAD3 TGFB3
positive regulation of cell morphogenesis involved in differentiation	0.0024667	0.012116	6/2106 0.2%	11/14227 0.0%	SMAD2 TGFB2 SMAD4 TGFB1 SMAD3 TGFB3
regulation of cholesterol efflux	0.0024667	0.012116	6/2106 0.2%	11/14227 0.0%	NFKBIA ABCA1 IKBA ADIPONECTIN ADIPOQ NR1H3
positive regulation of T cell mediated immunity	0.0024667	0.012116	6/2106 0.2%	11/14227 0.0%	P2RX7 IL1B TRAF6 IL12A TRAF2 MAP3K7
face morphogenesis	0.0024667	0.012116	6/2106 0.2%	11/14227 0.0%	COL1A1 CSRNP1 ASPH PLEKHA1 TIPARP MMP2
ventricular septum development	0.0024667	0.012116	6/2106 0.2%	11/14227 0.0%	EGLN1 SPEN SALL1 FRS2 FGFRL1 SMAD7
membrane protein intracellular domain proteolysis	0.0024667	0.012116	6/2106 0.2%	11/14227 0.0%	APH1A NGFR ADAM17 TRAF6 RELA NFKB1
ER overload response	0.0024667	0.012116	6/2106 0.2%	11/14227 0.0%	PPP1R15B GSK3B DDIT3 EIF2AK3 TP53 P53
activation of protein kinase B activity	0.0024667	0.012116	6/2106 0.2%	11/14227 0.0%	CCDC88A PDPK1 INSR PRKCZ PDK1 INS
positive regulation of sterol transport	0.0024667	0.012116	6/2106 0.2%	11/14227 0.0%	NFKBIA ABCA1 IKBA ADIPONECTIN ADIPOQ NR1H3
positive regulation of cholesterol transport	0.0024667	0.012116	6/2106 0.2%	11/14227 0.0%	NFKBIA ABCA1 IKBA ADIPONECTIN ADIPOQ NR1H3
regulation of collagen metabolic process	0.0024778	0.012138	8/2106 0.3%	18/14227 0.1%	IL6 TGFB1 TGFB3 ADORA2B HGF F2R F2 IL6R
neuron death	0.0024778	0.012138	8/2106 0.3%	18/14227 0.1%	APP APAF1 BNIP3 CASP3 BCL2 GRIK2 BID TNFRSF21
response to cadmium ion	0.0024778	0.012138	8/2106 0.3%	18/14227 0.1%	MAPK9 MAPK8 GPAM MTF1 SLC11A2 JNK1 JNK2 CTNNB1
regulation of protein import into nucleus	0.0025755	0.012605	19/2106 0.9%	66/14227 0.4%	IL10 SMAD4 TGFB1 IKBA SMAD3 TGFB3 TNF SIRT1 TGFBR1 AKAP1 NFKBIA PRDX1 GNAQ NF1 G3BP2 TLR9 JAK2 NFKBIE NFKBIB
neural tube formation	0.0026521	0.012854	14/2106 0.6%	43/14227 0.3%	TFAP2A APAF1 FZD6 SHROOM3 TSC2 TSC1 ADM MIB1 ZEB2 CASP8 DLC1 TRAF6 CFL1 MAP3K7
negative regulation of cell cycle process	0.0026521	0.012854	14/2106 0.6%	43/14227 0.3%	FBXW7 DCUN1D3 LIF SMC1A GS FBXO30 SMARCA4 MLXIPL STAG2 BCL6 APC NME6 TPR APBB2
regulation of microtubule cytoskeleton organization	0.0026521	0.012854	14/2106 0.6%	43/14227 0.3%	BORA ROCK2 CAV1 GEF GS SKA3 CCNB1 APC MAP1B CTNNB1 MAP4 MAPT CEP76 CLASP2
endosome transport	0.0026703	0.012854	20/2106 0.9%	71/14227 0.4%	ABCA1 ANKRD27 SORT1 STX16 VPS4B AKTIP ZFYVE20 GCC2 HOOK3 ADRB2 TRAK1 HK2 HK1 EEA1 PIKFYVE SNX16 RAB35 VPS35 EPS15 SQSTM1
positive regulation of viral transcription	0.0026775	0.012854	5/2106 0.2%	8/14227 0.0%	JUN MAP3K1 MDFIC SP1 C-JUN
low-density lipoprotein particle clearance	0.0026775	0.012854	5/2106 0.2%	8/14227 0.0%	ADIPONECTIN ADIPOQ HMOX1 LDLRAP1 LDLR
negative regulation of Rho protein signal transduction	0.0026775	0.012854	5/2106 0.2%	8/14227 0.0%	BCL6 DLC1 CUL3 ADRA1A SCAI
myeloid cell homeostasis	0.0026775	0.012854	5/2106 0.2%	8/14227 0.0%	IL6 BCL2L11 IFNG HGF BIM
apical junction assembly	0.0026775	0.012854	5/2106 0.2%	8/14227 0.0%	APC PARD3 CTNNA1 GS VCL
monocyte chemotaxis	0.0026775	0.012854	5/2106 0.2%	8/14227 0.0%	IL6 HGF PDGFB CCL2 IL6R
regulation of lipid kinase activity	0.0026775	0.012854	5/2106 0.2%	8/14227 0.0%	RBL2 VAV3 TGFB1 IRS1 VAV2
negative regulation of protein kinase B signaling cascade	0.0026775	0.012854	5/2106 0.2%	8/14227 0.0%	PLEKHA1 PTEN TSC2 DAG IGF1R
embryonic placenta morphogenesis	0.0026775	0.012854	5/2106 0.2%	8/14227 0.0%	IL10 SOCS3 VCAM1 GRB2 ADM
regulation of interleukin-12 biosynthetic process	0.0026775	0.012854	5/2106 0.2%	8/14227 0.0%	IFNG IRF1 TRAF6 REL RELA
positive regulation of osteoclast differentiation	0.0026775	0.012854	5/2106 0.2%	8/14227 0.0%	KLF10 GSA CSF1 TRAF6 GNAS
development of secondary female sexual characteristics	0.0026775	0.012854	5/2106 0.2%	8/14227 0.0%	STAT5A MED1 STAT5B TGFB1 NCOA3
positive regulation of microtubule polymerization	0.0026775	0.012854	5/2106 0.2%	8/14227 0.0%	APC CAV1 MAP1B MAPT GS
ephrin receptor signaling pathway	0.0026775	0.012854	5/2106 0.2%	8/14227 0.0%	TIAM1 SS18 EPHB2 EPHA2 ERK
regulation of establishment of protein localization in plasma membrane	0.0026775	0.012854	5/2106 0.2%	8/14227 0.0%	PDPK1 AKT1 PIK3R1 RHOQ PDK1
regulation of vasodilation	0.0026781	0.012854	9/2106 0.4%	22/14227 0.1%	ADORA2B P2RY2 P2RY1 ADORA1 HMOX1 ADM NOS1 ADRB2 INS
regulation of epidermis development	0.0026781	0.012854	9/2106 0.4%	22/14227 0.1%	NGFR ERRFI1 TGFB2 NAB1 MAFG TRADD MAFF KEAP1 TNF
positive regulation of mitotic cell cycle	0.0026781	0.012854	9/2106 0.4%	22/14227 0.1%	STAT5A STAT5B APP CCNB1 RPS6KB1 EIF4EBP1 BIRC5 4E-BP1 EIF4E
regulation of RNA stability	0.002703	0.012928	10/2106 0.4%	26/14227 0.1%	SYNCRIP ATF2 HUR IGF2BP1 YBX1 TNFRSF1B ZFP36L2 PAIP1 VEGFA ZFP36L1
regulation of axon extension	0.002703	0.012928	10/2106 0.4%	26/14227 0.1%	NRP1 CDH4 NTRK3 MAP1B SEMA3A LIMK1 RNF6 MAPT NGF TTL
superoxide metabolic process	0.002703	0.012928	10/2106 0.4%	26/14227 0.1%	NOS2 NCF1 NCF2 PRDX1 NOXO1 CYBA SOD2 ATP7A SOD3 NOX1
G1/S transition checkpoint	0.002703	0.012928	10/2106 0.4%	26/14227 0.1%	CDKN1A DLG1 TGFB1 CCND1 RPS6 TRIAP1 TP53 HRAS P21 P53
regulation of Rho protein signal transduction	0.0027249	0.013021	27/2106 1.2%	106/14227 0.7%	ITSN2 RASGRF2 CUL3 RASGRF1 ADRA1A FGD4 AKAP13 ABR CDH2 PTK2B RAC1 SCAI VAV3 RALBP1 HGF GEF TSC1 MTOR VAV1 VAV2 TIAM1 BCL6 DLC1 ARHGEF3 SOS1 SOS2 PAFAH1B1
ovulation cycle	0.0027798	0.013272	22/2106 1.0%	81/14227 0.5%	STAT5A STAT5B TGFB2 ANGPT1 BCL-XL TGFB3 FOXO3 SIRT1 VEGFA EREG ARA MMP14 BMP2 KITLG CCND2 CCNE1 LEP BCL2 LEPR MMP19 TIMP4 BCL2L1
negative regulation of gene-specific transcription	0.0028007	0.01336	23/2106 1.0%	86/14227 0.6%	SPEN ZBTB18 TCF7L2 MEF2C CDKN1B SMAD3 CAV1 FOXO3 TNF HDAC9 SMARCA2 ADP RELA NFKB1 SMARCA4 SMAD7 BMP2 RXRA TBL1XR1 NFIC TCF4 PPARA SKIL
activation of adenylate cyclase activity	0.0028206	0.013443	17/2106 0.8%	57/14227 0.4%	NTRK1 NTRK2 P2RY11 ADCY3 ADCY1 ADRB2 ADCY8 PTHLH 111 ADCY9 ETA ADORA2A GSA ADORA2B ADORA3 GNAQ GNAS
cellular metal ion homeostasis	0.0029072	0.013844	44/2106 2.0%	197/14227 1.3%	APP ITPR1 STC1 ADM ITPR3 HTR2A GRIK2 PIK3CB PKD2 ADRA1A KNG1 SLC8A1 HK2 GNA13 C7 P2RY4 PI3K P2RY2 P2RY1 NPTN PLCG2 C3AR1 BDKRB2 PTK2B CCL2 BDKRB1 PRKACA JAK2 EDN1 TGFB1 CAV1 F2R PRKCA F2 C5R1 IL2 P2RX7 ETA LCK STIM2 IL1B GNB1 BCL2 IL6ST
regulation of muscle cell differentiation	0.0029511	0.014028	13/2106 0.6%	39/14227 0.2%	EDN1 ZFHX3 BTG1 TSHZ3 IGFBP3 NRG1 FOXO4 HDAC9 EREG ZEB1 BCL2 SOX9 CAMK1
myeloid leukocyte differentiation	0.0029511	0.014028	13/2106 0.6%	39/14227 0.2%	CEBPA TGFB1 CHUK CSF1 IKK1 GAB2 MMP9 TGFBR2 CDC42 CASP8 TRAF6 SP3 MYH9
positive regulation of hormone secretion	0.0029755	0.01412	15/2106 0.7%	48/14227 0.3%	PFKFB2 TCF7L2 CNTF EDN1 IRS1 IRS2 PTPN11 GCK SHP1 CREB CREB1 P2RY1 TCF4 JAK2 RAB8B
positive regulation of intracellular transport	0.0029755	0.01412	15/2106 0.7%	48/14227 0.3%	TCF7L2 GSK3B SMAD4 TGFB1 SMAD3 TGFB3 TNF PKACA TGFBR1 NEDD4 IL1B TLR9 TCF4 PRKACA JAK2
elevation of cytosolic calcium ion concentration	0.0030765	0.014587	28/2106 1.3%	112/14227 0.7%	ITPR1 ADM ITPR3 HTR2A PKD2 ADRA1A KNG1 SLC8A1 GNA13 P2RY4 P2RY2 P2RY1 NPTN PLCG2 C3AR1 BDKRB2 PTK2B BDKRB1 JAK2 EDN1 F2R C5R1 IL2 P2RX7 ETA LCK IL1B GNB1
positive regulation of transforming growth factor-beta3 production	0.0032397	0.014971	3/2106 0.1%	3/14227 0.0%	CREB CREB1 SMAD3
regulation of mast cell apoptosis	0.0032397	0.014971	3/2106 0.1%	3/14227 0.0%	STAT5A ADAM17 KITLG
response to vitamin E	0.0032397	0.014971	3/2106 0.1%	3/14227 0.0%	CCND1 CCNE1 IGF1R
serine phosphorylation of STAT protein	0.0032397	0.014971	3/2106 0.1%	3/14227 0.0%	CDK5 IFNG NLK
adherens junction assembly	0.0032397	0.014971	3/2106 0.1%	3/14227 0.0%	CTNNB1 VCL SMAD7
mRNA transcription from RNA polymerase II promoter	0.0032397	0.014971	3/2106 0.1%	3/14227 0.0%	DDIT3 ARNT HIF1A
negative regulation of helicase activity	0.0032397	0.014971	3/2106 0.1%	3/14227 0.0%	TP53 SIRT1 P53
adenosine receptor signaling pathway	0.0032397	0.014971	3/2106 0.1%	3/14227 0.0%	111 ADORA2A GNAI2
connective tissue replacement involved in inflammatory response wound healing	0.0032397	0.014971	3/2106 0.1%	3/14227 0.0%	TGFB1 F2R HIF1A
hepatic immune response	0.0032397	0.014971	3/2106 0.1%	3/14227 0.0%	IL6 HGF IL6R
histone H3-T6 phosphorylation	0.0032397	0.014971	3/2106 0.1%	3/14227 0.0%	PRKCB PRKCA PRKACA
regulation of heparan sulfate proteoglycan biosynthetic process	0.0032397	0.014971	3/2106 0.1%	3/14227 0.0%	TCF7L2 CTNNB1 TCF4
positive regulation of heparan sulfate proteoglycan biosynthetic process	0.0032397	0.014971	3/2106 0.1%	3/14227 0.0%	TCF7L2 CTNNB1 TCF4
positive regulation of respiratory burst	0.0032397	0.014971	3/2106 0.1%	3/14227 0.0%	INSR LBP INS
pentose biosynthetic process	0.0032397	0.014971	3/2106 0.1%	3/14227 0.0%	G6PD PYGL PGD
cardiac epithelial to mesenchymal transition	0.0032397	0.014971	3/2106 0.1%	3/14227 0.0%	TGFBR3 BMP2 TGFB2
regulation of necroptosis	0.0032397	0.014971	3/2106 0.1%	3/14227 0.0%	RIPK1 FASLG TNF
positive regulation of necroptosis	0.0032397	0.014971	3/2106 0.1%	3/14227 0.0%	RIPK1 FASLG TNF
induction of necroptosis	0.0032397	0.014971	3/2106 0.1%	3/14227 0.0%	RIPK1 FASLG TNF
induction of necroptosis by extracellular signals	0.0032397	0.014971	3/2106 0.1%	3/14227 0.0%	RIPK1 FASLG TNF
positive regulation of calcidiol 1-monooxygenase activity	0.0032397	0.014971	3/2106 0.1%	3/14227 0.0%	IFNG IL1B TNF
negative regulation of complement activation	0.0032397	0.014971	3/2106 0.1%	3/14227 0.0%	SERPING1 MASP1 A2M
D-aspartate transport	0.0032397	0.014971	3/2106 0.1%	3/14227 0.0%	SLC1A1 SLC1A2 SLC1A3
D-aspartate import	0.0032397	0.014971	3/2106 0.1%	3/14227 0.0%	SLC1A1 SLC1A2 SLC1A3
layer formation in the cerebral cortex	0.0032397	0.014971	3/2106 0.1%	3/14227 0.0%	CDK5 LRP8 PAFAH1B1
fatty acid homeostasis	0.0032397	0.014971	3/2106 0.1%	3/14227 0.0%	GOT1 GPAM INS
activation of phospholipase D activity	0.0032397	0.014971	3/2106 0.1%	3/14227 0.0%	GNA13 EDN1 PRKCZ
STAT protein nuclear translocation	0.0032397	0.014971	3/2106 0.1%	3/14227 0.0%	F2R JAK2 F2
positive regulation of synaptic plasticity	0.0032397	0.014971	3/2106 0.1%	3/14227 0.0%	MAP1B COX2 PTGS2
alanine transport	0.0032397	0.014971	3/2106 0.1%	3/14227 0.0%	SLC1A4 SLC7A10 SLC38A3
intracellular receptor mediated signaling pathway	0.0032493	0.015002	21/2106 0.9%	77/14227 0.5%	NCOA2 MED1 RARG KDM3A NOS2 NCOA3 ARID1A DCBLD2 MED17 SHP1 GRIP1 MED14 RXRA CCNE1 NEDD4 UBR5 KLF9 PMEPA1 CTNNB1 JAK2 YWHAH
regulation of muscle system process	0.0032849	0.015141	23/2106 1.0%	87/14227 0.6%	MAP2K1 EDN1 DMPK CAV1 F2R TNC PRKCA ATP1A1 ADRB2 PTGS2 ADRA1A AKAP1 SMAD7 P2RX4 RPS6KB1 ADORA2B P2RX1 COX3 COX2 COX1 NOS1 PRKACA IL6ST
cell-matrix adhesion	0.0032849	0.015141	23/2106 1.0%	87/14227 0.6%	ITGB1 COL13A1 PDPK1 BIM PXN RAPH1 TESK2 TSC1 DAG PKD2 NID2 BCL2L11 CDK5 DLC1 BCL2 PPFIA1 PTK2B ITGB8 CTNNB1 ITGAV ITGA6 VCL PDK1
head morphogenesis	0.00332	0.015238	7/2106 0.3%	15/14227 0.1%	COL1A1 CSRNP1 ASPH PLEKHA1 TIPARP MMP2 ANKRD11
skeletal muscle contraction	0.00332	0.015238	7/2106 0.3%	15/14227 0.1%	IKBKB HOMER1 RPS6KB1 CHUK TNC IKK1 IKK2
negative regulation of Ras protein signal transduction	0.00332	0.015238	7/2106 0.3%	15/14227 0.1%	BCL6 DLC1 CUL3 SPRY2 SPRY1 ADRA1A SCAI
decidualization	0.00332	0.015238	7/2106 0.3%	15/14227 0.1%	CITED2 BSG LIF SPP1 COX2 PTGS2 PPARD
regulation of glutamate secretion	0.00332	0.015238	7/2106 0.3%	15/14227 0.1%	P2RX7 GRM7 ADORA2A DPYSL2 IL1B ADORA1 GRIN2B
regulation of cyclic nucleotide biosynthetic process	0.0033338	0.015266	30/2106 1.4%	123/14227 0.8%	GNAZ GNAI3 ADCY3 ADCY1 ADRB2 ADCY8 GNAI1 PTHLH GNAI2 GRM2 111 GRM4 GRM7 GSA ADORA3 GRM8 ADORA1 NTRK1 ABCA1 NTRK2 EDN1 GI P2RY11 ADCY9 ETA ADORA2A ADORA2B GNAQ NF1 GNAS
regulation of nucleotide biosynthetic process	0.0033338	0.015266	30/2106 1.4%	123/14227 0.8%	GNAZ GNAI3 ADCY3 ADCY1 ADRB2 ADCY8 GNAI1 PTHLH GNAI2 GRM2 111 GRM4 GRM7 GSA ADORA3 GRM8 ADORA1 NTRK1 ABCA1 NTRK2 EDN1 GI P2RY11 ADCY9 ETA ADORA2A ADORA2B GNAQ NF1 GNAS
ion transport	0.0033344	0.015266	138/2106 6.5%	751/14227 5.2%	STEAP3 TMEM94 ELK1 SLC8A1 ELK3 SLC39A9 FTH1 SLC39A6 SLC16A7 SLC39A5 SLC39A8 SLC39A7 ATP6V1E1 SLC39A2 SLC12A6 SLC39A1 SLC39A4 SLC39A3 NSF SLC30A7 SLC38A1 MMGT1 SLC11A2 TSC1 ATP1B1 KCTD6 ARMC1 SLC5A6 SLC5A7 SLC5A8 SLC5A9 SLC9A6 STIM2 SCN8A KCNQ5 KCTD15 FTL GRIA1 GRIA2 SLC22A5 TTYH3 SLC1A1 SLC1A2 ITPR1 SLC1A3 ITPR3 SLC5A1 SLC5A2 SLC1A6 SLC5A3 SLC5A4 SLC5A5 GRIN2A ATP6V0A2 KCNN2 SLC38A3 SLC38A2 GRIA3…
hair follicle development	0.0033687	0.015385	14/2106 0.6%	44/14227 0.3%	NGFR TGFB2 GS ACVR1B PTGS2 RELA FOXQ1 APC BCL2 COX2 AKT1 SOX9 ATP7A PPARD
molting cycle process	0.0033687	0.015385	14/2106 0.6%	44/14227 0.3%	NGFR TGFB2 GS ACVR1B PTGS2 RELA FOXQ1 APC BCL2 COX2 AKT1 SOX9 ATP7A PPARD
hair cycle process	0.0033687	0.015385	14/2106 0.6%	44/14227 0.3%	NGFR TGFB2 GS ACVR1B PTGS2 RELA FOXQ1 APC BCL2 COX2 AKT1 SOX9 ATP7A PPARD
immune response-activating signal transduction	0.0034501	0.015739	17/2106 0.8%	58/14227 0.4%	IKBA PLEKHA1 PRKCB RELA NFKBIA ZAP70 P38 IRAK1 TRAF6 PLCG2 C3AR1 MAPK1 FYN IKBKG MAP3K7 SH2B2 ERK
cellular component biogenesis	0.0034522	0.015739	185/2106 8.7%	1041/14227 7.3%	CYFIP1 APP CNTF ZFYVE9 IRS1 TESK2 IGF1R AMOT GJA1 CDH2 SMARCAD1 CCNL1 KPNA3 SBF2 PDK1 MAGI1 MED1 MBNL1 MAP2K1 CPT1A ADIPOQ ATG9A RPS6 TSC2 CYBA TSC1 DICER1 ATG14 PRKAB1 PRLR ATG12 BIN3 PARD3 MAP1B FSCN1 TBPL1 KCNQ5 HPRT1 TP53 VCL DGKH SH2B KMT2A STXBP3 SHMT1 CUL3 PXN SLC1A1 PDGFB ARL2 ITPR3 ADRB2 PRKCZ UQCRH CCNB1 ATXN2 IRAK1 ERI1 ADIPONECTIN C9 NACC2 MYO6 HMOX1 FADD SKIL ABCA1 SMAD2 SMAD1 CREBBP…
innate immune response	0.0034803	0.015854	38/2106 1.8%	166/14227 1.1%	C1QB C1QA C1S CFH NCF1 C1R NCF2 CFI H2-BF ADN CLU C2 C3 C4 C8G C6 TBK1 C7 C9 PRDX1 LBP CR2 CR1 TGFB1 NOS2 IL1R1 F12 RAB27A CYBA ITCH POLR3A POLR3E TLR9 SERPING1 MASP2 MCP C1QG MASP1
positive regulation of axonogenesis	0.0035191	0.015991	11/2106 0.5%	31/14227 0.2%	TIAM1 NGFR CNTF CDH4 ARHGDIA NTRK3 MAP1B LIMK1 MAPT NGF SKIL
mitochondrial membrane organization	0.0035191	0.015991	11/2106 0.5%	31/14227 0.2%	HSP90AA1 BCL-XL BNIP3 PEX5 BCL2 PPIF BAK1 BID TP53 BCL2L1 P53
negative regulation of intracellular transport	0.0035191	0.015991	11/2106 0.5%	31/14227 0.2%	NFKBIA IL10 IKBA CDK5 NF1 G3BP2 GOPC TXN NFKBIE AKAP1 NFKBIB
positive regulation of phospholipase C activity	0.0036093	0.01636	18/2106 0.8%	63/14227 0.4%	EDN1 P2RY11 HOMER1 F2R HTR2A SELE ADRA1A C5R1 GRM5 P2RY6 ETA P2RY4 DLC1 GNAQ P2RY2 GNB1 P2RY1 PLCB2
hexose catabolic process	0.0036093	0.01636	18/2106 0.8%	63/14227 0.4%	PFKFB2 G6PD PDHA1 PKLR PKM2 BAD PGAM1 NLK PGD GCK HK2 HK1 UEVLD PFKL LDHA PGK1 DLAT PFKP
activation of phospholipase C activity	0.0036093	0.01636	18/2106 0.8%	63/14227 0.4%	EDN1 P2RY11 HOMER1 F2R HTR2A SELE ADRA1A C5R1 GRM5 P2RY6 ETA P2RY4 DLC1 GNAQ P2RY2 GNB1 P2RY1 PLCB2
cell chemotaxis	0.0037118	0.016801	15/2106 0.7%	49/14227 0.3%	IL10 TGFB2 CXCL8 HGF PLA2 PDGFB PRKCA VEGFA IL6 IFNG IL1B CCL2 LBP PRKACA IL6R
induction of an organ	0.0037299	0.016801	8/2106 0.3%	19/14227 0.1%	ATF2 BMP2 SIX1 CTNNB1 FRS2 SPRY1 FGF2 FGFR1
neutrophil chemotaxis	0.0037299	0.016801	8/2106 0.3%	19/14227 0.1%	TGFB2 CXCL8 IFNG IL1B PLA2 CCL2 PRKCA PRKACA
brown fat cell differentiation	0.0037311	0.016801	10/2106 0.4%	27/14227 0.1%	CEBPA ADIPONECTIN BNIP3 LAMA3 ADIPOQ ITGA6 ADRB2 SLC2A4 GLUT4 SH2B2
hydrogen peroxide metabolic process	0.0037311	0.016801	10/2106 0.4%	27/14227 0.1%	EPO GPX3 PRDX1 CAT PXDN PXN CYBA SOD2 PRDX6 NOX1
bone morphogenesis	0.0037311	0.016801	10/2106 0.4%	27/14227 0.1%	COL1A1 RARG TGFB1 COL13A1 GSA TGFB3 NAB1 GNAS SOX9 MEF2D
regulation of microtubule polymerization or depolymerization	0.0037311	0.016801	10/2106 0.4%	27/14227 0.1%	CCNB1 APC CAV1 MAP1B GEF MAP4 MAPT GS SKA3 CLASP2
visual behavior	0.0037311	0.016801	10/2106 0.4%	27/14227 0.1%	APP GRIN2A NRAS ATXN1 CDK5 NF1 KRAS ADRA1B HRAS GRIN1
canonical Wnt receptor signaling pathway	0.0037893	0.017049	13/2106 0.6%	40/14227 0.2%	TCF7L2 GSK3B RARG UBE2B PTEN GS LKB1 STK11 CCND1 APC TBL1XR1 CTNNB1 TCF4
regulation of transmembrane receptor protein serine/threonine kinase signaling pathway	0.0038035	0.017086	24/2106 1.1%	93/14227 0.6%	ACVR1 SMAD2 SMAD4 BMPR2 TGFB1 SMAD3 TGFB3 CITED2 SMURF1 CAV1 ACVR1B TGFBR1 HIPK2 P53 SMAD7 ADAM17 BMP2 ING2 ZEB1 SP1 PEG10 TP53 SKIL TRIM33
sensory organ development	0.0038039	0.017086	53/2106 2.5%	250/14227 1.7%	RARG ELK PRR3 SIX1 FASLG GNGT1 SALL1 SCML1 SIX4 GNAT2 GNAT1 EPHB2 MED1 EDN1 FRS2 ARA PYGO2 ZEB1 ERK FOXG1 TSHZ1 BCL2L11 MYO6 NHS SKIL TGFB2 JAG1 MAP3K1 TGFB1 POU2F1 SMAD3 EYA1 BDNF TGFB3 BIM STAT3 FZD6 GS GRIN2B VEGFA TEC MAFB ABI2 COL5A1 APC SP1 SP3 COL5A2 BCL2 NF1 CTNNB1 SPRY2 FGFR1
positive regulation of biomineral formation	0.0038287	0.017169	9/2106 0.4%	23/14227 0.1%	TFAP2A P2RX7 ACVR1 BMP2 BMPR2 TGFB1 SMAD3 TGFB3 ADRB2
regulation of histone modification	0.0038287	0.017169	9/2106 0.4%	23/14227 0.1%	CCNB1 DNMT1 TGFB1 KMT2A UBE2B DNMT3B CTCF TP53 P53
muscle tissue development	0.0041452	0.018559	31/2106 1.4%	130/14227 0.9%	APP IGSF8 TSHZ3 PTEN TNC GATA6 SIX1 PPP3CA CCNB1 RXRA SIX4 NDUFV2 SKIL EGLN1 ZBTB18 MBNL1 TGFB2 CXADR HOMER1 TIPARP CAV1 F2R TSC1 NRG1 DICER1 VEGFA SMAD7 ARA TGFBR3 CDK5 NF1
covalent chromatin modification	0.0041453	0.018559	34/2106 1.6%	146/14227 1.0%	KDM5B KDM3A KMT2A PHB JADE2 HDAC9 PAK1 ING2 RPS6KA5 ATXN7 NSD1 DNMT3B SPP1 EPC1 KAT7 PRKACA JAK2 CREBBP BRD1 UBE2B EYA1 KMT5C PRKCB BRPF3 PCGF2 USP3 DNMT3A PRKCA UBE2A SIRT1 KAT2B WDR82 BAP1 MAP3K12
response to lipid	0.0042256	0.018887	12/2106 0.5%	36/14227 0.2%	SMAD2 TGFBR3 EGR1 CCNB1 TGFB1 SERPINA1 VPS4B E2F1 PDGFB PI TGFBR1 TGFBR2
negative regulation of myeloid cell differentiation	0.0042256	0.018887	12/2106 0.5%	36/14227 0.2%	NFKBIA SPEN STAT5A IL4 STAT5B IKBA MAFB ADIPONECTIN ADIPOQ CTNNB1 C1QG HOXA5
positive regulation of intracellular protein transport	0.0042358	0.018902	14/2106 0.6%	45/14227 0.3%	TCF7L2 GSK3B SMAD4 TGFB1 SMAD3 TGFB3 TNF PKACA TGFBR1 IL1B TLR9 TCF4 PRKACA JAK2
B cell differentiation	0.0042358	0.018902	14/2106 0.6%	45/14227 0.3%	ITGB1 NTRK1 IL10 VCAM1 HDAC9 P53 IL4 ADAM17 BCL6 SP3 BCL2 PLCG2 LRRC8A TP53
serine family amino acid biosynthetic process	0.0043187	0.019162	6/2106 0.2%	12/14227 0.0%	SRR PSAT1 SHMT1 PHGDH PGD PSPH
regulation of odontogenesis	0.0043187	0.019162	6/2106 0.2%	12/14227 0.0%	TFAP2A NGFR CSF1 APC GS MMP20
regulation of tyrosine phosphorylation of Stat5 protein	0.0043187	0.019162	6/2106 0.2%	12/14227 0.0%	IL4 EPO CAV1 IGF1 JAK2 IL2
membrane hyperpolarization	0.0043187	0.019162	6/2106 0.2%	12/14227 0.0%	CNTF ADORA2A ADIPONECTIN ADIPOQ GRIK2 PRKCZ
regulation of chemokine biosynthetic process	0.0043187	0.019162	6/2106 0.2%	12/14227 0.0%	IL6 IFNG IL1B HGF HMOX1 TNF
positive regulation of erythrocyte differentiation	0.0043187	0.019162	6/2106 0.2%	12/14227 0.0%	ARNT FOXO3 ACVR1B ETS1 SMAP1 HIF1A
SCF-dependent proteasomal ubiquitin-dependent protein catabolic process	0.0043187	0.019162	6/2106 0.2%	12/14227 0.0%	FBXW7 FBXW11 CUL1 FBXL5 FBXO30 SKP1
response to temperature stimulus	0.0043299	0.019197	25/2106 1.1%	99/14227 0.6%	CPB2 XYLT1 ADM ADRB2 SOCS3 CASP8 C7 DNAJB4 COX2 AKT1 CCL2 NOS1 NGFR C-FOS FOS F3 NR2F6 VEGFA IL1A GCLC RPS6KB1 P2RX3 IL1B DNAJA2 BCL2
digestive system development	0.0043408	0.019229	18/2106 0.8%	64/14227 0.4%	SMAD2 FXR TCF7L2 TGFB1 SMAD3 TGFB3 INSR GATA6 IGF1 FOXP4 TGFBR1 IGF1R CCNB1 SALL1 RXRA CTNNB1 TCF4 HOXA5
central nervous system development	0.004352	0.019263	87/2106 4.1%	449/14227 3.1%	APP CNTF ELK CITED2 PTEN GRIK1 IRS2 ECE2 SLC6A3 IGF1R SLC6A4 RPS6KA3 SALL1 DPYSL2 TIMP3 PHGDH SOX9 PRKACA EPHB2 ATP7A TIMP4 MED1 APAF1 ATRX PRKCA TSC1 FRS2 PGD TGFBR2 ARA PYGO2 ZEB2 ZEB1 CREB1 ADORA2A B3GNT5 MAP1B PEX5 NDUFS4 ULK1 ROR1 TP53 PAFAH1B1 ERK C1QB SHC3 GSTP1 FOXG1 ACVR1B LRP8 AGER NPAS2 SRR CREB RAB23 P2RY1 NTF3 E2F1 PLXNA2 PHP COX1 FYN NGFR SMAD1 EGR2 PCDH9 EYA1 HOOK3 PEX13 PTK2 P53 G…
lipid localization	0.004444	0.019654	35/2106 1.6%	152/14227 1.0%	STX12 VPS4B VLDLR OSBPL11 CLU TNF LIPA PITPNC1 COL4A3BP C9 PSAP SPIN1 BDKRB2 B4GALNT1 LBP LDLRAP1 LDLR OSBPL9 STAT5A ABCA1 OSBPL8 STAT5B OSBPL6 OSBPL3 CAV1 PLA2 ATP11C ACSL4 P2RX7 FAP IL1B LPA PPARA ATP PPARD
metal ion homeostasis	0.0044944	0.019853	45/2106 2.1%	207/14227 1.4%	APP ITPR1 STC1 ADM ITPR3 HTR2A GRIK2 PIK3CB PKD2 ADRA1A KNG1 SLC8A1 HK2 GNA13 C7 P2RY4 PI3K P2RY2 P2RY1 NPTN PLCG2 C3AR1 BDKRB2 PTK2B CCL2 BDKRB1 PRKACA JAK2 EDN1 TGFB1 CAV1 F2R PRKCA F2 C5R1 IL2 GRIN1 P2RX7 ETA LCK STIM2 IL1B GNB1 BCL2 IL6ST
ovulation cycle process	0.0044961	0.019853	20/2106 0.9%	74/14227 0.5%	STAT5A STAT5B TGFB2 ANGPT1 BCL-XL TGFB3 FOXO3 SIRT1 VEGFA EREG ARA MMP14 KITLG CCND2 CCNE1 LEP BCL2 LEPR MMP19 BCL2L1
taxis	0.0045599	0.020102	39/2106 1.8%	174/14227 1.2%	CXCL8 PDGFB PIK3CB FGF2 CXCL2 AMOT C7 PI3K PLAU C3AR1 MAPK1 CCL2 LBP PRKACA IL6R HRAS IL10 MAP2K1 RALBP1 TGFB2 ANGPT1 SERPIND1 CMTM4 HGF PLA2 PLAUR TSC2 PRKCA MAPK14 C5R1 VEGFA FOSL1 IL4 FER IL6 P38 IFNG IL1B ERK
chemotaxis	0.0045599	0.020102	39/2106 1.8%	174/14227 1.2%	CXCL8 PDGFB PIK3CB FGF2 CXCL2 AMOT C7 PI3K PLAU C3AR1 MAPK1 CCL2 LBP PRKACA IL6R HRAS IL10 MAP2K1 RALBP1 TGFB2 ANGPT1 SERPIND1 CMTM4 HGF PLA2 PLAUR TSC2 PRKCA MAPK14 C5R1 VEGFA FOSL1 IL4 FER IL6 P38 IFNG IL1B ERK
negative regulation of protein transport	0.0045907	0.020221	15/2106 0.7%	50/14227 0.3%	IL10 IKBA YWHAB TXN TNF AKAP1 INS NFKBIA LATS1 CDK5 NF1 G3BP2 GOPC NFKBIE NFKBIB
dendrite development	0.0046564	0.020494	11/2106 0.5%	32/14227 0.2%	NRP1 KLF7 APP GRIN3A ABI2 CDK5 BDNF MAP1B MYO6 SLC11A2 ACSL4
regulation of blood vessel size	0.0048101	0.021136	13/2106 0.6%	41/14227 0.2%	EDN1 ADRB2 SOD2 ADRA1B KNG1 ARA GCLC ETA P2RX4 ADORA2A ADORA2B PDE5A GCLM
regulation of tube size	0.0048101	0.021136	13/2106 0.6%	41/14227 0.2%	EDN1 ADRB2 SOD2 ADRA1B KNG1 ARA GCLC ETA P2RX4 ADORA2A ADORA2B PDE5A GCLM
embryonic organ morphogenesis	0.004848	0.021286	33/2106 1.5%	142/14227 0.9%	RARG FOXG1 TSHZ1 SIX1 SALL1 GSA SIX4 MYO6 HOXA5 TFAP2A SMAD2 TCF7L2 EDN1 SMAD3 EYA1 TGFB3 PCGF2 GFPT1 FZD6 FRS2 TGFBR1 TGFBR2 TEC ZEB1 MAFB SP1 SP3 GNAS SPRY2 TCF4 FGFR1 EPHA2 HOXB5
regulation of insulin secretion	0.0048616	0.021329	16/2106 0.7%	55/14227 0.3%	PFKFB2 TCF7L2 CPT1A NOS2 IRS1 IRS2 PTPN11 TNF GCK SHP1 IFNG CNR1 LEP IL1B TCF4 JAK2
regulation of Ras GTPase activity	0.0050375	0.022029	29/2106 1.3%	121/14227 0.8%	TBC1D19 RABGAP1 RASGRF1 ASAP3 AGAP2 AGAP1 ASAP2 FGD4 SIPA1L1 PTK2B AGFG1 TBC1D10B TBC1D8B GIT2 MAP2K1 RALBP1 RALGAPA1 RALGAPA2 TBC1D9 TSC1 MTOR TBC1D1 BCL6 TBC1D20 NF1 SPRY2 SPRY1 SMAP1 PAFAH1B1
response to acid	0.0050455	0.022029	10/2106 0.4%	28/14227 0.1%	RPS6KB1 CHUK CFL1 MMP3 BCL2 TIMP3 CCL2 IKK1 MTOR RELA
negative regulation of immune response	0.0050455	0.022029	10/2106 0.4%	28/14227 0.1%	TGFB2 GPX2 TGFB1 BCL6 CTLA4 SERPING1 STAT6 MASP1 A2M INS
positive regulation of leukocyte mediated immunity	0.0050455	0.022029	10/2106 0.4%	28/14227 0.1%	C3 STAT5A P2RX7 STAT5B IL1B TRAF6 IL12B IL12A TRAF2 MAP3K7
positive regulation of lymphocyte mediated immunity	0.0050455	0.022029	10/2106 0.4%	28/14227 0.1%	C3 STAT5A P2RX7 STAT5B IL1B TRAF6 IL12B IL12A TRAF2 MAP3K7
stem cell development	0.0050455	0.022029	10/2106 0.4%	28/14227 0.1%	TCF7L2 CREBBP APC PLA2 LIF TCF4 MSI2 IGF1 DICER1 GS
regulation of nuclear division	0.0050582	0.022049	17/2106 0.8%	60/14227 0.4%	EDN1 BORA NEK6 INSR TGFA IGF1 GS TNF EREG INS IL1A APC NME6 IL1B TPR CD28 PHIP
regulation of mitosis	0.0050582	0.022049	17/2106 0.8%	60/14227 0.4%	EDN1 BORA NEK6 INSR TGFA IGF1 GS TNF EREG INS IL1A APC NME6 IL1B TPR CD28 PHIP
endosome to lysosome transport	0.0051552	0.022347	7/2106 0.3%	16/14227 0.1%	SORT1 AKTIP HOOK3 ADRB2 TRAK1 HK2 HK1
negative regulation of small GTPase mediated signal transduction	0.0051552	0.022347	7/2106 0.3%	16/14227 0.1%	BCL6 DLC1 CUL3 SPRY2 SPRY1 ADRA1A SCAI
positive regulation of muscle cell differentiation	0.0051552	0.022347	7/2106 0.3%	16/14227 0.1%	ZFHX3 BTG1 TSHZ3 IGFBP3 BCL2 NRG1 CAMK1
response to morphine	0.0051552	0.022347	7/2106 0.3%	16/14227 0.1%	GNAO1 SRR ETA CNR1 IL1B ADRA1B RELA
cardiac septum development	0.0051552	0.022347	7/2106 0.3%	16/14227 0.1%	EGLN1 SPEN SALL1 GATA6 FRS2 FGFRL1 SMAD7
response to isoquinoline alkaloid	0.0051552	0.022347	7/2106 0.3%	16/14227 0.1%	GNAO1 SRR ETA CNR1 IL1B ADRA1B RELA
regulation of epidermal growth factor receptor activity	0.0051552	0.022347	7/2106 0.3%	16/14227 0.1%	ERRFI1 APP ADAM17 SHC1 NCK2 TGFA EREG
molting cycle	0.0052753	0.022741	14/2106 0.6%	46/14227 0.3%	NGFR TGFB2 GS ACVR1B PTGS2 RELA FOXQ1 APC BCL2 COX2 AKT1 SOX9 ATP7A PPARD
hair cycle	0.0052753	0.022741	14/2106 0.6%	46/14227 0.3%	NGFR TGFB2 GS ACVR1B PTGS2 RELA FOXQ1 APC BCL2 COX2 AKT1 SOX9 ATP7A PPARD
protein tetramerization	0.0052753	0.022741	14/2106 0.6%	46/14227 0.3%	GPX3 SHMT1 INSR IDE SOD2 IGF1R P53 SRR CAT PEX5 HPRT1 TP53 SBF2 PFKP
regulation of multi-organism process	0.0052753	0.022741	14/2106 0.6%	46/14227 0.3%	NOS2 AP2B1 P2RX7 ITCH CD8B IFNG CNR1 P2RY2 TRAF6 P2RY1 CD28 CTSG TRIB1 CAMP
regulation of gastrulation	0.0052917	0.022741	5/2106 0.2%	9/14227 0.0%	ADIPONECTIN IL1B ADIPOQ TNF FGFR1
embryonic hemopoiesis	0.0052917	0.022741	5/2106 0.2%	9/14227 0.0%	MED1 KMT2A SH2B3 VEGFA TGFBR2
regulation of membrane depolarization	0.0052917	0.022741	5/2106 0.2%	9/14227 0.0%	P2RX7 GCLC BCL2 GCLM SMAD7
lymphocyte apoptosis	0.0052917	0.022741	5/2106 0.2%	9/14227 0.0%	BCL2L11 BIM RPS6 AKT1 BAX
negative regulation of ERK1 and ERK2 cascade	0.0052917	0.022741	5/2106 0.2%	9/14227 0.0%	MAGI1 LIF SPRY2 SPRY1 IGF1
macrophage differentiation	0.0052917	0.022741	5/2106 0.2%	9/14227 0.0%	CDC42 CEBPA CASP8 CSF1 MMP9
ruffle organization	0.0052917	0.022741	5/2106 0.2%	9/14227 0.0%	CYFIP1 PLEKHA1 RAC1 MTOR ARF6
eye morphogenesis	0.0052966	0.022744	20/2106 0.9%	75/14227 0.5%	RARG POU2F1 ELK PRR3 STAT3 FRS2 FASLG VEGFA GNGT1 ZEB1 COL5A1 GNAT2 SP1 SP3 COL5A2 NF1 CTNNB1 GNAT1 EPHB2 ERK
regulation of epidermal growth factor receptor signaling pathway	0.0053325	0.022788	9/2106 0.4%	24/14227 0.1%	ERRFI1 APP ADAM17 SHC1 NCK2 TGFA FASLG PTPRF EREG
epithelial cell proliferation	0.0053325	0.022788	9/2106 0.4%	24/14227 0.1%	MED1 CCND1 CHUK PDGFB IKK1 SOX9 BTRC TNF NKX3-1
regulation of mesenchymal cell proliferation	0.0053325	0.022788	9/2106 0.4%	24/14227 0.1%	ZEB1 IRS1 MYC CTNNB1 IRS2 ARHGAP5 FGFR1 VEGFA TGFBR2
multicellular organism growth	0.0053325	0.022788	9/2106 0.4%	24/14227 0.1%	G6PC PLEKHA1 PLAG1 NCOA3 ANKRD11 TP53 ADP HOXA5 P53
embryonic cranial skeleton morphogenesis	0.0053325	0.022788	9/2106 0.4%	24/14227 0.1%	TFAP2A SMAD2 SMAD3 GSA TGFB3 GFPT1 GNAS TGFBR1 TGFBR2
positive regulation of Ras GTPase activity	0.0053325	0.022788	9/2106 0.4%	24/14227 0.1%	MAP2K1 RALBP1 SIPA1L1 RALGAPA1 RALGAPA2 RASGRF1 NF1 PTK2B TSC1
cation transport	0.0053401	0.022788	97/2106 4.6%	512/14227 3.5%	STEAP3 TMEM94 ELK1 SLC8A1 SLC39A9 FTH1 SLC39A6 SLC39A5 SLC39A8 SLC39A7 ATP6V1E1 SLC39A2 SLC12A6 SLC39A1 SLC39A4 SLC39A3 NSF SLC30A7 SLC38A1 MMGT1 SLC11A2 TSC1 ATP1B1 KCTD6 ARMC1 SLC5A6 SLC5A7 SLC5A8 SLC5A9 SLC9A6 SCN8A KCTD15 FTL SLC22A5 ITPR1 ITPR3 SLC5A1 SLC5A2 SLC5A3 SLC5A4 SLC5A5 GRIN2A ATP6V0A2 KCNN2 SLC38A3 SLC38A2 TRPM4 SLC10A7 CAV1 SLC10A3 GRIN2B GRIN3A SLC6A8 NOX1 HTR2A PKD2 ADRA1A HK2 H…
cell projection morphogenesis	0.0053403	0.022788	50/2106 2.3%	237/14227 1.6%	NRP1 CYFIP1 APP RAB3A ELK USP33 ADM CLU CELSR3 ACTB IGF1R GJA1 CDH4 ALCAM PRKACA JAK2 EPHB2 ATP7A MAP2K1 EPHA7 SLC11A2 PRKCA LIFR VCAN CREB1 ADORA2A PARD3 MAP1B ULK1 PAFAH1B1 ERK FOXG1 SEMA3A CREB RXRA NTF3 SLITRK6 PIP5K1C NGFR EGR2 BDNF SIAH1 PTPN11 GS PTK2 KLF7 CDK5 APC BCL2 CDK5R1
regulation of organic acid transport	0.0054198	0.022976	8/2106 0.3%	20/14227 0.1%	P2RX7 P2RX4 AKT2 IL1B P2RY2 AKT1 IRS2 TNF
regulation of protein import into nucleus, translocation	0.0054198	0.022976	8/2106 0.3%	20/14227 0.1%	SMAD4 TGFB1 SMAD3 TGFB3 GNAQ JAK2 SIRT1 TGFBR1
protein ubiquitination involved in ubiquitin-dependent protein catabolic process	0.0054198	0.022976	8/2106 0.3%	20/14227 0.1%	RNF11 ITCH MAP3K1 SMURF1 NEDD4 SIAH1 FBXO45 UBE4B
negative regulation of transcription factor import into nucleus	0.0054198	0.022976	8/2106 0.3%	20/14227 0.1%	NFKBIA IL10 IKBA NF1 G3BP2 NFKBIE AKAP1 NFKBIB
myeloid leukocyte mediated immunity	0.0054198	0.022976	8/2106 0.3%	20/14227 0.1%	ADAM17 IL6 STXBP3 HGF PLA2 CTSG YWHAZ IL6R
negative regulation of microtubule polymerization or depolymerization	0.0054198	0.022976	8/2106 0.3%	20/14227 0.1%	CCNB1 APC MAP1B GEF MAP4 MAPT GS CLASP2
antigen receptor-mediated signaling pathway	0.0054263	0.022976	12/2106 0.5%	37/14227 0.2%	ZAP70 P38 PLEKHA1 PRKCB TRAF6 PLCG2 MAPK1 FYN IKBKG MAP3K7 SH2B2 ERK
mammary gland epithelium development	0.0054263	0.022976	12/2106 0.5%	37/14227 0.2%	MED1 TGFB1 CCND1 CHUK CSF1 NCOA3 IKK1 BTRC FGF2 PRLR LPS HOXA5
membrane lipid biosynthetic process	0.0054263	0.022976	12/2106 0.5%	37/14227 0.2%	P2RX7 SMPD2 UGCG SAMD8 SGMS1 SPTLC2 B3GNT5 P2RX1 B4GALNT1 KDSR SGMS2 CERS2
ER-nucleus signaling pathway	0.0054263	0.022976	12/2106 0.5%	37/14227 0.2%	ERN1 PPP1R15B GSK3B PAK1 CCND1 IFNG DDIT3 EIF2AK3 YOD1 TP53 P53 NFE2L2
regulation of DNA endoreduplication	0.0055905	0.023185	4/2106 0.1%	6/14227 0.0%	STAG2 FBXW7 SMC1A FBXO30
negative regulation of DNA endoreduplication	0.0055905	0.023185	4/2106 0.1%	6/14227 0.0%	STAG2 FBXW7 SMC1A FBXO30
mRNA transcription	0.0055905	0.023185	4/2106 0.1%	6/14227 0.0%	DDIT3 ARNT HIF1A EREG
entrainment of circadian clock	0.0055905	0.023185	4/2106 0.1%	6/14227 0.0%	BHLHE40 CLOCK ARNTL2 NR2F6
regulation of hair cycle	0.0055905	0.023185	4/2106 0.1%	6/14227 0.0%	NGFR TGFB2 TRADD TNF
leukocyte tethering or rolling	0.0055905	0.023185	4/2106 0.1%	6/14227 0.0%	VCAM1 ROCK1 TNF SELE
regulation of nerve growth factor receptor signaling pathway	0.0055905	0.023185	4/2106 0.1%	6/14227 0.0%	SPRY2 ULK1 SPRY1 PTPRF
organ or tissue specific immune response	0.0055905	0.023185	4/2106 0.1%	6/14227 0.0%	IL6 NOS2 HGF IL6R
negative regulation of collagen metabolic process	0.0055905	0.023185	4/2106 0.1%	6/14227 0.0%	IL6 ADORA2B HGF IL6R
negative regulation of receptor biosynthetic process	0.0055905	0.023185	4/2106 0.1%	6/14227 0.0%	ADIPONECTIN ADIPOQ ITGAV PPARA
cardiac muscle cell proliferation	0.0055905	0.023185	4/2106 0.1%	6/14227 0.0%	ARA TGFBR3 TGFB2 RXRA
positive regulation of steroid biosynthetic process	0.0055905	0.023185	4/2106 0.1%	6/14227 0.0%	IL1A IFNG ADORA2B TNF
negative regulation of protein maturation by peptide bond cleavage	0.0055905	0.023185	4/2106 0.1%	6/14227 0.0%	SERPINE1 SERPING1 MASP1 A2M
negative regulation of synaptic transmission, glutamatergic	0.0055905	0.023185	4/2106 0.1%	6/14227 0.0%	GRIK3 ADORA1 HTR2A GRIK2
ventricular septum morphogenesis	0.0055905	0.023185	4/2106 0.1%	6/14227 0.0%	EGLN1 SPEN FGFRL1 SMAD7
negative regulation of multicellular organismal metabolic process	0.0055905	0.023185	4/2106 0.1%	6/14227 0.0%	IL6 ADORA2B HGF IL6R
branching involved in embryonic placenta morphogenesis	0.0055905	0.023185	4/2106 0.1%	6/14227 0.0%	IL10 SOCS3 GRB2 ADM
positive regulation of interleukin-6 biosynthetic process	0.0055905	0.023185	4/2106 0.1%	6/14227 0.0%	IFNG IL1B TRAF6 EREG
negative regulation of erythrocyte differentiation	0.0055905	0.023185	4/2106 0.1%	6/14227 0.0%	STAT5A STAT5B MAFB HOXA5
positive regulation of striated muscle tissue development	0.0055905	0.023185	4/2106 0.1%	6/14227 0.0%	GJA1 RPS6KB1 BCL2 ADRB2
negative regulation of alpha-beta T cell differentiation	0.0055905	0.023185	4/2106 0.1%	6/14227 0.0%	IL4R BCL6 RC3H1 SOCS5
cardiac muscle tissue growth	0.0055905	0.023185	4/2106 0.1%	6/14227 0.0%	ARA TGFBR3 TGFB2 RXRA
striated muscle cell proliferation	0.0055905	0.023185	4/2106 0.1%	6/14227 0.0%	ARA TGFBR3 TGFB2 RXRA
activation of transmembrane receptor protein tyrosine kinase activity	0.0055905	0.023185	4/2106 0.1%	6/14227 0.0%	ANGPT1 NRG1 ADRB2 PRLR
aspartate transport	0.0055905	0.023185	4/2106 0.1%	6/14227 0.0%	SLC1A1 SLC1A2 SLC1A3 SLC1A6
positive regulation of muscle organ development	0.0055905	0.023185	4/2106 0.1%	6/14227 0.0%	GJA1 RPS6KB1 BCL2 ADRB2
positive regulation of establishment of protein localization in plasma membrane	0.0055905	0.023185	4/2106 0.1%	6/14227 0.0%	PDPK1 AKT1 PIK3R1 PDK1
negative regulation of lymphocyte activation	0.0056313	0.023337	15/2106 0.7%	51/14227 0.3%	IL10 TGFB1 IL4R RC3H1 CBLB PDCD1LG2 IL2 ITCH BCL6 FAP ADORA2A CASP3 PD-L1 CTLA4 SOCS5
cell part morphogenesis	0.0056412	0.023361	52/2106 2.4%	249/14227 1.7%	NRP1 CYFIP1 APP RAB3A ELK USP33 ADM CLU CELSR3 ACTB IGF1R GJA1 COL4A3BP CDH4 ALCAM PRKACA JAK2 EPHB2 ATP7A MAP2K1 EPHA7 SLC11A2 PRKCA LIFR VCAN CREB1 ADORA2A PARD3 MAP1B ULK1 PAFAH1B1 ERK FOXG1 SEMA3A CREB RXRA NTF3 SLITRK6 PIP5K1C NGFR EGR2 BDNF SIAH1 PTPN11 GS PTK2 KLF7 CDK5 APC BCL2 BAX CDK5R1
myeloid cell differentiation	0.005853	0.024219	24/2106 1.1%	96/14227 0.6%	CEBPA G6PD TGFB1 CHUK CSF1 EPO RPS6 SLC11A2 IKK1 GAB2 MMP9 VEGFA TGFBR2 CDC42 TGFBR3 SNRK CASP8 BCL6 SP1 TRAF6 SP3 MYH9 TIMP1 JAK2
regulation of protein binding	0.0060403	0.024975	13/2106 0.6%	42/14227 0.2%	TCF7L2 GSK3B CAV1 AKTIP PRKCD EIF2AK3 NRG1 ADRB2 BCL2 BAX TCF4 BAK1 LDLRAP1
steroid hormone receptor signaling pathway	0.0060661	0.025027	17/2106 0.8%	61/14227 0.4%	NCOA2 MED1 KDM3A NCOA3 ARID1A MED17 SHP1 GRIP1 MED14 CCNE1 NEDD4 UBR5 KLF9 PMEPA1 CTNNB1 JAK2 YWHAH
regulation of B cell proliferation	0.0060666	0.025027	11/2106 0.5%	33/14227 0.2%	IL10 IL4 CDKN1A BCL6 CASP3 IL13 PELI1 IRS2 P21 IL2 IL13RA1
regulation of transmembrane transporter activity	0.0060666	0.025027	11/2106 0.5%	33/14227 0.2%	HOMER1 ADORA2A STIM2 SESTD1 PLCG2 RIPK1 ADRB2 CALM1 PKD2 GNAI2 INS
multicellular organismal homeostasis	0.0060859	0.025088	22/2106 1.0%	86/14227 0.6%	GPX2 CSF1 ANKRD11 STAT3 F2R SLC11A2 HTR2A ADRB2 LIPA LKB1 ACC1 VEGFA P2RX7 IL1A STK11 P2RX4 TRAF6 BCL2 ADORA1 TLR9 CTNNB1 EPHA3
cellular carbohydrate catabolic process	0.0061649	0.025379	21/2106 0.9%	81/14227 0.5%	PFKFB2 G6PD PDHA1 G6PC PKLR PKM2 BAD PGAM1 PYGL NLK PGD GCK HK2 HK1 UEVLD PFKL LDHA PGK1 GPD1L DLAT PFKP
monosaccharide catabolic process	0.0061706	0.025379	18/2106 0.8%	66/14227 0.4%	PFKFB2 G6PD PDHA1 PKLR PKM2 BAD PGAM1 NLK PGD GCK HK2 HK1 UEVLD PFKL LDHA PGK1 DLAT PFKP
response to unfolded protein	0.0061706	0.025379	18/2106 0.8%	66/14227 0.4%	EDEM3 HSPA8 HSP90AA1 HSP90AB1 EDEM1 EIF2AK3 YOD1 ERN1 DNAJB1 CCND1 IFNG DDIT3 DNAJB4 CREB3L2 CHAC1 UBXN4 NFE2L2 HSPA1A
chromosome organization	0.006314	0.02595	99/2106 4.7%	527/14227 3.7%	ARID4A JMJD1C ARID4B JADE2 NR3C1 RCBTB1 RPS6KA5 CFL1 EPC1 SMARCAD1 EPC2 KAT7 PRKACA CCNL1 ARID2 KMT5C FBXW7 PRKCB USP3 PRKCA CDYL EMSY WDR82 TBL1XR1 BCORL1 TP53 DNMT1 KMT2A KMT2C KMT2B PHB PDS5B MBTD1 CCNB1 ATXN7 CBX7 CREBBP CBX5 UBE2B CBX4 H3F3B BRPF3 CBX2 HMGA2 UBE2A INO80 SMARCA2 FBXO30 SMARCA4 STAG2 NASP EZH1 BAP1 MAP3K12 EZH2 RERE KDM5B NCAPG2 SETD7 HP1BP3 CTCF BMI1 CHD1 ING2 DNMT3B TLK1 JAK…
transmembrane transport	0.0065777	0.027013	106/2106 5.0%	570/14227 4.0%	ELK1 SLC8A1 ELK3 SLC39A9 SLC39A6 SLC16A7 SLC39A5 SLC39A8 SLC39A7 SLC16A2 ATP6V1E1 SLC39A2 SEC62 SLC12A6 SLC39A1 SLC39A4 SLC25A46 SLC39A3 SLC30A7 SLC11A2 SLC5A6 ARA SLC5A7 SLC5A8 SLC5A9 SLC9A6 SCN8A KCNQ5 SLC45A4 SLC22A5 ABCB7 EIF5A2 ITPR1 ITPR3 SLC5A1 SLC5A2 SLC5A3 SLC5A4 SLC5A5 ZMAT3 TPR PSAP ATP6V0A2 TRPM4 VAT1 SLC37A2 SLC2A9 GLUT4 SLC25A3 ELK SLC2A1 SLC2A2 SLC2A3 SLC7A11 SLC2A4 SLC7A10 SLC2A5 …
G-protein signaling, coupled to cyclic nucleotide second messenger	0.0066805	0.027378	28/2106 1.3%	118/14227 0.8%	PTGER4 GNAZ ADCY3 ADCY1 ADRB2 ADCY8 ADRA1B ADRA1A GNAI1 PTHLH GNAI2 111 GRM4 GSA CNR1 NPY ADORA1 CCL2 PRKACB WASF2 P2RY12 GI NOS2 ADCY9 ADORA2A ADORA2B GNAQ GNAS
regulation of monooxygenase activity	0.0066967	0.027378	10/2106 0.4%	29/14227 0.2%	ATF2 IFNG CNR1 IL1B AKT1 KRAS TNF HIF1A NFKB1 INS
regulation of viral reproduction	0.0066967	0.027378	10/2106 0.4%	29/14227 0.2%	JUN MAP3K1 CXCL8 MDFIC SP1 BCL2 CD28 C-JUN TNF PPIA
regulation of lipid storage	0.0066967	0.027378	10/2106 0.4%	29/14227 0.2%	NFKBIA ABCA1 IL6 IKBA HGF NR1H3 ITGAV PPARA TNF NFKB1
negative regulation of transmission of nerve impulse	0.0066967	0.027378	10/2106 0.4%	29/14227 0.2%	GRIK3 ADORA1 GNAI3 COX2 HTR2A GRIK2 SLC6A1 PTGS2 ADRA1A GNAI2
regulation of cell-cell adhesion	0.0066967	0.027378	10/2106 0.4%	29/14227 0.2%	MAP2K1 TGFB1 CITED2 ADIPONECTIN IL1B ADIPOQ ITGA6 JAK2 TNF SMAD7
regulation of gene expression, epigenetic	0.006883	0.028119	23/2106 1.0%	92/14227 0.6%	CREBZF ATF7IP SMAD2 SMARCD1 SMAD1 DNMT1 SMAD3 KMT2A UBE2B C-FOS DNMT3A ATRX FOS DICER1 CTCF ARID1A SIRT1 ARID1B SIRT3 FAP DNMT3B EPC1 TNRC6A
induction of positive chemotaxis	0.0070246	0.028421	6/2106 0.2%	13/14227 0.0%	CXCL8 VEGFC PRKCA PRKACA AGER VEGFA
endochondral ossification	0.0070246	0.028421	6/2106 0.2%	13/14227 0.0%	COL1A1 COL13A1 GSA NAB1 GNAS MEF2D
regulation of vascular permeability	0.0070246	0.028421	6/2106 0.2%	13/14227 0.0%	ADORA2A ANGPT1 SRC BDKRB2 VEGFA AMOT
positive regulation of interleukin-2 biosynthetic process	0.0070246	0.028421	6/2106 0.2%	13/14227 0.0%	STAT5A STAT5B IL1A FAP IL1B CD28
regulation of lymphocyte apoptosis	0.0070246	0.028421	6/2106 0.2%	13/14227 0.0%	IL10 BCL6 GPAM PTEN IRS2 IL2
negative regulation of heart contraction	0.0070246	0.028421	6/2106 0.2%	13/14227 0.0%	ADORA1 PRKCA ATP1A1 PRKACA JAK2 IL2
negative regulation of fatty acid metabolic process	0.0070246	0.028421	6/2106 0.2%	13/14227 0.0%	CNR1 AKT1 UGT1A9 ADP UGT1A7 INS
NLS-bearing substrate import into nucleus	0.0070246	0.028421	6/2106 0.2%	13/14227 0.0%	RERE KPNA6 KPNA4 CBLB KPNA2 KPNA3
I-kappaB phosphorylation	0.0070246	0.028421	6/2106 0.2%	13/14227 0.0%	IKBKB CHUK TLR9 IKK1 IKK2 MAP3K7
regulation of fibroblast growth factor receptor signaling pathway	0.0070246	0.028421	6/2106 0.2%	13/14227 0.0%	NGFR NPTN PDGFB CTNNB1 SPRY2 SPRY1
positive regulation of receptor-mediated endocytosis	0.0070246	0.028421	6/2106 0.2%	13/14227 0.0%	SYNJ1 ANGPT1 SERPINE1 CBL LDLRAP1 SELE
negative regulation of smooth muscle cell proliferation	0.0070246	0.028421	6/2106 0.2%	13/14227 0.0%	IFNG IGFBP3 HMOX1 IL12B IL12A TRIB1
erythrocyte development	0.0070246	0.028421	6/2106 0.2%	13/14227 0.0%	G6PD BCL6 EPO RPS6 SLC11A2 TIMP1
membrane lipid metabolic process	0.0070339	0.028438	22/2106 1.0%	87/14227 0.6%	FAAH SAMD8 SGMS1 SGMS2 LIPA PPP2CA P2RX7 SMPD2 UGCG COL4A3BP FAP SPTLC2 B3GNT5 P2RX1 PSAP ITGB8 PHP B4GALNT1 ST3GAL6 KDSR CERS2 NSMAF
regulation of peptide secretion	0.0072308	0.029191	17/2106 0.8%	62/14227 0.4%	PFKFB2 TCF7L2 CPT1A NOS2 IRS1 IRS2 PTPN11 TNF GCK SHP1 IFNG CNR1 LEP IL1B ADORA1 TCF4 JAK2
regulation of peptide transport	0.0072308	0.029191	17/2106 0.8%	62/14227 0.4%	PFKFB2 TCF7L2 CPT1A NOS2 IRS1 IRS2 PTPN11 TNF GCK SHP1 IFNG CNR1 LEP IL1B ADORA1 TCF4 JAK2
regulation of muscle contraction	0.0072496	0.029202	20/2106 0.9%	77/14227 0.5%	MAP2K1 EDN1 DMPK CAV1 F2R TNC PRKCA ATP1A1 ADRB2 PTGS2 ADRA1A SMAD7 P2RX4 ADORA2B P2RX1 COX3 COX2 COX1 NOS1 PRKACA
regulation of mRNA stability	0.0072551	0.029202	9/2106 0.4%	25/14227 0.1%	SYNCRIP ATF2 HUR IGF2BP1 YBX1 ZFP36L2 PAIP1 VEGFA ZFP36L1
[truncated: 181 more rows]

## Sheet: Hoja4
miRNA	Small molecule	DrugbankID	CID	Detection method	Species	PMID	Year	Expression	Detail
[truncated: 863 more rows]

## Sheet: Hoja5
miRNA	Small molecule	DrugbankID	CID	Detection method	Species	PMID	Year	Expression	Detail
[truncated: 863 more rows]
